# Supplementary material for: Multicentric Validation of Proteomic Biomarkers in Urine Specific for Diabetic Nephropathy
Source: PLoS One. 2010 Oct 20;5(10):e13421. doi: 10.1371/journal.pone.0013421 (PMC2958112; doi:10.1371/journal.pone.0013421)
Supplement: Table S1 — Raw data and additional information. Table consists of 3 different spreadsheets called polypeptides, patients ID, and patient's raw data. Polypeptides. Table listing all 5,616 different peptides/proteins (Protein ID) detected, their calibrated molecular mass [Da], and normalized CE migration time [min]. Patient ID. Table includes all 145 patients. Patients ID correlated to their sampling center and original ID. Patient's raw data. Tables in pivot format show the CE-MS data of the 145 samples in the database. The protein IDs of all peptides are given in the first column named “Protein ID”; the unique patients IDs constitute the first row. The MS data from each sample are reflected in one column. The number in each cell represents the calibrated amplitude of the mass spectrometric signal of each peptide/protein detected in the sample. (6.60 MB XLS) [file pone.0013421.s002.xls]

## Sheet: Polypeptides
Protein ID	Mass [Da]	CE-time [min]
54	801.33	23.1863
94	801.376	23.0746
97	801.441	21.8036
191	803.387	34.1619
219	804.36	25.3773
286	806.305	22.6696
366	809.414	23.6369
388	810.242	33.4027
420	810.404	21.7045
463	811.443	23.3086
499	812.347	24.8586
583	815.342	34.0308
605	815.444	23.4535
624	816.378	21.0735
652	816.415	20.0029
709	818.455	21.881
889	825.35	20.7975
912	826.201	33.4119
936	826.298	24.5666
953	826.405	22.9837
1019	828.273	26.2892
1035	828.277	25.1564
1074	828.378	23.1578
1097	829.353	21.0823
1104	829.39	23.0232
1139	830.445	19.9065
1277	833.311	34.3855
1393	835.593	36.7915
1450	838.286	34.6897
1482	838.33	34.7322
1457	838.331	25.1104
1495	838.401	35.0611
1576	840.4	25.4287
1577	840.407	23.1655
1619	840.428	19.6325
1698	841.349	34.1768
1736	842.356	23.0372
1850	844.362	25.8993
1869	844.394	23.6828
1882	844.448	19.8584
1949	845.399	20.6525
1950	845.4	23.2553
2004	847.324	34.8688
2010	847.382	23.8913
2136	850.591	24.1245
2178	852.415	23.1142
2181	852.43	20.1025
2210	853.417	22.6099
2243	854.292	34.7235
2263	854.399	23.1205
2265	854.419	35.2186
2330	855.376	25.369
2370	856.413	22.2943
2368	856.418	23.879
2404	856.459	20.7276
2449	857.392	19.888
2450	857.4	23.7098
2504	858.39	25.1078
2505	858.393	23.2367
2506	858.398	37.2843
2510	858.43	20.0266
2659	860.362	26.1404
2725	860.389	23.4872
2859	865.434	33.795
2898	866.333	25.1451
3049	868.386	25.9519
3048	868.386	27.8089
3052	868.409	23.312
3087	869.389	22.965
3126	870.458	23.9058
3149	871.411	23.8668
3160	871.448	21.4951
3235	873.396	21.0986
3332	874.394	32.4783
3438	875.353	32.3498
3472	875.477	21.9392
3508	876.393	35.0829
3511	876.421	19.9428
3608	879.499	19.881
3672	882.334	25.9453
3696	882.392	21.5358
3719	882.521	23.8359
3736	883.303	35.4973
3743	883.41	23.2563
3796	884.292	43.8066
3806	884.321	24.8519
3895	884.391	20.0615
3926	885.401	20.792
3970	886.391	21.1636
4175	890.41	35.4561
4240	891.475	34.9504
4356	892.274	35.2103
4384	892.428	24.0317
4458	893.431	25.9713
4493	894.404	27.7636
4494	894.409	25.8392
4609	896.457	22.5187
4703	897.421	23.5684
4668	897.436	22.295
4730	898.315	26.0488
4756	898.41	23.7581
4816	899.445	23.8804
4845	900.269	43.6572
4892	900.446	21.4076
4901	900.451	24.99
4957	902.37	33.3243
4976	902.413	20.8457
5041	902.475	24.0034
5090	903.41	21.5835
5184	906.179	34.2619
5199	906.406	24.7035
5202	906.408	35.537
5210	906.47	21.7551
5271	907.412	35.4054
5273	907.421	26.7349
5412	910.332	36.0845
5410	910.375	35.1162
5441	910.41	31.7862
5612	911.257	37.1207
5661	911.265	34.3452
5670	911.414	23.4367
5675	911.435	25.8763
5843	912.384	25.2124
5864	912.39	35.4229
5897	912.445	23.8969
5913	912.517	20.0582
5967	913.445	35.3036
5962	913.452	20.0815
6015	914.351	35.0639
6025	914.409	24.1226
6062	914.483	22.4404
6094	915.248	35.1793
6239	917.396	25.0883
6294	918.424	20.9699
6399	920.621	35.9904
6416	921.445	21.5944
6452	922.409	21.9413
6496	923.415	19.8599
6498	923.424	22.0103
6543	924.438	33.6151
6630	925.425	20.8901
6676	926.466	21.3556
6706	927.413	23.0305
6712	927.438	23.9636
6732	927.492	21.379
6803	928.372	35.4637
6814	928.426	24.9999
6838	928.472	24.7103
6929	929.421	24.9203
6931	929.426	35.54
6978	930.349	35.167
7004	930.402	26.8297
7025	930.449	20.0377
7067	930.548	31.5843
7088	931.421	24.0622
7094	931.471	20.0044
7240	932.553	31.0278
7357	934.641	36.8096
7405	935.428	21.0141
7408	935.447	23.681
7546	936.394	20.297
7553	936.434	27.5134
7568	936.449	21.7015
7638	936.624	36.8744
7680	937.444	27.834
7689	937.461	34.0958
7813	938.459	22.1951
7799	938.462	20.0352
7854	938.635	35.4947
7902	939.443	24.455
7953	940.438	25.1411
7954	940.438	23.8128
8045	941.402	25.2061
8051	941.437	20.2938
8090	942.411	35.1582
8133	942.449	20.4625
8205	943.419	20.5455
8251	944.368	35.5573
8305	944.445	24.2259
8343	944.506	21.8534
8342	944.51	21.2489
8386	945.38	35.4946
8390	945.416	25.7221
8430	946.343	35.1082
8435	946.42	34.1578
8448	946.438	23.6391
8494	947.44	24.6897
8503	947.472	24.741
8662	948.475	23.7044
8675	948.542	31.4958
8695	949.219	34.3333
8725	949.404	25.7932
8792	950.29	35.3884
8797	950.431	35.6655
8800	950.435	26.5121
8860	950.641	36.969
8908	951.505	20.3567
8940	952.403	20.365
9012	953.469	23.4214
9080	954.394	36.8113
9087	954.42	27.257
9119	954.456	24.3114
9157	954.622	35.6029
9191	955.426	27.2964
9230	955.453	37.3432
9278	956.42	23.8013
9288	956.439	20.3577
9276	956.458	21.2796
9527	957.453	20.4184
9578	958.418	20.4613
9623	958.454	34.0984
9641	958.499	21.3128
9678	959.425	20.3779
9785	960.45	24.7973
9811	960.615	35.6303
9857	962.373	35.4622
9860	962.405	33.6274
9930	963.491	21.8073
10020	964.478	24.2194
10057	964.63	36.9922
10068	965.183	34.3173
10086	965.418	25.9919
10088	965.427	27.8333
10092	965.438	34.7025
10187	966.415	25.4426
10240	966.637	37.0283
10368	968.448	26.7558
10428	969.411	20.8686
10581	971.484	19.3755
10688	972.436	20.1771
10745	973.227	35.5668
10866	974.507	20.6155
10884	975.422	34.0982
10932	976.439	20.4687
10973	976.551	20.4293
10997	976.601	35.5966
11029	977.352	23.7317
11049	978.342	35.5062
11091	978.428	20.9203
11150	978.468	19.7593
11249	980.295	35.5725
11282	980.5	22.4055
11354	981.482	24.4251
11413	981.585	24.7955
11440	982.371	36.019
11483	982.517	24.3797
11500	982.567	20.3404
11516	982.63	37.1812
11536	983.446	27.1479
11705	984.455	24.9226
11760	984.467	23.0613
11835	986.506	20.4315
11889	987.432	24.8838
11981	988.496	20.0328
11982	988.499	21.2492
11989	988.521	22.4442
11991	988.528	35.8676
12264	992.416	20.3967
12344	992.577	35.6178
12380	994.434	25.0743
12434	995.386	25.1088
12476	996.464	24.2159
12501	997.388	34.0985
12508	997.468	23.9882
12567	998.47	29.1672
12568	998.48	23.2277
12574	998.508	24.9983
12593	999.38	27.2749
12600	999.474	24.8666
12633	1000.43	20.6086
12652	1000.46	21.1396
12657	1000.49	22.7321
12705	1002.45	24.4173
12815	1004.49	24.9024
12823	1004.56	36.2241
12827	1004.61	32.5489
12872	1006.37	35.6128
12879	1006.48	23.9752
12917	1007.31	35.6496
12922	1007.42	19.9661
12923	1007.45	27.7246
12957	1008.47	27.1857
12964	1008.48	20.8909
12968	1008.51	22.6929
12993	1009.41	20.9807
12998	1009.45	27.2677
13056	1010.5	19.7202
13057	1010.5	20.7879
13112	1012.39	27.9629
13145	1012.5	35.0293
13188	1013.37	25.1652
13187	1013.37	29.0853
13174	1013.38	26.5949
13205	1013.47	36.1035
13232	1014.46	24.194
13248	1014.47	21.3668
13279	1015.47	21.8206
13292	1015.55	24.8573
13321	1016.26	35.651
13323	1016.27	37.741
13332	1016.41	33.6032
13340	1016.44	27.1071
13342	1016.45	25.7851
13344	1016.45	20.3074
13429	1018.46	24.5356
13452	1019.46	36.2929
13462	1019.58	32.3023
13475	1020.46	36.7714
13590	1022.42	38.3409
13627	1023.37	36.2283
13628	1023.42	19.9766
13640	1023.52	19.8278
13704	1024.48	28.1394
13711	1024.5	25.0671
13747	1025.46	25.5952
13746	1025.47	24.9959
13793	1026.43	35.4126
13803	1026.51	23.9498
13844	1027.48	25.4571
13889	1028.52	24.8394
13913	1029.49	21.5498
13945	1030.42	27.4017
13992	1031.43	25.6586
14031	1032.41	33.5622
14040	1032.43	27.9821
14047	1032.45	25.8974
14055	1032.47	24.6207
14064	1032.49	21.7344
14071	1032.5	21.2104
14132	1034.45	24.84
14140	1034.49	20.9403
14211	1036.33	35.8509
14271	1037.52	21.9784
14292	1037.7	36.2624
14406	1039.47	19.8837
14447	1040.36	34.7679
14478	1040.47	25.0501
14486	1040.48	20.428
14512	1041.41	37.2786
14513	1041.43	20.8155
14520	1041.48	24.903
14548	1042.44	24.6524
14556	1042.47	19.965
14562	1042.55	25.4485
14584	1043.17	43.0767
14614	1043.5	25.9122
14751	1046.43	27.6437
14756	1046.47	36.393
14763	1046.51	25.3545
14782	1047.46	26.7455
14786	1047.48	35.6505
14897	1050.46	19.9459
14902	1050.46	32.7105
14906	1050.48	26.9248
14914	1050.51	21.92
14942	1051.32	25.0192
14983	1052.47	25.1391
15012	1053.48	25.0698
15026	1053.57	20.7103
15036	1053.69	36.3285
15040	1054.21	35.6805
15065	1054.52	36.4572
15122	1056.46	20.0619
15129	1056.5	22.3245
15132	1056.52	25.458
15155	1057.41	36.6695
15158	1057.44	28.2811
15165	1057.48	25.5891
15176	1057.64	32.5132
15187	1058.38	36.9648
15192	1058.43	33.1832
15216	1058.48	24.893
15220	1058.49	36.4173
15279	1059.65	31.998
15266	1059.66	36.1264
15296	1060.38	38.31
15300	1060.43	36.5726
15311	1060.48	20.6875
15332	1060.67	35.3694
15349	1061.53	36.963
15469	1063.43	25.0464
15474	1063.44	20.2757
15486	1063.54	24.3508
15502	1064.4	35.3399
15512	1064.47	28.1466
15516	1064.48	21.0174
15517	1064.49	26.9309
15522	1064.52	25.5947
15561	1065.5	25.4545
15562	1065.51	26.8916
15565	1065.56	20.77
15593	1066.48	25.9537
15652	1067.49	20.5125
15716	1067.68	36.5281
15731	1067.79	18.84
15776	1068.45	24.7645
15787	1068.45	29.1329
15790	1068.46	26.7868
15791	1068.47	37.1476
15800	1068.51	21.7461
15872	1069.45	28.619
15845	1069.46	27.3456
15887	1069.47	26.332
15889	1069.47	25.1743
15954	1070.49	36.4929
15960	1070.49	25.2276
15971	1070.57	20.6869
16059	1071.49	21.4307
16038	1071.5	24.0221
16113	1072.37	37.2436
16133	1072.5	21.1363
16161	1073.31	40.961
16168	1073.32	35.3213
16172	1073.32	37.786
16196	1073.56	21.0439
16197	1073.56	25.6443
16208	1073.63	31.0691
16234	1074.49	21.0021
16248	1074.51	25.7177
16318	1075.48	25.1785
16320	1075.49	20.6115
16349	1075.64	34.0904
16346	1075.65	32.3183
16344	1075.65	36.2146
16389	1076.5	21.0121
16453	1077.47	20.4214
16497	1078.47	27.7613
16554	1078.52	19.5046
16773	1080.48	27.7698
16779	1080.5	25.6942
16832	1081.64	20.7307
16859	1082.49	20.7847
16862	1082.5	25.2557
16854	1082.5	23.9051
16875	1082.52	21.6954
16910	1083.46	26.7805
16908	1083.49	25.5576
16915	1083.5	21.6768
16975	1084.42	29.1624
16976	1084.43	25.2327
16980	1084.44	27.0025
16979	1084.45	35.4024
16977	1084.46	26.3107
16989	1084.51	36.8415
16993	1084.51	21.2403
16999	1084.52	20.3119
17045	1085.42	20.7743
17055	1085.47	21.9376
17070	1085.57	36.651
17111	1086.51	36.6611
17126	1087.29	39.162
17157	1088.44	27.0489
17201	1089.51	25.2945
17241	1090.48	25.2209
17281	1091.47	25.2397
17338	1091.48	20.5126
17382	1091.51	28.7119
17383	1091.52	26.5956
17403	1091.57	21.4686
17421	1091.64	32.5012
17407	1091.64	36.4254
17439	1092.38	34.734
17456	1092.47	36.5218
17468	1092.51	20.3702
17501	1093.53	19.984
17515	1094.28	35.4119
17557	1094.58	19.3744
17575	1094.59	25.121
17601	1095.3	35.8066
17622	1095.5	23.9937
17649	1096.33	35.9395
17667	1096.43	36.2897
17684	1096.47	35.28
17686	1096.47	28.8335
17675	1096.48	27.3297
17694	1096.48	26.0757
17799	1097.42	36.6496
17829	1097.49	21.0016
17830	1097.5	25.4051
17870	1098.39	36.5885
17887	1098.49	25.2258
17901	1098.51	21.6288
17899	1098.52	20.8911
17968	1099.49	28.2422
17973	1099.5	21.6718
18014	1100.39	24.7893
18021	1100.46	22.3037
18027	1100.49	26.2136
18029	1100.5	37.0367
18043	1100.59	20.9609
18077	1101.47	22.2691
18085	1101.54	27.6159
18139	1102.5	26.0053
18153	1102.57	20.7402
18164	1103.3	36.0893
18201	1104.44	26.5252
18208	1104.48	27.8487
18216	1104.5	25.8112
18283	1106.4	24.731
18288	1106.49	20.9517
18300	1106.5	26.7691
18358	1107.43	25.1418
18384	1107.47	20.3857
18393	1107.51	26.8372
18395	1107.51	28.8669
18421	1108.44	36.7657
18448	1108.53	20.3834
18477	1108.73	36.8497
18522	1109.57	21.0073
18515	1109.58	19.5249
18587	1110.29	35.7947
18590	1110.29	38.8354
18604	1110.39	33.6302
18650	1111.27	35.2457
18652	1111.27	37.6405
18710	1111.76	18.6799
18772	1112.5	20.9433
18779	1112.52	23.7721
18833	1113.46	27.2996
18848	1113.48	20.5936
18865	1113.51	22.2623
18936	1114.47	36.7729
18939	1114.48	24.2135
18927	1114.48	28.1875
18943	1114.49	25.5545
18947	1114.52	22.1996
18949	1114.52	20.9853
18972	1115.45	37.1879
18980	1115.47	28.3642
18988	1115.5	21.5669
19002	1115.55	26.2745
19024	1116.38	37.5795
19032	1116.48	37.0395
19046	1116.53	20.8514
19085	1117.51	36.955
19128	1118.46	27.7045
19137	1118.49	37.7593
19142	1118.57	23.4149
19212	1120.49	35.6642
19214	1120.5	27.7557
19284	1121.49	27.6767
19320	1122.4	24.9995
19328	1122.47	28.3896
19322	1122.48	36.9511
19387	1123.44	24.3668
19397	1123.51	26.0117
19448	1124.46	36.8979
19464	1124.51	26.075
19473	1124.52	22.2203
19501	1124.53	20.6469
19530	1124.72	36.9924
19562	1125.12	38.9519
19582	1125.51	24.3346
19590	1125.52	37.8224
19597	1125.54	21.8208
19648	1126.47	21.185
19655	1126.51	25.5171
19703	1127.24	35.1378
19709	1127.48	25.412
19708	1127.48	37.1748
19714	1127.52	20.7247
19771	1128.39	35.5789
19773	1128.39	33.592
19765	1128.4	36.9485
19787	1128.47	28.1384
19791	1128.49	25.6493
19794	1128.52	21.7746
19828	1129.46	27.9149
19829	1129.49	26.1225
19838	1129.51	22.3099
19871	1130.34	35.393
19883	1130.49	27.5829
19902	1130.71	36.7429
19930	1131.62	22.6999
19955	1132.49	37.1415
19961	1132.51	25.9957
19965	1132.53	22.5421
19969	1132.57	24.0363
19989	1133.42	37.2601
20036	1134.5	28.4369
20046	1134.52	20.478
20072	1134.58	23.6558
20100	1135.24	35.218
20118	1135.49	27.8209
20170	1136.53	20.015
20185	1137.23	35.1663
20199	1137.48	28.3534
20204	1137.51	26.4262
20216	1137.54	23.6272
20226	1137.67	21.0696
20245	1137.83	29.2172
20289	1137.83	37.3615
20270	1137.84	40.1267
20274	1137.84	43.2397
20334	1138.47	37.0703
20346	1138.52	25.7506
20457	1138.59	19.5068
20659	1139.49	20.9651
20667	1139.61	26.573
20690	1140.47	21.0683
20695	1140.5	28.9363
20698	1140.51	37.5054
20700	1140.52	25.3846
20706	1140.53	22.3094
20704	1140.53	23.9983
20705	1140.56	26.1997
20722	1140.71	37.0807
20749	1141.51	26.0573
20750	1141.52	24.5065
20756	1141.54	37.3328
20781	1142.49	27.8815
20784	1142.5	37.3766
20788	1142.51	26.4186
20794	1142.55	24.6698
20795	1142.56	21.8912
20863	1143.52	23.7257
20862	1143.52	36.9674
20896	1144.36	35.4858
20919	1144.59	26.3308
20954	1145.57	25.6838
20959	1145.61	21.1538
20992	1146.72	37.1416
21013	1147.52	35.3802
21052	1148.54	25.8451
21049	1148.56	22.5658
21147	1150.56	22.4305
21152	1150.56	19.9628
21212	1152.39	35.6344
21225	1152.48	27.8481
21223	1152.49	25.6087
21229	1152.52	26.7797
21276	1153.31	35.6076
21294	1153.4	36.6324
21301	1153.51	27.0949
21302	1153.52	26.062
21330	1154.41	37.2884
21338	1154.47	36.403
21356	1154.51	29.0189
21365	1154.51	25.645
21460	1154.58	19.5254
21531	1154.85	22.1704
21544	1154.85	29.1924
21637	1155.45	36.9503
21641	1155.49	20.8473
21651	1155.55	19.9617
21684	1156.49	28.2547
21686	1156.49	38.1534
21689	1156.51	26.9919
21693	1156.53	43.1184
21709	1156.61	27.1499
21728	1156.71	33.3745
21747	1157.54	37.444
21818	1158.51	21.393
21821	1158.56	26.7378
21851	1158.72	33.054
21879	1159.48	28.1346
21893	1159.58	20.6446
21919	1159.6	26.065
21972	1160.36	35.6006
21988	1160.39	38.0185
21990	1160.48	35.7996
22007	1160.54	26.4127
22008	1160.54	25.033
22009	1160.55	22.1681
22019	1160.66	34.3135
22023	1160.68	37.6887
22043	1161.5	37.6107
22046	1161.53	27.48
22077	1162.46	21.0922
22080	1162.51	37.2631
22089	1162.54	20.112
22109	1162.69	37.1469
22166	1163.51	37.5095
22226	1163.77	18.6708
22267	1164.49	37.2721
22274	1164.53	35.7795
22275	1164.54	26.0842
22347	1165.5	37.128
22352	1165.54	25.9312
22370	1165.77	18.9111
22453	1166.55	23.7116
22452	1166.56	22.561
22546	1168.29	35.3577
22567	1168.54	26.2073
22572	1168.55	20.9334
22617	1169.5	35.572
22625	1169.57	23.7134
22636	1169.66	19.9774
22668	1170.53	21.1791
22663	1170.53	22.3829
22660	1170.54	28.0308
22662	1170.55	26.4206
22669	1170.55	23.2569
22693	1170.61	21.2358
22715	1171.4	37.1111
22725	1171.51	29.1847
22740	1171.57	23.3381
22753	1171.73	36.2133
22787	1172.51	37.4125
22789	1172.52	25.6425
22799	1172.55	24.0354
22806	1172.6	26.6602
22835	1173.53	37.4904
22880	1174.5	21.1213
22884	1174.53	35.8687
22885	1174.54	38.1324
22910	1174.7	35.0048
22912	1174.71	33.2659
22939	1175.47	27.6985
22942	1175.48	26.2861
22947	1175.6	25.9392
23002	1176.58	26.7428
23007	1176.65	34.7288
23033	1177.49	36.1979
23224	1178.39	20.7117
23244	1178.55	26.803
23270	1178.67	37.1671
23356	1179.52	37.4916
23360	1179.52	27.1101
23372	1179.61	20.1671
23409	1180.52	35.6997
23423	1180.54	25.6231
23441	1180.59	21.0694
23467	1181.48	36.9977
23487	1181.62	26.461
23509	1182.5	35.4781
23510	1182.51	37.8519
23515	1182.52	24.1076
23514	1182.53	25.7634
23518	1182.55	28.273
23535	1182.61	37.557
23557	1183.36	36.2352
23576	1183.5	37.7991
23578	1183.52	24.0298
23588	1183.64	26.0442
23628	1184.56	26.4035
23638	1184.62	21.5366
23651	1185.48	35.3805
23659	1185.56	23.7917
23685	1186.41	36.8047
23697	1186.53	22.3938
23696	1186.54	23.1925
23704	1186.57	26.6708
23705	1186.59	21.2801
23724	1187.36	35.6892
23720	1187.37	38.4393
23779	1188.37	37.3578
23798	1188.53	23.9313
23855	1189.53	35.6597
23868	1189.59	38.0274
23870	1189.6	21.1774
23915	1190.52	37.5948
23922	1190.57	21.6587
23931	1190.62	22.7273
23944	1190.71	33.4672
23968	1191.52	36.1767
24016	1192.43	35.7483
24056	1193.26	35.1835
24065	1193.53	39.6354
24075	1193.61	21.0079
24107	1194.52	39.5302
24113	1194.55	29.2014
24117	1194.55	26.7008
24130	1194.59	25.487
24168	1195.48	37.5052
24175	1195.55	29.4572
24278	1196.31	42.9106
24281	1196.32	40.1293
24291	1196.33	36.1118
24308	1196.52	21.0014
24330	1196.65	21.54
24364	1197.5	21.0726
24386	1198.47	35.2956
24393	1198.54	25.9497
24390	1198.57	21.9026
24442	1199.47	37.6909
24449	1199.58	21.9516
24491	1200.53	29.061
24494	1200.54	36.064
24502	1200.54	25.0266
24510	1200.54	24.1425
24497	1200.54	26.2796
24518	1200.55	20.0073
24577	1201.51	27.759
24583	1201.53	24.7302
24616	1202.49	35.649
24660	1203.57	26.7601
24723	1204.6	21.9412
24788	1206.55	27.9765
24841	1207.53	36.7007
24862	1207.67	25.9543
24887	1208.49	26.3372
24899	1208.52	28.9298
24900	1208.53	21.1938
24897	1208.54	27.1605
24903	1208.54	36.1299
24920	1208.62	21.4924
24940	1209.33	35.6776
24943	1209.5	29.1402
24952	1209.53	39.6513
24958	1209.53	26.1548
24944	1209.56	36.2043
24990	1210.39	36.4816
24994	1210.48	37.4982
25002	1210.54	27.0105
25003	1210.55	20.8703
25020	1210.65	28.9834
25044	1211.47	37.5033
25053	1211.54	25.8213
25087	1212.46	36.804
25099	1212.56	21.2039
25101	1212.58	22.3157
25140	1212.89	22.0965
25127	1212.9	19.4372
25209	1213.48	37.0603
25210	1213.53	28.7858
25213	1213.55	21.1914
25219	1213.62	27.1969
25225	1213.65	19.9463
25242	1214.54	37.7005
25264	1214.7	33.9216
25294	1215.43	27.5883
25295	1215.45	26.8785
25301	1215.5	39.0156
25348	1216.51	27.8295
25353	1216.53	38.1241
25356	1216.53	21.5669
25363	1216.54	24.2435
25411	1217.48	27.7707
25421	1217.52	38.1697
25425	1217.52	24.8773
25429	1217.53	35.7806
25444	1217.61	21.6838
25511	1218.48	36.3235
25550	1219.56	27.2335
25590	1220.54	22.7521
25605	1220.6	21.8793
25639	1221.59	26.7914
25731	1222.56	26.9375
25777	1222.64	19.6649
25866	1223.55	27.457
25932	1223.57	20.1831
25893	1223.57	19.3926
26006	1223.63	21.0579
26034	1224.32	35.8757
26071	1224.58	39.8492
26092	1224.71	24.7677
26098	1225.32	35.6881
26113	1225.53	26.3051
26163	1226.53	21.0162
26179	1226.57	26.8927
26178	1226.57	23.6049
26220	1227.2	42.0408
26256	1227.55	28.2795
26257	1227.56	26.8228
26261	1227.58	23.687
26289	1228.54	28.9975
26286	1228.54	37.2942
26292	1228.55	20.9128
26296	1228.57	27.1819
26301	1228.59	22.4119
26304	1228.62	19.8498
26326	1229.48	36.5693
26331	1229.53	28.8288
26346	1229.76	33.6994
26368	1230.54	21.7657
26369	1230.55	27.2494
26387	1230.73	33.9722
26408	1231.39	36.173
26412	1231.42	21.5127
26431	1231.49	39.5665
26442	1231.59	27.2887
26460	1231.74	33.8369
26488	1232.53	38.0422
26496	1232.54	24.3695
26494	1232.54	22.5106
26493	1232.54	26.9853
26504	1232.56	28.0631
26607	1234.28	42.0872
26611	1234.29	35.9498
26613	1234.29	38.9435
26630	1234.56	27.372
26654	1235.37	36.109
26670	1235.56	26.6462
26682	1235.56	29.8635
26707	1235.85	37.4929
26823	1237.56	27.1287
26866	1238.47	33.6539
26872	1238.5	37.6114
26874	1238.5	35.5264
26876	1238.52	29.6133
26878	1238.53	26.5956
26879	1238.56	21.1369
26888	1238.56	24.4189
26896	1238.59	22.4645
26919	1239.43	33.812
26929	1239.51	35.7204
26928	1239.52	37.8767
26934	1239.54	27.6463
26933	1239.55	25.113
26941	1239.58	29.1191
26984	1240.53	21.2753
26986	1240.55	27.052
26992	1240.56	23.7424
27032	1241.55	26.6293
27041	1241.62	28.8609
27046	1241.72	21.563
27081	1242.57	26.9506
27147	1244.5	37.9223
27169	1244.57	21.6465
27173	1244.58	19.714
27203	1245.25	35.6225
27207	1245.47	36.8173
27229	1245.55	21.6239
27253	1245.75	36.8428
27263	1245.76	33.9628
27268	1245.76	39.1795
27288	1246.52	36.4658
27299	1246.54	21.5703
27315	1246.55	22.8312
27340	1247.48	39.6071
27349	1247.52	36.21
27350	1247.52	22.0008
27356	1247.55	22.7302
27364	1247.59	26.9286
27365	1247.66	21.5278
27398	1248.51	37.7636
27433	1249.35	39.6373
27496	1250.54	37.1232
27524	1250.55	34.2762
27513	1250.55	31.4131
27517	1250.56	27.9307
27592	1250.63	20.4195
27670	1250.66	22.5492
27737	1251.58	26.8419
27742	1251.62	22.5253
27775	1252.38	35.951
27796	1252.6	26.7757
27797	1252.62	21.5483
27825	1253.41	25.3423
27837	1253.56	21.3683
27838	1253.58	25.0335
27948	1254.52	38.0876
27951	1254.55	26.3773
28005	1255.48	35.7697
28006	1255.49	38.2623
28018	1255.59	19.9621
28022	1255.64	24.7537
28024	1255.68	38.1642
28049	1256.43	36.3607
28061	1256.49	39.7125
28065	1256.55	27.138
28090	1257.42	36.4022
28095	1257.44	38.3404
28103	1257.44	33.9189
28119	1257.54	26.6436
28132	1257.64	19.9186
28127	1257.66	27.33
28154	1258.25	35.7456
28161	1258.4	36.4824
28222	1259.42	36.2679
28281	1260.56	21.8281
28306	1260.61	27.4268
28342	1261.56	22.7694
28343	1261.56	21.9325
28366	1261.75	33.8899
28385	1262.46	38.233
28391	1262.57	22.2969
28437	1263.21	41.7693
28466	1263.54	22.7286
28464	1263.55	19.6772
28484	1263.58	28.0324
28557	1265.59	29.1677
28560	1265.59	30.265
28562	1265.59	28.2344
28561	1265.59	27.0867
28565	1265.59	37.3423
28571	1265.6	34.4143
28596	1266.52	37.6422
28608	1266.57	21.2035
28609	1266.57	19.8463
28610	1266.58	28.3619
28638	1266.73	34.1105
28667	1267.54	36.7591
28669	1267.54	21.1725
28677	1267.61	22.6744
28723	1268.54	21.3538
28725	1268.56	36.7086
28719	1268.57	30.1838
28734	1268.57	29.1139
28747	1268.57	27.2482
28805	1269.6	23.7972
28813	1269.69	28.2016
28839	1270.5	38.0709
28850	1270.55	29.3807
28857	1270.56	21.1545
28945	1270.94	19.4914
28963	1270.95	24.0604
28968	1270.95	41.2286
28957	1270.95	36.9891
29001	1271.45	35.7679
29045	1272.23	35.6069
29068	1272.53	29.7619
29069	1272.53	34.9974
29067	1272.56	21.036
29107	1273.5	36.3883
29111	1273.52	26.6589
29114	1273.53	29.0555
29116	1273.64	27.2498
29118	1273.65	22.7464
29143	1274.38	30.9906
29279	1276.4	35.9233
29287	1276.41	38.4861
29289	1276.44	24.2194
29308	1276.7	19.8928
29349	1277.58	27.0878
29376	1278.52	39.2865
29383	1278.59	26.9781
29400	1279.44	35.1339
29411	1279.56	19.7161
29412	1279.57	26.7587
29474	1280.59	21.2544
29475	1280.59	37.8522
29538	1281.59	27.0902
29580	1281.61	19.5748
29595	1281.68	31.7982
29617	1282.51	37.7961
29628	1282.58	23.5761
29633	1282.59	27.0868
29667	1282.81	36.9338
29677	1283.37	36.1241
29685	1283.55	27.2664
29707	1283.8	33.1252
29716	1284.55	25.9351
29728	1284.55	29.1782
29731	1284.58	27.2587
29737	1284.6	22.0295
29779	1285.56	28.3265
29793	1285.58	34.2722
29796	1285.59	37.9995
29823	1286.42	36.407
29827	1286.5	37.794
29840	1286.54	29.4051
29848	1286.6	21.943
29896	1287.57	27.4666
29906	1287.59	21.8737
29946	1288.51	29.962
29953	1288.53	35.9841
30042	1290.34	30.8661
30106	1291.66	22.7524
30136	1292.39	36.1593
30145	1292.55	38.6829
30174	1292.59	28.2762
30177	1292.59	21.4179
30211	1293.55	20.0533
30227	1293.58	21.4447
30263	1294.49	39.4678
30271	1294.59	20.1478
30295	1294.6	22.4524
30306	1294.6	27.2447
30402	1295.36	34.1619
30410	1295.52	38.1486
30443	1295.72	38.4495
30467	1296.56	26.7839
30477	1296.57	27.5835
30500	1296.6	19.3654
30509	1296.6	39.0808
30524	1296.61	21.6926
30540	1296.62	25.2121
30575	1297.58	27.365
30593	1297.59	22.0844
30608	1297.67	32.0504
30619	1297.74	22.0289
30661	1298.58	38.148
30662	1298.59	19.8077
30693	1299.51	27.8275
30699	1299.58	22.3818
30707	1299.8	33.2939
30716	1300.42	38.0416
30729	1300.55	27.0227
30730	1300.57	22.9692
30733	1300.58	28.5346
30735	1300.59	23.7435
30783	1301.82	33.8858
30800	1302.53	37.8571
30825	1302.67	21.636
30882	1303.54	29.4124
30878	1303.55	21.5237
30891	1303.56	27.0601
30895	1303.57	28.2235
30928	1304.16	35.6175
30942	1304.52	27.8801
30950	1304.6	28.1637
30952	1304.6	21.8894
30988	1305.49	36.9038
31002	1305.6	38.8023
31029	1306.43	43.9226
31052	1306.57	27.3211
31070	1306.65	19.6382
31135	1307.58	28.181
31145	1307.7	26.2156
31171	1308.54	39.2514
31173	1308.56	26.3481
31181	1308.59	23.1112
31227	1309.68	28.1203
31229	1309.69	21.8169
31247	1310.37	36.2604
31270	1310.56	28.8711
31271	1310.57	19.8749
31280	1310.58	27.0081
31275	1310.59	21.3883
31336	1311.37	37.7732
31346	1311.46	26.5439
31422	1311.97	31.3796
31464	1312.31	31.0406
31471	1312.49	27.8037
31480	1312.55	29.7677
31517	1312.59	19.3595
31524	1312.62	20.0087
31525	1312.62	22.455
31595	1313.67	32.2388
31621	1314.31	30.8476
31626	1314.35	36.1507
31647	1314.58	38.3058
31657	1314.61	21.8054
31726	1315.59	24.4703
31765	1316.47	24.7352
31833	1317.6	27.3071
31850	1317.81	34.104
31992	1319.3	41.2103
32018	1319.54	27.047
32022	1319.58	20.8863
32100	1320.59	27.0725
32109	1320.61	34.1491
32111	1320.62	32.4612
32163	1321.59	35.9377
32171	1321.59	28.371
32170	1321.6	30.0215
32178	1321.6	38.5791
32185	1321.63	20.6609
32220	1322.4	36.3756
32238	1322.59	21.2476
32243	1322.61	27.4498
32284	1323.6	27.254
32336	1324.57	21.266
32340	1324.58	24.7285
32343	1324.59	28.7015
32405	1325.57	21.4314
32432	1325.61	22.6837
32463	1326.5	37.2713
32470	1326.55	29.2043
32471	1326.56	27.1105
32481	1326.57	21.6723
32552	1328.5	26.7771
32558	1328.59	22.7151
32611	1328.98	28.977
32637	1328.99	39.9591
32676	1329.58	28.8642
32677	1329.59	22.5727
32679	1329.61	27.6462
32696	1329.71	22.7219
32705	1330.34	36.0037
32724	1330.59	28.8879
32726	1330.59	27.8223
32774	1331.62	27.6671
32783	1331.75	21.7302
32807	1332.42	36.1259
32823	1332.54	21.7375
32834	1332.58	25.4721
32852	1332.73	19.8575
32874	1333.42	36.108
32883	1333.57	28.4261
32944	1334.61	27.6492
32973	1335.58	27.4318
32982	1335.63	38.707
32987	1335.66	29.842
32995	1335.75	19.9299
33042	1336.58	21.5096
33047	1336.61	27.1357
33041	1336.64	22.2783
33082	1337.62	38.1995
33088	1337.64	21.0156
33095	1337.66	19.8816
33115	1338.31	35.9468
33135	1338.6	23.9878
33133	1338.6	21.3381
33136	1338.61	28.6168
33209	1339.6	27.4859
33235	1340.59	29.9427
33238	1340.6	28.3984
33284	1341.58	29.9772
33288	1341.59	27.3436
33322	1342.57	26.6987
33326	1342.58	29.1505
33339	1342.67	22.6451
33384	1344.38	36.3272
33385	1344.38	43.6836
33430	1345.6	36.001
33500	1347.6	37.2961
33561	1348.62	20.1381
33556	1348.62	21.1345
33569	1348.64	20.7642
33602	1349.42	36.4516
33617	1349.63	28.093
33633	1349.7	20.2297
33701	1350.42	37.7649
33716	1350.57	21.2665
33727	1350.63	27.088
33726	1350.64	28.7636
33776	1351.63	38.7568
33812	1352.56	29.7655
33819	1352.59	21.556
33845	1352.76	21.882
33840	1352.78	24.6014
33901	1353.53	23.9629
33938	1353.59	21.483
33971	1353.63	28.1606
33973	1353.66	25.6316
34009	1354.62	35.7097
34011	1354.62	28.9633
34017	1354.64	22.1393
34019	1354.64	25.1537
34018	1354.65	38.0817
34035	1354.85	34.4529
34068	1355.7	21.9856
34137	1356.86	34.3815
34154	1357.58	30.0214
34160	1357.6	22.2878
34186	1358.38	36.4611
34211	1358.58	38.5646
34212	1358.59	26.077
34213	1358.61	27.4564
34219	1358.63	21.0541
34236	1358.84	34.6182
34256	1359.56	28.1671
34262	1359.58	38.1557
34267	1359.61	23.1947
34272	1359.68	22.4355
34295	1360.61	27.391
34301	1360.63	22.6454
34313	1360.72	22.1307
34333	1361.59	27.6644
34339	1361.63	21.9874
34379	1362.41	41.0489
34396	1362.58	37.2005
34399	1362.6	25.7159
34401	1362.61	28.5624
34403	1362.62	19.9866
34404	1362.62	21.3495
34416	1362.7	22.8137
34432	1363.43	36.3375
34461	1363.6	29.6904
34474	1363.74	20.2288
34492	1364.53	27.1444
34510	1364.61	28.7636
34569	1364.77	19.3882
34676	1365.61	27.6649
34716	1366.58	29.5295
34724	1366.62	27.4376
34754	1367.6	29.525
34766	1367.64	38.8826
34795	1368.58	21.9043
34803	1368.61	28.2348
34814	1368.73	24.7994
34837	1369.6	28.1456
34841	1369.61	25.7214
34856	1369.65	20.4947
35007	1371.57	27.4452
35027	1372.36	40.0531
35073	1372.86	34.6076
35087	1372.86	37.1044
35092	1373.41	36.1687
35097	1373.61	38.8871
35135	1374.58	38.4377
35140	1374.64	22.2794
35199	1375.54	28.1639
35201	1375.57	38.2786
35204	1375.61	23.245
35239	1376.58	29.707
35246	1376.64	27.4872
35313	1378.48	37.087
35327	1378.6	25.4742
35326	1378.6	36.7365
35334	1378.61	30.1295
35339	1378.61	28.822
35362	1378.62	34.3157
35414	1380.61	27.8756
35424	1380.64	23.8305
35426	1380.65	21.9844
35468	1381.61	27.3536
35472	1381.66	22.1132
35506	1382.61	27.6911
35512	1382.65	22.7379
35535	1383.59	27.626
35550	1383.64	38.9402
35556	1383.66	26.2221
35583	1384.6	21.4899
35589	1384.61	29.166
35612	1384.66	38.7722
35617	1384.66	20.2628
35646	1385.59	25.2605
35647	1385.6	27.8835
35648	1385.63	29.0447
35690	1386.39	35.7466
35712	1386.62	28.4859
35730	1386.79	20.9609
35735	1386.83	35.6851
35752	1387.02	19.5419
35877	1388.64	27.7962
35894	1388.86	34.636
35912	1389.6	39.021
35965	1390.44	41.23
35979	1390.44	36.9459
36156	1392.62	21.7521
36174	1392.64	27.7729
36177	1392.67	39.0692
36235	1393.88	37.5261
36249	1394.49	37.3602
36260	1394.6	23.2736
36296	1395.59	25.9051
36303	1395.63	27.1646
36331	1396.45	37.5868
36344	1396.59	29.7225
36345	1396.62	28.124
36350	1396.62	26.6731
36406	1397.55	29.7276
36415	1397.67	38.9731
36444	1398.61	29.2977
36449	1398.62	28.3944
36489	1399.4	36.1956
36500	1399.62	28.7444
36522	1400.41	36.1507
36541	1400.65	20.3106
36532	1400.66	22.4754
36566	1401.38	36.5567
36575	1401.61	29.2966
36581	1401.62	28.0484
36586	1401.66	40.0387
36599	1401.75	22.0084
36614	1402.46	38.1093
36637	1402.62	35.5907
36653	1402.81	35.9298
36672	1403.57	21.7543
36716	1404.63	20.1319
36738	1404.85	34.8785
36744	1405.48	36.9308
36759	1405.61	39.0354
36769	1405.63	20.1391
36761	1405.67	28.1396
36784	1405.69	23.4208
36819	1406.63	28.1556
36816	1406.64	29.6465
36827	1406.67	37.86
36858	1407.6	21.6146
36880	1407.65	27.4288
36868	1407.66	37.2292
36891	1407.7	22.425
36940	1408.6	22.9414
36965	1408.62	28.9954
36988	1408.66	39.1338
37056	1409.58	22.0426
37058	1409.58	25.0303
37062	1409.59	23.0922
37061	1409.59	26.8685
37070	1409.62	28.7807
37120	1410.62	28.6504
37124	1410.62	19.897
37126	1410.65	23.5297
37127	1410.65	22.3248
37206	1412.42	36.9297
37220	1412.61	31.958
37230	1412.61	29.9644
37235	1412.67	28.4457
37262	1413.55	25.56
37301	1414.63	38.9577
37332	1415.59	38.9414
37340	1415.64	23.5532
37344	1415.72	22.4411
37375	1416.62	28.8216
37377	1416.64	27.8511
37371	1416.67	22.5099
37420	1417.63	20.0253
37417	1417.65	27.901
37441	1417.7	40.5325
37461	1418.6	22.9107
37465	1418.62	28.2975
37475	1418.69	39.7291
37501	1419.57	37.0311
37513	1419.65	19.9012
37516	1419.68	28.441
37603	1421.49	37.0163
37610	1421.59	38.7131
37623	1421.68	23.4346
37650	1422.55	37.5732
37662	1422.6	21.7229
37672	1422.63	30.0757
37682	1422.67	31.8054
37698	1422.68	28.1437
37717	1422.77	34.2522
37715	1422.79	28.8432
37751	1423.59	21.9081
37775	1423.63	30.024
37785	1423.64	20.164
37796	1423.64	19.4892
37794	1423.65	37.3369
37805	1423.65	27.6261
37904	1424.66	41.9744
37903	1424.66	39.2996
37949	1425.59	22.3178
37963	1425.65	28.9298
37978	1425.75	24.8023
38007	1426.61	19.8289
38009	1426.63	28.7334
38011	1426.64	22.4206
38010	1426.64	23.4379
38021	1426.67	38.9415
38037	1426.72	28.5638
38063	1426.79	20.0505
38087	1427.62	20.5511
38099	1427.63	27.9037
38105	1427.67	39.7591
38169	1428.38	43.5591
38174	1428.39	36.7478
38171	1428.4	39.6929
38191	1428.68	28.5632
38217	1429.63	37.8594
38256	1430.58	21.9577
38263	1430.64	39.0922
38266	1430.65	29.2403
38308	1431.64	34.3757
38397	1431.72	19.4657
38460	1432.65	28.5628
38459	1432.67	35.6883
38510	1433.67	28.0928
38555	1434.65	35.0849
38566	1434.7	22.5788
38586	1435.51	19.7504
38605	1435.66	28.8363
38617	1435.7	22.5409
38651	1436.35	35.5595
38659	1436.65	30.4712
38666	1436.67	38.9254
38676	1436.75	22.6552
38701	1437.61	38.7983
38708	1437.66	29.8961
38719	1437.81	22.7837
38752	1438.45	36.7639
38743	1438.45	41.3001
38755	1438.47	39.1921
38790	1438.66	22.0085
38780	1438.66	30.2014
38798	1438.67	27.8755
38879	1439.65	29.8171
38910	1440.56	24.3004
38951	1440.66	39.2845
38933	1440.67	37.285
38963	1440.74	22.3056
38991	1441.6	19.8457
39000	1441.63	31.89
39005	1441.66	28.859
39002	1441.68	39.1502
39033	1442.44	35.9125
39047	1442.62	28.8949
39064	1442.63	27.6328
39129	1444.36	36.3743
39145	1444.6	37.5307
39163	1444.67	20.0209
39168	1444.7	28.9969
39275	1445.62	37.359
39276	1445.66	28.2678
39310	1446.53	19.8168
39322	1446.64	39.4279
39607	1447.7	19.4724
40075	1448.78	20.2687
40091	1449.64	21.8561
40103	1449.66	28.1206
40133	1450.56	37.7248
40159	1450.66	32.8872
40169	1450.71	23.6886
40221	1451.64	36.0281
40243	1451.66	29.1716
40225	1451.66	32.3761
40260	1451.69	22.5536
40259	1451.69	21.3341
40277	1452.36	36.3487
40283	1452.43	40.5093
40291	1452.64	27.5991
40294	1452.66	23.6065
40336	1453.56	38.9021
40344	1453.67	23.5081
40360	1454.64	28.1258
40363	1454.66	26.5021
40366	1454.7	22.4179
40409	1455.65	28.8853
40452	1456.64	29.2706
40453	1456.65	39.481
40461	1456.7	22.481
40481	1457.4	35.0685
40484	1457.58	35.6287
40487	1457.6	21.9348
40493	1457.64	29.0236
40495	1457.67	39.3765
40541	1458.63	27.9416
40536	1458.64	29.3717
40565	1459.57	38.5306
40569	1459.58	21.4956
40572	1459.65	28.477
40606	1460.49	37.4827
40619	1460.63	19.8299
40627	1460.71	21.9451
40645	1460.8	22.7652
40677	1461.56	21.8671
40680	1461.6	37.3614
40737	1462.62	39.4214
40745	1462.66	22.2727
40748	1462.68	23.2632
40759	1462.76	20.3965
40864	1463.66	28.7456
40997	1463.67	19.472
41166	1463.71	19.4683
41336	1464.64	22.0402
41342	1464.66	29.3143
41345	1464.67	31.4357
41425	1466.6	32.625
41434	1466.65	28.5188
41431	1466.66	21.8713
41485	1467.66	29.0729
41476	1467.66	22.5199
41471	1467.67	21.2878
41513	1467.8	23.8873
41514	1467.81	24.6852
41539	1468.65	22.1262
41601	1469.67	23.6936
41597	1469.67	28.7263
41655	1470.65	24.8164
41654	1470.65	31.4166
41652	1470.65	28.5433
41665	1470.68	21.0804
41735	1472.62	39.2587
41737	1472.62	31.3799
41770	1473.63	22.2062
41815	1474.62	38.7946
41830	1474.64	28.9425
41832	1474.66	20.0534
41833	1474.67	22.4404
41858	1475.58	37.9143
41863	1475.64	28.4509
41869	1475.74	39.7772
41892	1476.4	36.993
41907	1476.62	27.7952
41908	1476.63	19.8853
41917	1476.66	29.5963
41922	1476.7	21.8112
41972	1478.61	39.3027
42033	1479.68	39.3783
42064	1480.66	29.8758
42065	1480.66	28.2655
42102	1481.67	39.5188
42114	1481.85	21.2107
42146	1482.66	28.8787
42150	1482.67	22.4662
42166	1482.78	24.1232
42185	1483.64	29.0407
42188	1483.66	22.586
42179	1483.66	19.7676
42216	1483.7	20.6531
42269	1484.67	23.5684
42273	1484.68	29.0674
42304	1485.67	23.7681
42313	1485.73	20.4787
42367	1486.6	39.2208
42374	1486.65	29.1104
42379	1486.68	23.7001
42378	1486.68	21.1523
42382	1486.71	22.965
42404	1487.65	29.6217
42458	1488.59	20.0987
42473	1488.66	22.5213
42523	1489.62	28.8452
42583	1491.63	20.3052
42594	1491.74	39.8339
42662	1492.37	36.6816
42679	1492.64	37.4408
42680	1492.64	27.9002
42683	1492.67	28.9772
42688	1492.67	30.0383
42721	1493.63	35.8195
42722	1493.63	21.8415
42750	1493.79	22.8378
42766	1494.62	39.2915
42769	1494.64	22.0963
42776	1494.66	30.3993
42779	1494.68	28.3246
42785	1494.71	23.25
42806	1495.47	36.8862
42828	1495.66	30.0038
42832	1495.68	39.4129
42833	1495.68	23.3582
42867	1496.63	22.3363
42870	1496.65	28.2668
42866	1496.68	30.3745
42937	1497.64	28.5486
42965	1498.41	35.0836
42975	1498.66	29.0312
43009	1499.64	29.2282
43029	1499.88	21.2294
43107	1501.66	23.8551
43114	1501.73	20.1049
43226	1503.66	29.682
43235	1503.71	36.0204
43275	1504.62	21.8226
43295	1504.68	20.2418
43319	1504.94	38.2942
43339	1505.61	28.7721
43341	1505.63	21.3165
43345	1505.68	27.669
43368	1506.53	36.9081
43366	1506.55	19.8037
43395	1506.69	29.5809
43400	1506.74	23.0174
43442	1507.74	40.0239
43497	1507.84	33.2623
43538	1508.66	23.995
43543	1508.68	29.3327
43563	1508.76	22.5751
43578	1509.49	37.0679
43592	1509.67	30.0409
43605	1509.79	29.5021
43642	1510.57	39.0518
43658	1510.65	30.2942
43660	1510.65	28.2785
43659	1510.66	36.2792
43670	1510.68	23.3492
43678	1510.68	19.5162
43715	1510.68	24.6488
43691	1510.68	20.1663
43794	1511.67	36.2726
43815	1512.44	36.9211
43822	1512.62	29.3954
43828	1512.69	26.6212
43830	1512.69	39.5353
43851	1513.44	36.7892
43855	1513.49	31.0721
43863	1513.63	29.5129
43995	1516.77	41.0367
44030	1517.65	39.3637
44022	1517.65	30.1944
44034	1517.66	21.5998
44146	1518.6	19.3714
44345	1518.68	22.5189
44390	1519.67	20.1092
44398	1519.71	32.565
44418	1520.64	36.4013
44458	1521.63	22.6521
44464	1521.69	30.5282
44524	1522.7	29.4069
44535	1522.71	22.8953
44592	1523.67	21.9661
44618	1523.74	40.6561
44599	1523.74	22.8706
44633	1523.84	29.7538
44636	1523.85	33.3232
44679	1524.65	20.0263
44676	1524.67	30.3213
44718	1525.48	37.1645
44744	1525.58	22.0886
44750	1525.67	30.3927
44754	1525.69	26.6971
44797	1526.67	29.8448
44800	1526.68	22.7349
44802	1526.69	23.9186
44831	1527.67	29.4738
44921	1530.57	37.5785
44932	1530.68	39.4746
44967	1531.67	29.825
44969	1531.69	39.3134
45021	1532.62	26.3459
45024	1532.67	39.7537
45063	1533.71	20.7868
45130	1534.6	19.3762
45196	1534.66	29.5239
45205	1534.68	20.7536
45243	1535.68	22.0021
45246	1535.68	29.1272
45245	1535.68	21.0079
45250	1535.69	30.2656
45290	1536.68	22.2052
45295	1536.7	29.1994
45297	1536.72	19.8795
45347	1537.78	21.1104
45379	1538.63	22.5473
45384	1538.69	29.7739
45445	1539.73	40.3086
45441	1539.75	43.1647
45463	1539.85	33.4141
45503	1540.75	39.9795
45498	1540.76	43.252
45496	1540.77	29.8655
45554	1541.61	24.5058
45564	1541.73	25.784
45594	1542.69	29.981
45597	1542.69	23.9601
45654	1544.48	36.9994
45664	1544.67	29.0504
45695	1545.67	29.2312
45775	1547.68	29.8228
45820	1548.65	20.276
45828	1548.69	39.329
45857	1549.69	20.2142
45863	1549.7	39.4861
45895	1550.66	22.2589
45896	1550.67	20.469
45893	1550.7	29.821
45889	1550.71	23.4756
45944	1551.65	22.2856
45943	1551.67	20.2698
45950	1551.7	29.735
45949	1551.7	28.2157
45954	1551.74	23.6094
45980	1552.5	37.2147
45983	1552.56	39.5067
46001	1552.69	39.5262
46002	1552.72	29.6927
46056	1553.64	39.2767
46064	1553.69	30.4032
46091	1554.66	28.5929
46119	1554.8	22.9713
46139	1555.72	40.1404
46170	1556.65	27.9078
46179	1556.71	23.1837
46184	1556.74	40.0323
46258	1558.71	29.8473
46338	1560.58	21.7691
46370	1560.67	22.892
46369	1560.7	29.7854
46384	1560.71	39.9016
46417	1560.74	19.5255
46542	1561.45	36.9566
46551	1561.64	22.2887
46554	1561.69	40.6281
46567	1561.69	29.4915
46587	1562.45	37.3767
46606	1562.69	22.4615
46642	1563.44	37.4482
46649	1563.7	29.4617
46654	1563.71	39.8691
46679	1563.87	24.7391
46717	1564.68	35.9813
46719	1564.69	31.4511
46725	1564.72	28.37
46756	1565.69	26.3032
46765	1565.81	20.3031
46783	1566.47	41.4012
46801	1566.67	38.3109
46812	1566.69	28.6625
46826	1566.83	29.5556
46875	1567.7	28.0753
46880	1567.7	20.1921
46883	1567.73	23.9151
46923	1568.67	39.5921
46926	1568.7	24.7439
46928	1568.71	29.8932
46961	1569.65	39.314
46972	1569.71	29.6955
47005	1570.66	39.6376
47039	1571.68	39.6319
47125	1573.72	29.8596
47200	1574.68	21.7564
47215	1574.69	39.6568
47273	1575.74	19.5936
47285	1575.75	30.1998
47367	1576.6	26.3743
47371	1576.6	27.4677
47402	1576.67	43.3003
47855	1576.74	19.5079
48008	1577.69	40.084
48023	1577.78	29.1025
48063	1578.71	27.5118
48061	1578.75	40.2264
48093	1579.68	23.0001
48089	1579.68	20.056
48106	1579.71	29.8174
48115	1579.74	27.353
48131	1580.5	36.3904
48176	1580.88	23.8674
48162	1580.89	24.85
48189	1581.6	39.3365
48195	1581.7	28.1012
48224	1582.7	23.2133
48281	1583.58	19.4499
48354	1583.69	30.0776
48394	1583.7	23.2678
48417	1584.51	37.4959
48421	1584.65	22.4556
48424	1584.68	24.7282
48425	1584.69	29.9013
48428	1584.7	31.3263
48446	1584.88	20.8721
48478	1585.62	25.2753
48480	1585.66	39.8437
48486	1585.75	29.2772
48505	1586.64	39.7932
48521	1586.73	30.4747
48520	1586.74	28.8819
48540	1587.66	39.4673
48580	1588.71	30.1503
48616	1589.6	20.2276
48625	1589.71	29.6958
48651	1590.44	37.3994
48663	1590.67	20.1718
48664	1590.67	39.2932
48667	1590.71	32.7857
48686	1591.71	38.2764
48699	1591.74	30.3879
48751	1592.7	22.1803
49122	1592.73	19.5192
48898	1592.73	29.8459
48979	1592.75	39.3222
49243	1593.69	22.3763
49244	1593.74	29.9219
49248	1593.75	39.5701
49273	1594.52	36.3895
49284	1594.67	29.233
49295	1594.73	23.0529
49296	1594.73	27.319
49303	1594.76	40.2154
49334	1595.68	20.1503
49332	1595.7	30.0066
49349	1595.9	21.5836
49381	1596.72	23.4202
49390	1596.82	20.239
49451	1598.73	38.9475
49464	1599.41	37.0975
49509	1600.5	37.4407
49524	1600.69	20.009
49527	1600.69	29.6227
49530	1600.7	40.0851
49608	1602.74	28.9718
49696	1604.62	38.3983
49697	1604.67	20.1397
49713	1604.73	30.3377
49719	1604.76	21.0538
49776	1605.73	24.0327
49778	1605.73	29.8407
49780	1605.74	34.6024
49839	1606.71	24.0286
49901	1607.61	19.881
49914	1607.78	29.2055
49948	1608.68	22.349
49959	1608.7	28.3111
49958	1608.73	30.9321
50008	1609.75	30.2043
50037	1610.76	40.1528
50056	1610.87	30.2917
50075	1611.69	29.4784
50087	1611.77	40.131
50103	1611.84	23.1276
50126	1612.61	38.2826
50172	1612.76	23.3804
50174	1612.78	30.5355
50202	1613.7	38.904
50208	1613.76	26.8063
50212	1613.82	23.986
50230	1614.54	40.43
50247	1614.7	32.7024
50254	1614.72	39.4402
50285	1614.89	20.4167
50338	1615.7	40.0566
50357	1616	38.8862
50377	1616.67	30.9401
50383	1616.7	22.9745
50384	1616.73	40.25
50418	1617.66	32.5278
50425	1617.67	31.1446
50431	1617.71	23.19
50460	1617.79	19.5195
50505	1618.65	36.9559
50514	1618.72	39.8067
50557	1619.65	36.9141
50574	1619.66	38.5251
50578	1619.7	22.573
50593	1619.79	40.3982
50633	1620.67	29.4935
50638	1620.7	22.6628
50683	1621.71	30.1695
50735	1622.69	20.3509
50750	1622.7	22.6063
50766	1622.7	30.44
50791	1622.72	26.7913
50793	1622.73	23.7391
50825	1623.6	23.0831
50837	1623.71	31.5868
50845	1623.72	28.553
50840	1623.73	24.1239
50833	1623.73	19.7436
50838	1623.73	29.8577
50904	1624.55	37.7263
50912	1624.72	27.4177
50914	1624.72	30.9972
50919	1624.72	24.4273
50913	1624.72	29.2247
50921	1624.72	25.3174
50970	1626.69	23.0633
50972	1626.7	39.1161
50974	1626.71	29.7272
50984	1626.75	25.2644
51007	1627.69	29.4532
51008	1627.7	33.0468
51044	1628.5	36.6371
51059	1628.72	38.9658
51065	1628.75	23.194
51095	1629.68	38.6228
51105	1629.74	20.6512
51118	1629.84	31.3163
51117	1629.84	23.8055
51120	1629.85	24.8913
51160	1630.7	19.8053
51175	1630.74	20.6472
51184	1630.83	31.2476
51276	1631.71	39.5409
51264	1631.72	31.0188
51328	1632.71	40.147
51333	1632.74	36.9265
51340	1632.78	30.2994
51368	1633.64	32.6334
51374	1633.68	31.4084
51678	1633.76	19.5284
51779	1634.65	37.3319
51778	1634.69	39.9524
51793	1634.72	28.8524
51804	1634.8	29.7175
51838	1635.65	37.3773
51862	1635.75	22.5346
51865	1635.76	30.3357
51875	1635.79	40.441
51885	1635.83	20.6323
51906	1636.57	36.436
51916	1636.7	20.0325
51929	1636.74	22.4996
51940	1636.74	25.0503
51932	1636.74	30.251
51949	1636.74	29.2539
51930	1636.74	24.0463
51945	1636.77	26.6972
51920	1636.84	20.7854
51948	1636.86	23.1765
52052	1638.47	37.3612
52100	1638.73	20.2299
52096	1638.74	19.6015
52157	1639.73	29.4638
52189	1640.58	23.2418
52213	1640.68	28.0422
52219	1640.7	31.0143
52216	1640.7	29.227
52252	1641.72	25.1806
52256	1641.75	40.3023
52279	1642.53	36.6844
52320	1643.74	29.5324
52374	1644.72	39.1122
52367	1644.76	36.2919
52403	1644.83	22.7909
52433	1645.7	29.9703
52446	1645.76	20.6137
52450	1645.79	25.1414
52487	1646.77	31.121
52507	1646.8	21.8854
52541	1647.72	30.2793
52550	1647.78	23.1889
52609	1648.73	22.8257
52612	1648.73	30.1076
52730	1649.71	19.5786
52769	1649.73	22.643
52853	1649.76	30.3625
52950	1650.62	37.3479
52962	1650.73	29.9148
52968	1650.78	23.4235
53002	1651.63	37.5785
53017	1651.74	30.2051
53035	1651.79	40.6617
53078	1652.7	20.1281
53094	1652.72	22.7619
53101	1652.77	30.4036
53103	1652.84	19.7305
53144	1653.69	31.4441
53181	1653.88	30.3812
53217	1654.77	20.8689
53216	1654.78	23.1264
53279	1656.73	29.2949
53280	1656.73	27.8306
53282	1656.74	39.0555
53287	1656.75	25.3924
53322	1657.69	20.1264
53328	1657.72	22.8973
53329	1657.74	25.3979
53331	1657.75	40.2734
53333	1657.76	29.7252
53375	1658.59	21.4575
53386	1658.69	31.6861
53393	1658.73	29.9416
[truncated: 3,617 more rows]

## Sheet: Patient ID
Center	Original ID	Patient ID
Graz	2	36410
	3	36485
	4	36404
	5	36405
	6	36503
	7	36430
	9	36431
	25	36486
	26	36487
	27	36432
	29	36504
	30	36488
	32	36489
	33	36433
	34	36434
	35	36412
	38	36490
	39	36551
	40	36506
	42	36491
	43	36493
	44	36494
	45	36495
	46	36414
	48	36550
	49	36496
	50	36497
	53	36416
	54	36498
	60	36499
	61	36505
	62	36500
	64	36514
	66	36501
	67	36502
	69	36419
	71	36420
	72	36421
	73	36422
	74	36423
	76	36424
	77	36425
	80	36426
	81	36547
	82	36548
	83	36549
	85	36523
	86	36520
	87	36521
	88	36522
	92	36553
	93	36554
	95	36555
	96	36556
Groningen	04_001	36669
	04_002	36655
	04_003	36656
	04_006	36657
	04_007	36658
	04_009	37745
	04_011	37746
	04_012	36679
	04_013	36680
	04_014	36681
	04_015	36682
	04_016	36660
	04_021	36671
	04_022	36675
	04_023	36676
	04_024	36677
	04_025	36666
	04_026	36678
	04_027	36621
	04_028	36622
	04_029	37747
	04_030	36623
	04_032	36624
	04_033	36625
	04_034	37772
	04_036	37773
	04_037	36626
	04_039	36627
	04_041	36628
	04_045	36633
	04_047	37738
	04_048	36639
	04_050	36641
	04_051	36642
	04_052	37774
	04_053	37749
	04_054	37775
	04_055	37776
	04_056	37750
	04_057	37751
	04_058	37752
	04_059	37753
	04_060	37804
	04_061	37777
	04_062	37858
	04_064	37861
	04_066	37907
	04_067	37877
	04_068	37871
	04_069	37908
	04_070	37862
	04_071	37872
	04_075	37873
	04_076	37874
	04_077	37863
	04_078	37864
	04_079	37876
	04_080	37865
	04_081	37909
	04_082	37910
Prague	14	37519
	15	37500
	16	37501
	17	37502
	18	37778
	19	37835
	20	37836
	21	37234
	22	37503
	23	37504
	24	37235
	25	38009
	26	37505
	27	37506
	28	37507
	29	37508
	30	37523
	31/2	37837
	32	37237
	33/2	37838
	34	37238
	35	37524
	36	37525
	37	37526
	38	37840
	39	37841
	40	37842
	41	37843
	42	37844
	43	38042
	44	37845

## Sheet: Patients raw data
	Patient ID
Protein ID	38042	38009	37910	37909	37908	37907	37877	37876	37874	37873	37872	37871	37865	37864	37863	37862	37861	37858	37845	37844	37843	37842	37841	37840	37838	37837	37836	37835	37804	37753	37752	37751	37750	37749	37747	37746	37745	37738	36682	36681	36680	36679	36678	36677	36676	36675	36671	36658	36657
54	0	0	0	0	0	0	0	0	0	0	0	0	0	0	0	0	0	0	0	0	0	0	0	0	0	0	0	0	0	0	0	0	0	0	0	0	0	0	0	0	0	0	0	0	0	0	0	0	0
94	0	0	0	0	0	0	0	0	0	0	0	0	0	0	0	0	0	0	0	0	0	0	0	0	0	0	0	0	0	0	0	0	0	0	0	0	0	0	0	0	0	0	0	0	0	0	0	0	0
97	0	0	0	0	0	0	0	0	0	0	0	0	0	0	0	0	0	0	0	0	0	0	0	0	0	0	0	0	0	0	0	0	0	0	0	0	0	0	0	0	0	0	0	0	0	0	0	0	0
191	0	0	0	0	0	0	0	0	0	0	0	0	0	0	0	0	0	0	0	0	0	0	0	0	0	0	0	0	0	0	0	0	0	0	0	0	0	0	0	0	0	0	0	0	0	0	0	0	0
219	0	0	0	0	0	0	0	0	0	0	0	0	0	0	0	0	0	0	0	0	0	0	0	0	0	0	0	0	0	0	0	0	0	0	0	0	0	0	0	0	0	0	0	0	0	0	0	0	0
286	0	0	0	0	0	0	0	0	0	0	0	0	0	0	0	0	0	0	0	0	0	0	0	0	0	0	0	0	0	0	0	0	0	0	0	0	0	0	0	0	0	0	0	0	0	0	0	0	0
366	0	0	0	0	0	0	0	0	0	0	0	0	0	0	0	0	0	0	0	0	0	0	0	0	0	0	0	0	0	0	0	0	0	0	0	0	0	0	0	0	0	0	0	0	0	0	0	0	0
388	0	0	0	0	0	0	0	0	0	0	0	0	0	0	0	0	0	0	0	0	0	0	0	0	0	0	0	0	0	0	0	0	0	0	0	0	0	0	0	0	0	0	0	0	0	0	0	0	0
420	0	0	0	0	0	0	0	0	0	0	0	0	0	0	0	0	0	0	0	0	0	0	0	0	0	0	0	0	0	0	0	0	0	0	0	0	0	0	0	0	0	0	0	0	0	0	0	0	0
463	0	0	0	0	0	0	0	0	0	0	0	0	0	0	0	0	0	0	0	0	0	0	0	0	0	0	0	0	0	0	0	0	0	0	0	0	0	0	0	0	0	0	0	0	0	0	0	0	0
499	0	0	0	0	0	0	0	0	0	0	0	0	0	0	0	0	0	0	0	0	0	0	0	0	0	0	0	0	0	0	0	0	0	0	0	0	0	0	0	0	0	0	0	0	0	0	0	0	0
583	0	0	0	0	0	0	0	0	0	0	0	0	0	0	0	0	0	0	0	0	0	0	0	0	0	0	0	0	0	0	0	0	0	0	0	0	0	0	0	0	0	0	0	0	0	0	0	0	0
605	0	0	0	0	0	0	0	0	0	0	0	0	0	0	0	0	0	0	0	0	0	0	0	0	0	0	0	0	0	0	0	0	0	0	0	0	0	0	0	0	0	0	0	0	0	0	0	0	0
624	0	0	0	0	0	0	0	0	0	0	0	0	0	0	0	0	0	0	0	0	0	0	0	0	0	0	0	0	0	0	0	0	0	0	0	0	0	0	0	0	0	0	0	0	0	0	0	0	0
652	0	0	0	0	0	0	0	0	0	0	0	0	0	0	0	0	0	0	0	0	0	0	0	0	0	0	0	0	0	0	0	0	0	0	0	0	0	0	0	0	0	0	0	0	0	0	0	0	0
709	0	0	0	0	0	0	0	0	0	0	0	0	0	0	0	0	0	0	0	0	0	0	0	0	0	0	0	0	0	0	0	0	0	0	0	0	0	0	0	0	0	0	0	0	0	0	0	0	0
889	0	0	0	0	0	0	0	0	0	0	0	0	0	0	0	0	0	0	0	0	0	0	0	0	0	0	0	0	0	0	0	0	0	0	0	0	0	0	0	0	0	0	0	0	0	0	0	0	0
912	0	0	121887	0	213281	239187	0	108697	18794	0	0	0	0	0	0	0	170463	0	0	0	0	0	0	0	0	0	0	0	0	0	0	0	0	0	0	0	0	0	0	0	0	0	0	102415	320108	0	0	0	0
936	0	0	0	0	0	0	0	0	0	0	0	0	0	0	0	0	0	0	0	0	0	0	0	0	0	0	0	0	0	0	0	0	0	0	0	0	0	0	0	0	0	0	0	330542	0	0	0	0	0
953	0	0	0	0	0	0	0	0	0	0	0	0	0	0	0	0	0	0	0	0	0	0	0	0	0	0	0	0	0	0	0	0	0	0	0	0	0	0	0	0	0	0	0	0	0	0	0	0	0
1019	0	0	0	0	0	0	0	0	0	0	0	0	0	0	0	0	0	0	0	0	0	0	0	0	0	0	0	0	0	0	0	0	0	0	0	0	0	0	0	0	0	0	0	0	0	0	0	0	0
1035	0	0	0	0	0	0	0	0	0	0	0	0	0	0	0	0	0	0	0	0	0	0	0	0	0	0	0	0	0	0	0	0	0	0	0	0	0	0	0	0	0	0	0	0	0	0	0	0	0
1074	0	0	0	0	0	0	0	0	0	0	0	0	0	0	0	0	0	0	0	0	0	0	0	0	0	0	0	0	0	0	0	0	0	0	0	0	0	0	0	0	0	0	0	0	0	0	0	0	0
1097	0	0	0	0	0	0	0	0	0	0	0	0	0	0	0	0	0	0	0	0	0	0	0	0	0	0	0	0	0	0	0	0	0	0	0	0	0	0	0	0	0	0	0	0	0	0	0	0	0
1104	0	0	0	0	0	0	0	0	0	0	0	0	0	0	0	0	0	0	0	0	0	0	0	0	0	0	0	0	0	0	0	0	0	0	0	0	0	0	0	0	0	0	0	0	0	0	0	0	0
1139	0	0	0	0	0	0	0	0	0	0	0	0	0	0	0	0	0	0	0	0	0	0	0	0	0	0	0	0	0	0	0	0	0	0	0	0	0	0	0	0	0	0	0	0	0	0	0	0	0
1277	0	0	0	0	0	0	0	0	0	0	0	0	0	0	0	0	0	0	0	0	0	0	0	0	0	0	0	0	0	0	0	0	0	0	0	0	0	0	0	0	0	0	0	0	0	0	0	0	0
1393	0	0	0	0	0	0	0	0	0	0	0	0	0	0	0	0	0	0	0	0	0	0	0	0	0	0	0	0	0	0	0	0	0	0	0	0	0	0	0	0	0	0	0	0	0	0	0	0	0
1450	0	0	0	0	0	0	0	0	0	0	0	0	0	0	0	0	0	0	0	0	0	0	0	0	0	0	0	0	0	0	0	0	0	0	0	0	0	0	0	0	0	0	0	0	0	0	0	0	0
1457	936882	0	0	0	0	0	0	720895	0	0	0	0	0	380468	0	0	0	0	0	0	0	0	0	0	0	0	0	0	0	0	0	0	0	0	0	0	0	0	0	230421	177086	0	0	686036	592765	0	324576	165352	0
1482	0	0	0	0	0	0	0	0	0	0	0	0	0	0	0	0	0	0	0	0	0	0	0	0	0	0	0	0	0	0	0	0	0	0	0	0	0	0	0	0	0	0	0	0	0	0	0	0	0
1495	626742	208344	444374	114162	157819	647046	0	624379	165476	139526	699416	392939	260421	98584	740961	189607	314118	0	0	9239	0	0	143444	171806	0	0	0	0	0	0	458805	427974	0	106624	829278	410474	121,73	0	0	0	0	0	0	0	262183	0	0	147401	0
1576	0	0	0	0	0	0	0	0	0	0	0	0	0	0	0	0	0	0	0	0	0	0	0	0	0	0	0	0	0	0	0	0	0	0	0	0	0	0	0	0	0	0	0	0	0	0	0	0	0
1577	0	0	0	0	0	0	0	0	0	0	0	0	0	0	0	0	0	0	0	0	0	0	0	0	0	0	0	0	0	0	0	0	0	0	0	0	0	0	0	0	0	0	0	0	0	0	0	0	0
1619	0	0	0	0	0	0	0	0	0	0	0	0	0	0	0	0	0	0	0	0	0	0	0	0	0	0	0	0	0	0	0	0	0	0	0	0	0	0	0	0	0	0	0	0	0	0	0	0	0
1698	0	0	0	0	0	0	0	0	0	0	0	0	0	0	0	0	0	0	0	0	0	0	0	0	0	0	0	0	0	0	0	0	0	0	0	0	0	0	0	0	0	0	0	0	0	0	0	0	0
1736	0	0	0	0	0	0	0	0	0	0	0	0	0	0	0	0	0	0	0	0	0	0	0	0	0	0	0	0	0	0	0	0	0	0	0	0	0	0	0	0	0	0	0	0	0	0	0	0	0
1850	0	0	0	0	0	0	0	0	0	0	0	0	0	0	0	0	0	0	0	0	0	0	0	0	0	0	0	0	0	0	0	0	0	0	0	0	0	0	0	0	0	0	0	33152	0	0	124312	0	0
1869	160403	0	0	0	0	0	0	0	0	0	0	332278	0	0	0	0	336005	0	0	0	0	0	0	0	0	0	0	0	0	0	0	0	0	0	0	0	0	0	0	0	0	0	0	0	0	0	0	0	0
1882	0	0	0	0	0	0	0	519713	0	0	0	0	129846	252826	185939	0	0	0	0	0	0	0	0	545178	0	0	0	0	0	0	257184	0	0	118277	0	0	0	0	0	0	0	0	0	0	0	0	0	0	0
1949	0	0	0	0	0	0	0	0	0	0	0	0	0	0	0	0	0	0	0	0	0	0	0	0	0	0	0	0	0	0	0	0	0	0	0	0	0	0	0	0	0	0	0	0	0	0	0	0	0
1950	0	0	0	0	0	0	0	0	0	0	0	0	0	0	0	0	0	0	0	0	0	0	0	0	0	0	0	0	0	0	0	0	0	0	0	0	0	0	0	0	0	0	0	0	0	0	0	0	0
2004	0	0	0	0	0	0	0	0	0	0	0	0	0	0	0	0	0	0	0	0	0	0	0	0	0	0	0	0	0	0	0	0	0	0	0	0	0	0	0	0	0	0	0	0	0	0	0	0	0
2010	0	0	0	0	0	0	0	0	0	0	0	0	0	0	0	0	0	0	0	0	0	0	0	0	0	0	0	0	0	0	0	0	0	0	0	0	0	0	0	0	0	0	0	0	0	0	85417	0	0
2136	0	0	0	0	0	0	0	0	0	0	0	0	0	0	0	0	0	0	0	0	0	0	0	0	0	0	0	0	0	0	0	0	0	0	0	0	0	0	0	0	0	0	0	0	0	0	0	0	0
2178	0	0	0	0	0	0	0	0	0	0	0	0	0	0	0	0	0	0	0	0	0	0	0	0	0	0	0	0	0	0	0	0	0	0	0	0	0	0	0	0	0	0	0	0	0	0	0	0	0
2181	0	0	0	0	0	246231	0	0	0	0	0	0	0	0	0	0	0	0	0	0	0	0	0	0	0	0	0	0	0	0	0	0	0	0	0	0	0	0	0	0	0	0	0	0	0	0	0	0	0
2210	0	0	0	0	0	0	0	0	0	0	0	0	0	0	0	0	0	0	0	0	0	0	0	0	0	0	0	0	0	0	0	0	0	0	0	0	0	0	0	0	0	0	0	0	0	0	0	0	0
2243	0	0	0	0	0	0	0	356606	0	0	0	0	0	0	0	0	0	0	0	0	0	0	0	0	0	0	0	0	0	0	0	0	0	0	0	0	0	0	0	0	0	0	0	100207	0	622992	0	0	0
2263	0	0	0	0	0	0	0	0	0	0	0	0	0	0	0	0	0	0	0	0	0	0	0	0	0	0	0	0	0	0	0	0	0	0	0	0	0	0	0	0	0	0	0	0	0	0	0	0	0
2265	0	0	0	159051	459837	0	0	0	0	0	0	0	0	0	0	0	99377	0	0	0	0	0	0	0	0	0	0	0	0	0	0	0	0	0	0	0	0	0	0	0	0	0	0	0	0	0	0	0	0
2330	0	0	0	0	0	0	0	0	0	0	0	0	0	0	0	0	0	0	0	0	0	0	0	0	0	0	0	0	0	0	0	0	0	0	0	0	0	0	0	0	0	0	0	0	0	0	0	0	0
2368	0	0	0	661988	0	175,13	997094	0	0	0	0	0	0	0	0	0	0	0	0	0	0	0	0	0	0	0	0	0	0	0	0	0	0	0	0	0	0	0	0	0	0	0	57741	0	0	0	853611	0	0
2370	0	0	0	0	0	0	0	0	0	0	0	0	0	0	0	0	0	0	0	0	0	0	0	0	0	0	0	0	0	0	0	0	0	0	0	0	0	0	0	0	0	0	0	0	0	0	0	0	0
2404	0	0	0	0	0	0	0	0	0	0	0	0	0	0	0	0	0	0	0	0	0	0	0	0	0	0	0	0	0	0	0	0	0	0	0	0	0	0	0	0	0	0	0	0	0	0	0	0	0
2449	0	0	0	0	0	0	0	0	0	0	0	0	0	0	0	0	0	0	0	0	0	0	0	0	0	0	0	0	0	0	0	0	0	0	0	0	0	0	0	0	0	0	0	0	0	0	0	0	0
2450	0	0	0	189494	0	0	0	0	0	0	0	0	0	0	0	0	0	0	0	0	0	0	0	0	0	0	0	0	0	0	0	0	0	0	0	0	0	0	0	0	0	0	219661	0	0	0	0	0	0
2504	0	0	0	0	0	0	0	0	0	0	0	0	0	0	0	0	0	0	0	0	0	0	0	0	0	0	0	0	0	0	0	0	0	0	0	0	0	0	0	0	0	0	0	0	0	0	701203	0	0
2505	419701	119604	58549	0	0	43125	0	0	377595	938768	592165	0	0	615921	0	0	0	179047	0	0	0	77364	0	0	0	0	0	0	130028	0	0	0	676759	0	120267	0	0	0	0	463875	342466	0	549796	382986	380499	174816	0	92812	708241
2506	0	0	0	0	0	0	0	0	0	0	0	0	0	0	0	0	0	0	0	0	0	0	0	0	0	0	0	0	0	0	0	0	0	0	0	0	0	0	0	0	0	0	0	0	0	0	0	0	0
2510	135755	0	0	103,1	0	0	522035	178632	0	0	0	137986	0	0	871237	0	0	0	0	0	426803	0	0	130,74	0	11406	0	0	0	0	202,4	0	108498	319918	0	0	0	0	0	0	0	0	102604	0	0	0	0	120,05	0
2659	288864	0	0	350622	0	482489	0	0	0	0	648074	0	0	0	0	411257	0	0	0	0	0	0	305153	243787	124972	0	0	0	0	0	0	0	174142	0	0	0	0	630126	0	276877	499635	0	0	274,51	444975	541689	282963	390657	0
2725	0	0	0	0	0	0	0	0	0	0	0	0	0	0	0	0	0	0	0	0	0	0	0	0	0	0	0	0	0	0	0	0	0	0	0	0	0	0	0	0	0	0	0	0	0	0	0	0	0
2859	0	0	0	0	0	0	0	0	0	0	0	0	0	0	0	0	0	0	0	0	0	0	0	0	0	0	0	0	0	0	0	0	0	0	0	0	0	0	0	0	0	0	0	0	0	0	0	0	0
2898	189115	0	845881	0	0	166601	199896	288566	105592	0	0	0	337443	125023	0	411211	520059	0	0	0	0	0	0	0	0	0	0	0	0	0	304667	0	0	0	0	0	0	248613	647794	944088	407177	355229	364435	166426	169361	101438	823001	109323	371112
3048	0	0	0	0	0	0	0	0	0	0	0	0	248617	0	0	0	0	0	0	0	0	0	0	0	0	0	0	0	0	0	0	0	0	0	0	0	0	0	0	0	0	0	0	0	0	0	510073	0	0
3049	0	0	0	0	0	0	0	0	0	0	0	0	0	0	0	0	0	0	0	0	0	0	0	0	0	0	0	0	0	0	0	0	0	0	0	0	0	0	0	0	0	0	0	0	0	0	0	0	0
3052	405517	358406	182671	519601	0	216417	0	200061	100482	713344	662518	489557	77573	358043	0	244942	352122	0	0	0	0	0	0	0	0	0	0	0	258051	0	732292	0	620691	0	161726	0	0	0	0	0	332944	49506	716154	195,11	250102	393002	31981	231031	0
3087	0	0	0	0	0	0	0	0	0	0	0	0	0	0	0	0	0	0	0	0	0	0	0	0	0	0	0	0	0	0	0	0	0	0	0	0	0	0	0	0	0	0	0	0	0	0	0	0	0
3126	0	0	0	0	0	123,14	0	0	0	0	623824	0	0	0	0	0	0	0	0	0	0	0	0	0	0	0	0	0	0	0	0	0	0	0	0	0	0	0	0	0	0	0	0	0	0	0	0	0	0
3149	177161	0	0	0	0	0	0	0	0	0	0	0	0	0	0	0	0	0	0	0	0	0	0	0	0	0	0	0	0	0	373207	0	683554	0	0	0	0	0	0	0	0	0	249357	0	0	0	423842	0	0
3160	0	0	0	0	0	127087	0	189173	0	0	0	0	0	0	0	0	271421	0	0	0	0	0	0	0	0	0	0	0	0	0	0	0	0	0	0	0	0	0	0	0	0	0	0	0	0	0	0	0	0
3235	0	0	0	0	0	0	0	0	0	0	0	0	0	0	0	0	0	0	0	0	0	0	0	0	0	0	0	0	0	0	0	0	0	0	0	0	0	0	0	0	0	0	0	0	0	0	0	0	0
3332	0	0	294407	0	0	0	0	0	138111	0	157546	0	0	331768	0	0	0	0	0	0	0	0	0	0	0	0	0	0	0	0	0	0	0	0	0	0	0	0	0	0	148826	0	0	137929	0	0	0	0	0
3438	0	0	0	0	0	0	0	0	245259	0	0	0	0	0	0	0	0	0	0	0	0	0	0	0	0	0	0	0	103621	0	0	0	0	0	0	0	0	0	0	32535	0	0	0	0	0	0	0	0	0
3472	0	0	0	0	0	0	0	0	0	0	0	0	0	0	0	0	0	0	0	0	0	0	0	0	0	0	0	0	0	0	0	0	0	0	0	0	0	0	0	0	0	0	0	0	0	0	0	0	0
3508	560263	400375	185747	158266	604045	270565	58793	1100,83	908188	108575	266362	0	61966	26403	656627	0	573414	0	0	0	0	0	0	113945	0	6762	0	0	778926	0	60392	0	251858	0	979353	535593	0	0	438971	738806	83203	0	579132	769312	4406586	151901	867044	101121	972062
3511	0	0	0	0	0	0	0	0	0	0	0	0	0	0	0	0	0	0	0	0	0	0	0	0	0	0	0	0	0	0	0	0	0	0	0	0	0	0	0	0	0	0	0	0	0	0	0	0	0
3608	0	558799	127384	290395	280636	195914	0	145814	478968	101304	0	722503	137314	697338	848428	986437	0	0	0	0	0	0	0	769444	0	0	0	0	0	0	145914	0	0	315256	977723	636755	0	0	0	0	0	0	0	0	0	0	0	0	0
3672	0	0	0	0	0	0	0	0	0	0	0	0	0	0	0	0	0	0	0	0	0	0	0	0	0	0	0	0	0	0	0	0	0	0	0	0	0	0	0	524738	0	0	0	269131	0	0	0	68729	405548
3696	0	0	0	0	0	272695	0	109702	0	0	0	0	0	0	0	0	0	0	0	0	0	0	0	0	0	0	0	0	450076	0	393481	0	0	0	0	0	0	233553	0	0	0	0	0	0	0	0	0	0	0
3719	0	0	0	276871	0	0	0	727999	0	0	445471	0	0	0	0	0	0	0	0	0	0	0	0	0	0	0	0	0	0	0	0	0	0	0	0	0	0	0	0	0	0	0	0	0	0	0	0	0	0
3736	0	0	0	0	0	0	0	0	0	0	0	0	0	0	0	0	0	0	0	0	0	0	0	0	0	0	0	0	0	0	0	0	0	0	0	0	0	0	0	0	0	0	0	0	0	0	0	0	0
3743	0	0	106083	0	0	158651	0	0	955158	0	352754	0	268362	30967	0	0	243733	0	0	0	0	0	0	0	0	0	0	0	0	0	435879	0	0	101367	148522	0	0	635359	0	0	289956	0	0	101,02	249791	0	0	0	0
3796	0	148494	1298703	322357	1019,01	1005,52	0	790731	504162	312118	587128	0	465363	242241	0	0	263512	0	0	0	0	0	0	0	0	0	0	0	0	0	0	0	0	0	0	0	0	0	0	0	85977	296628	0	0	366564	0	0	975437	0
3806	1438,56	127377	2314,48	498094	2508,12	2594,1	4871,47	3640,75	2082,95	652489	459661	753739	387547	2034,46	134289	272,44	287383	212,36	758534	200389	220	752009	546132	571478	398931	56803	651539	242199	219495	333988	587657	496557	610,95	634414	1638,71	1251,01	1088,06	1262,02	367023	920547	243151	446469	581447	1061,72	946,23	711588	398941	290214	194888
3895	0	0	0	0	0	0	0	0	0	0	0	0	0	0	0	0	0	0	0	0	0	0	0	0	0	0	0	0	0	0	0	0	0	0	0	0	0	0	0	0	0	0	0	0	0	0	0	0	0
3926	0	0	0	0	0	0	0	0	0	0	0	0	0	0	0	0	0	0	0	0	0	0	0	0	0	0	0	0	0	0	0	0	0	0	0	0	0	0	0	0	0	0	0	0	0	0	0	0	0
3970	0	0	0	0	0	0	0	0	0	0	0	0	0	0	0	0	0	0	0	0	0	0	0	0	0	0	0	0	0	0	0	0	0	0	0	0	0	0	0	0	0	0	0	0	0	0	0	0	0
4175	0	0	166009	0	0	0	0	0	0	0	0	0	0	0	0	0	0	0	0	0	0	0	0	0	0	0	0	0	0	0	0	0	588722	0	0	0	0	0	0	0	0	0	0	0	0	0	0	0	0
4240	616429	311161	27494	0	0	0	787958	0	0	0	629512	260302	326411	0	0	0	0	0	0	0	0	0	0	0	0	0	0	0	315065	170827	0	124,02	289774	761234	238904	0	189949	0	0	0	0	0	0	121,17	0	0	0	0	0
4356	654285	0	741528	4098656	893998	4021107	440032	1524399	1147284	0	739159	538171	897182	775902	2593005	117455	761315	0	319652	0	12415	0	0	0	0	0	0	89787	661405	200715	307778	266,18	121606	0	0	0	0	122237	157029	342924	0	342864	137073	211327	0	3138262	1313262	1178084	951845
4384	0	0	0	0	0	3075954	0	0	260988	0	0	0	0	0	0	0	176281	0	0	0	0	0	0	0	0	0	0	0	186908	0	0	0	0	0	121365	0	0	0	0	402582	0	0	134978	290127	0	0	161127	186089	0
4458	0	0	0	0	0	0	0	0	0	0	0	0	0	0	0	0	0	0	0	0	0	0	0	0	0	0	0	0	0	0	0	0	0	0	0	0	0	0	0	0	0	0	0	0	0	0	0	0	0
4493	0	0	0	0	0	0	0	0	0	0	0	0	0	0	0	0	0	0	0	0	0	0	0	0	0	0	0	0	0	0	0	0	0	0	0	0	0	0	0	0	0	0	0	0	0	0	0	0	0
4494	0	0	0	0	0	0	0	0	0	0	0	0	0	0	0	0	0	0	0	0	0	0	0	0	0	0	0	0	0	0	0	0	0	0	0	0	0	0	0	0	0	0	0	0	0	0	0	0	0
4609	0	0	0	0	0	0	0	0	0	0	0	0	0	0	0	0	0	0	0	0	0	0	0	0	0	0	0	0	0	0	0	0	0	0	0	0	0	0	0	0	0	0	0	0	0	0	0	0	0
4668	0	0	0	0	0	0	0	0	0	0	59209	0	330598	0	0	0	0	0	0	0	0	0	0	0	0	0	0	0	0	0	0	0	0	0	0	0	0	0	0	0	0	0	0	0	0	0	0	0	0
4703	0	0	0	0	0	683401	0	0	0	0	0	0	0	0	0	0	0	0	0	0	0	0	0	0	0	0	0	0	0	0	0	0	0	0	0	0	0	0	0	0	0	0	0	0	0	0	0	0	0
4730	0	0	133146	0	0	604518	0	0	0	832118	154238	0	0	0	0	0	0	0	0	0	0	0	0	86896	0	0	0	0	0	0	0	0	567752	0	0	0	0	0	190395	110745	511589	0	806633	750553	755212	424536	275096	122089	74729
4756	0	0	0	0	0	0	0	0	0	0	0	0	0	0	0	0	0	0	0	0	0	0	0	0	0	0	0	0	212799	0	0	0	0	0	0	0	0	0	0	0	18923	0	0	839564	276782	0	161907	0	0
4816	0	0	0	0	0	0	0	0	0	0	0	0	0	0	0	0	0	0	0	0	0	0	0	0	0	0	0	0	0	0	0	0	0	0	0	0	0	0	0	0	0	0	0	0	0	0	0	0	0
4845	0	0	131226	292588	2527,21	2427,51	0	4968,8	614,82	0	1276,42	0	445312	314946	0	0	466518	0	0	0	0	0	0	73828	0	0	0	0	264027	0	0	0	0	0	0	0	0	0	0	595932	51902	159555	1527,02	3003,84	365506	115,89	0	173373	0
4892	0	0	0	0	0	0	0	0	0	0	0	0	0	0	0	0	0	0	0	0	0	0	0	0	0	0	0	0	0	0	0	0	0	0	0	0	0	0	0	0	0	0	0	0	0	0	0	0	0
4901	0	650508	0	0	0	0	119856	0	0	0	0	113496	0	0	0	0	0	0	0	0	376654	0	0	85728	0	0	0	0	0	0	0	0	0	0	0	0	0	0	0	0	0	0	0	0	0	0	0	0	0
4957	0	0	67455	0	0	0	0	969895	0	0	562003	0	0	0	0	0	0	0	0	0	0	0	0	0	0	0	0	0	0	0	0	0	0	0	0	0	0	0	0	0	0	0	0	0	0	0	0	0	0
4976	1129,33	1446,19	567366	1017,9	186489	172003	2126,71	1720,48	380924	1937,71	0	426713	1265,73	307983	449615	140462	774075	0	257035	262775	246052	0	953931	747828	312497	245456	834364	77081	266,49	1428,67	1077,7	1780,25	1565,6	2047,75	298877	710036	134012	486562	0	379718	259953	783938	779368	235512	206418	185277	739028	797505	619299
5041	0	0	0	0	0	0	0	0	573029	0	140639	0	0	0	0	0	0	0	0	0	0	0	0	0	0	0	0	0	771022	0	0	0	0	0	979501	0	0	0	0	0	0	0	0	193297	0	308295	0	0	0
5090	451821	0	0	0	0	0	796305	0	0	280801	0	0	0	0	0	0	0	0	0	0	0	0	0	182934	81673	0	0	0	0	0	162491	0	169273	185114	0	0	0	0	0	0	82158	0	0	0	0	0	127704	0	0
5184	0	0	0	0	0	0	867032	0	0	0	0	0	0	0	0	0	0	0	0	0	0	0	0	72799	0	0	0	0	0	0	0	0	0	0	0	0	777662	0	0	0	0	0	192172	265422	140265	0	0	236628	203942
5199	191174	33325	0	806603	682993	223,41	0	0	152706	0	0	0	0	0	0	923199	743519	0	0	0	0	0	0	219217	0	0	0	0	0	0	0	0	0	0	0	0	0	0	0	170433	700496	0	528451	654508	459241	0	57157	0	0
5202	0	0	0	0	0	0	0	0	0	0	0	0	0	0	0	0	0	0	0	0	0	0	0	0	0	0	0	0	0	0	0	0	0	0	0	0	0	0	0	0	0	0	0	0	0	0	0	0	0
5210	127869	341844	0	0	0	0	0	0	0	270162	0	0	0	411708	0	0	623364	0	0	0	0	0	0	0	0	0	0	0	108278	0	0	0	0	0	633394	0	0	322128	0	0	0	0	0	484337	0	0	0	0	0
5271	0	0	99402	0	0	0	0	0	0	0	0	0	0	0	0	0	0	0	0	0	0	0	0	0	0	0	0	0	0	0	0	0	0	0	0	0	0	0	0	0	0	0	0	0	0	0	0	0	0
5273	0	0	0	0	0	0	0	0	0	0	0	0	0	0	0	0	0	0	0	0	0	0	0	0	0	0	0	0	0	0	0	0	0	0	0	0	0	0	0	0	0	0	0	0	0	0	0	0	0
5410	0	0	0	0	0	0	540339	0	0	0	0	307788	0	0	0	0	0	0	0	0	0	0	0	88369	0	0	0	0	0	0	0	0	0	121157	0	0	0	0	0	0	0	0	0	0	0	0	0	0	0
5412	0	0	0	0	0	0	0	0	0	0	0	0	0	0	1400255	0	0	0	0	0	0	0	0	0	0	0	0	0	0	643693	0	741125	941946	0	375107	0	0	286251	0	0	0	0	0	0	0	0	0	0	0
5441	0	0	0	0	0	0	0	0	0	0	442178	0	0	0	0	0	0	0	0	0	0	0	0	0	0	0	0	0	0	0	0	0	0	0	0	0	0	0	0	0	0	0	0	0	0	0	0	0	0
5612	0	0	0	0	0	0	0	0	226332	0	0	0	0	402308	464746	0	0	0	0	0	0	0	0	0	0	0	0	0	0	148568	0	0	0	0	417616	0	0	0	0	0	0	0	0	0	219723	715107	0	0	0
5661	3356,78	5185422	2047,36	4766,68	8897,26	4478,25	2126,71	11952,7	3541,45	509142	2978,95	1767,75	1536,27	2291,65	2078,47	728299	1217,6	356421	457081	270483	1859,24	437119	554164	3510322	132218	983087	419337	131695	1123,6	363506	0	1177662	554599	1701986	1907,03	921004	1863,74	1305,94	688872	681899	361759	1054,31	1107,36	1642,54	1047,09	1466,12	658808	1323,3	400385
5670	0	0	0	0	0	0	0	0	0	0	0	0	0	0	0	0	0	0	0	0	0	0	0	0	0	0	0	0	0	0	0	0	0	0	0	0	0	0	0	0	0	0	0	0	0	0	0	0	0
5675	940064	719059	794467	190806	204,78	244486	412942	0	331095	374638	121614	0	431999	212581	0	213494	0	684732	625157	0	0	651145	163808	188322	732339	112677	229069	0	166382	606745	0	257583	1444,59	0	0	129282	181415	254971	0	176,1	152106	0	0	437157	240623	462068	187419	138383	328415
5843	477753	0	0	0	0	1386004	425828	189514	0	0	0	2135423	413979	454959	0	0	576168	0	0	0	0	0	0	0	0	0	0	0	0	0	0	0	0	0	0	0	0	0	0	0	234842	0	0	0	0	0	1266169	96101	0
5864	0	0	387738	0	0	0	0	0	0	0	0	0	0	0	0	0	0	0	0	0	0	0	0	0	0	0	0	0	0	0	0	0	0	0	0	0	0	0	0	0	0	0	0	0	0	0	0	0	0
5897	0	0	0	422043	0	0	0	0	0	0	135497	668704	0	0	0	0	0	0	0	0	0	0	0	0	0	0	0	0	0	0	342091	0	0	0	0	0	0	0	0	0	0	0	0	0	0	0	0	0	0
5913	0	0	5138,4	2106,91	14981,2	0	2581,68	6911,38	3002,95	0	29183,2	12145,4	0	157036	307353	0	225088	0	0	2565,43	10681,6	0	0	380175	0	0	686492	0	0	0	130279	0	0	1304,83	0	0	0	0	0	0	0	0	0	0	411699	0	0	0	0
5962	0	0	0	0	0	0	0	0	0	0	0	0	0	211241	0	0	0	0	0	0	0	0	0	0	0	0	0	0	0	0	0	0	0	0	0	0	0	0	0	0	0	0	0	0	0	0	0	255869	0
5967	0	0	0	0	0	0	0	0	0	0	0	0	0	0	0	0	0	0	0	0	0	0	0	0	0	0	0	0	0	0	0	0	0	0	0	0	0	0	0	0	0	0	0	0	0	0	0	0	0
6015	0	0	139722	0	0	667411	0	0	0	0	0	0	0	0	0	0	0	0	0	0	0	0	0	0	0	0	0	0	0	0	0	0	0	0	0	0	0	0	0	0	0	0	0	0	0	0	0	0	0
6025	0	0	0	0	0	140834	0	0	0	0	610577	0	0	0	0	0	0	0	0	0	0	0	0	0	0	0	0	0	0	0	0	0	0	0	0	0	0	0	0	0	26848	285623	0	243069	0	0	0	0	0
6062	0	0	0	0	0	0	0	0	0	0	0	0	0	0	0	0	0	0	0	0	0	0	0	0	0	0	0	0	0	0	0	0	0	0	0	0	0	0	0	0	0	0	0	0	0	0	0	0	0
6094	0	0	0	0	0	0	0	0	0	0	203366	0	0	0	367089	0	215817	0	0	0	0	0	0	0	0	0	0	0	382198	0	0	0	0	0	0	0	0	0	634809	0	323005	528166	0	0	0	411614	0	994678	835897
6239	0	0	0	0	0	0	0	0	0	0	0	0	147557	0	0	0	0	0	0	0	0	0	0	0	0	0	0	0	0	0	0	0	0	0	0	0	0	0	0	0	0	0	0	0	0	0	0	0	0
6294	538142	0	0	0	0	0	0	0	0	147612	0	0	0	0	0	0	0	0	0	0	0	0	0	610426	0	0	0	0	0	0	0	0	0	0	0	0	0	0	0	0	0	0	0	0	0	0	0	0	0
6399	0	0	0	0	0	0	0	0	0	0	0	0	0	0	0	0	0	0	0	0	0	0	0	0	0	0	0	0	0	0	0	0	0	0	0	0	0	0	0	0	0	0	0	0	0	0	0	0	0
6416	0	0	432436	0	0	0	0	0	0	0	0	0	0	0	0	0	217397	0	0	0	0	0	0	0	0	0	0	0	0	0	0	0	0	0	0	0	0	0	0	0	0	0	0	0	0	0	0	0	0
6452	0	0	138742	0	0	0	0	0	0	0	95441	1307,39	0	0	0	0	153694	0	0	0	0	0	0	0	0	0	0	0	0	0	0	0	0	104105	0	167503	0	0	0	0	0	0	0	0	0	0	0	0	0
6496	0	0	0	0	0	0	0	0	583812	0	0	0	0	0	0	0	0	0	0	0	0	0	0	580408	0	0	0	0	0	0	0	0	0	0	123247	0	0	133767	0	0	0	0	0	0	0	0	0	0	0
6498	191032	154687	0	618527	0	719687	0	0	0	0	0	0	688378	358816	0	0	49418	0	0	0	0	0	0	0	0	0	0	0	279778	0	699905	150239	0	0	147205	0	0	0	0	0	455943	0	62,75	151691	0	0	158783	274181	281863
6543	0	0	352501	0	0	0	0	0	0	0	37901	0	0	0	0	0	0	0	0	0	0	0	0	0	0	0	0	0	0	0	0	0	0	0	0	0	0	0	0	0	0	0	0	0	0	0	0	0	0
6630	0	0	0	0	0	0	0	0	0	0	0	0	0	0	0	0	0	0	0	0	0	0	0	0	0	0	0	0	0	0	0	0	0	0	0	0	0	0	0	0	0	0	0	0	35012	705352	0	0	0
6676	0	0	0	0	0	0	0	0	0	495415	0	0	0	0	0	0	0	0	0	0	0	0	0	153618	0	0	0	0	0	0	0	0	0	0	0	0	0	985571	0	0	0	764519	0	0	0	0	0	0	0
6706	0	0	0	0	0	0	0	0	0	0	0	0	0	0	0	0	0	0	0	0	0	0	0	0	0	0	0	0	395354	0	0	0	0	0	0	0	0	0	0	0	0	0	0	0	0	0	0	0	0
6712	434612	0	0	0	0	329724	0	0	0	0	369377	0	0	0	0	0	0	0	0	0	0	0	0	0	0	0	0	0	0	0	0	0	0	0	477877	0	0	0	0	0	0	0	0	0	0	0	0	0	0
6732	0	0	0	0	0	0	0	0	0	0	0	0	0	0	0	0	0	0	0	0	0	0	0	0	0	0	0	0	0	0	0	0	0	0	0	0	0	0	189843	0	0	0	0	361315	0	0	0	0	0
6803	0	0	207024	372403	0	0	444133	119781	50525	0	821487	133942	0	0	0	0	0	0	0	0	0	0	0	0	0	0	0	0	0	0	0	0	0	0	0	0	0	0	0	0	0	0	0	267,52	978776	0	437119	0	0
6814	1256,32	0	0	0	0	272489	0	720398	0	176336	0	292429	1097,14	0	0	0	928774	0	0	0	932984	0	0	171,81	0	0	0	849307	0	953396	0	158427	4587404	919018	63039	0	0	561284	280127	0	0	0	868328	77162	114428	0	0	383,43	0
6838	444827	0	101067	0	0	313,1	0	4000352	435286	0	0	0	775047	0	0	105412	0	0	0	0	0	0	0	36561	0	0	0	0	561774	0	0	0	0	271414	0	908704	0	0	0	0	151344	112878	0	0	0	0	0	0	306314
6929	0	0	0	1715,71	0	0	2153,51	0	0	0	0	665831	0	0	696146	0	0	0	0	0	0	0	0	48187	0	0	0	0	0	0	1740,99	1652,84	1367,7	0	0	0	0	0	0	0	0	0	571685	0	0	0	1379,44	0	0
6931	0	0	0	139195	168242	0	0	0	0	0	0	0	0	0	0	0	0	0	0	0	0	0	0	0	0	0	0	0	0	0	0	0	0	0	0	0	0	0	0	0	0	0	0	0	0	0	0	0	0
6978	0	0	664679	0	897132	0	0	0	0	0	0	0	0	0	0	0	0	0	0	0	0	0	0	0	0	0	0	0	0	0	0	0	0	0	0	0	0	0	0	0	0	0	0	265198	165506	0	42008	0	0
7004	0	0	0	0	0	0	0	0	0	0	0	0	0	0	0	0	0	0	0	0	0	0	0	0	0	0	0	0	0	0	0	0	0	0	0	0	0	0	0	0	0	0	0	0	0	0	0	0	0
7025	0	0	0	0	0	718,96	0	0	0	0	0	0	0	0	0	0	0	0	0	0	0	0	0	0	0	0	0	0	0	0	0	0	0	0	0	0	0	0	0	0	0	0	0	0	0	0	0	0	0
7067	0	0	0	0	0	0	0	0	0	0	0	0	0	0	0	0	0	0	0	0	0	0	0	0	0	0	0	0	0	0	0	0	0	0	0	0	0	0	0	0	0	0	0	0	0	0	0	0	0
7088	0	0	0	978621	0	0	325155	0	0	0	0	675657	880114	0	0	0	101,75	0	0	0	0	0	0	0	0	0	0	0	0	0	0	0	522373	696795	0	0	0	0	0	0	0	0	0	0	0	0	410513	0	0
7094	204593	246065	0	0	915272	159392	0	0	753658	0	106428	0	0	145014	0	123701	0	801629	0	0	0	0	0	143133	0	0	0	0	943132	0	0	0	0	219327	110089	209709	0	0	0	192735	111809	436688	119227	293213	0	0	631473	110659	359478
7240	0	0	0	0	0	0	0	0	0	0	0	0	0	0	0	0	0	0	0	0	0	0	0	0	0	0	0	0	0	0	0	0	0	0	0	0	0	0	0	0	0	0	0	0	0	0	0	0	0
7357	0	0	0	0	0	0	0	0	0	0	0	0	0	0	0	0	0	0	0	0	0	0	0	0	0	0	0	0	0	0	0	0	0	0	0	0	0	0	0	0	0	0	0	0	0	0	0	0	0
7405	0	0	0	0	0	0	0	0	0	0	0	0	0	0	0	0	234884	0	0	0	0	0	0	10436	0	0	0	0	0	0	0	0	0	0	0	0	0	0	0	0	0	0	0	0	0	0	0	0	0
7408	0	301319	0	0	132,81	549814	0	0	0	108159	0	0	0	0	0	152081	0	0	0	0	0	0	0	263284	114479	0	0	0	0	0	117955	0	381029	623265	0	0	0	0	0	0	0	0	0	0	0	0	0	0	0
7546	0	0	0	0	0	0	0	0	0	0	209421	0	0	0	0	0	0	0	0	0	0	0	0	0	0	0	0	0	0	0	0	0	0	0	0	0	0	0	0	0	0	0	0	0	0	0	0	0	0
7553	0	0	0	0	0	0	0	0	0	0	0	0	0	0	0	0	0	0	0	0	0	0	0	0	0	0	0	0	0	0	0	0	0	0	0	0	0	0	0	0	0	0	0	0	0	0	0	0	0
7568	0	0	0	0	0	0	0	0	0	0	127137	0	0	0	0	0	0	0	0	0	0	0	0	0	0	0	0	0	0	0	0	0	0	0	0	0	0	0	0	0	91907	0	0	0	0	0	0	0	0
7638	0	0	0	0	0	0	0	0	0	0	0	0	0	0	0	0	0	0	0	0	0	0	0	0	0	0	0	0	0	0	0	0	0	0	0	0	0	0	0	0	0	0	0	0	0	0	0	0	0
7680	0	0	0	0	0	0	0	0	0	0	0	0	0	0	0	0	0	0	0	0	0	0	0	0	0	0	0	0	0	0	0	0	0	0	0	0	0	0	0	0	0	0	0	0	0	0	0	0	0
7689	0	0	102766	0	0	0	0	0	83706	0	128,35	0	0	0	0	0	0	0	0	0	199618	0	0	0	0	0	0	0	0	0	844769	723863	0	0	0	0	0	0	0	0	0	0	0	0	0	0	0	0	0
7799	0	0	190301	0	0	0	0	0	0	0	0	0	0	0	0	0	0	0	0	0	0	0	0	0	0	0	0	0	0	0	101764	0	0	0	0	0	0	0	0	0	0	0	0	0	0	0	0	0	0
7813	0	0	0	0	0	0	0	0	0	0	581238	0	0	0	0	0	227974	0	0	0	0	0	0	0	0	0	0	0	537334	0	0	0	0	0	0	0	0	0	0	0	0	0	0	0	0	0	0	0	0
7854	0	0	0	0	0	0	0	0	0	0	0	0	0	0	0	0	0	0	0	0	0	0	0	0	0	0	0	0	0	0	0	0	0	0	0	0	0	0	0	0	0	0	0	0	0	0	0	0	0
7902	0	0	0	0	0	0	0	0	0	0	0	0	497073	0	0	0	0	0	0	0	0	0	0	0	0	0	0	0	0	0	0	0	0	0	0	0	0	0	0	0	0	0	64823	0	0	0	213593	0	0
7953	579044	0	0	0	104784	2139205	266392	0	861852	0	0	0	180687	183725	0	0	0	0	0	0	0	0	0	0	0	0	0	0	0	0	0	0	0	0	0	0	0	0	0	0	721744	0	0	0	0	0	104587	0	0
7954	0	0	482561	0	134709	1725241	773857	0	0	0	0	491,29	0	668675	0	0	0	0	0	0	0	0	0	0	0	0	0	0	97288	0	139851	140906	245,92	0	337356	0	0	0	0	600668	82367	100,17	0	0	0	0	0	302268	0
8045	0	0	220101	0	0	0	0	0	0	0	0	0	0	0	0	0	0	0	0	0	0	0	0	0	0	0	0	0	0	0	0	0	0	0	0	0	0	0	204239	479226	0	0	0	704255	0	0	304834	0	0
8051	617018	0	0	871844	0	0	0	0	0	0	0	0	623753	0	0	0	0	0	0	0	0	0	0	792238	0	0	0	0	347085	0	0	0	644855	0	0	0	0	0	0	0	0	0	0	123354	0	0	527215	109239	0
8090	0	0	0	0	0	0	0	0	0	0	0	0	0	0	0	0	0	0	0	0	0	0	0	0	0	0	0	0	0	0	0	0	0	274506	0	0	0	0	0	0	0	0	0	0	0	0	0	0	0
8133	0	0	0	0	0	0	0	0	0	0	0	0	0	0	0	0	0	0	0	0	0	0	0	0	0	0	0	0	0	0	0	0	0	0	0	0	0	0	0	0	0	0	0	0	0	0	0	0	0
8205	0	0	0	0	0	0	0	0	0	0	0	0	0	0	0	0	0	0	0	0	0	0	0	0	0	0	0	0	0	0	0	0	0	0	0	0	0	0	0	0	0	0	0	0	0	0	0	0	0
8251	0	0	698389	696179	0	0	0	0	0	0	0	0	0	0	0	0	0	0	0	0	0	0	0	0	0	0	0	0	0	0	0	0	0	0	0	0	0	0	0	0	0	0	0	0	0	0	0	0	0
8305	0	0	0	0	0	0	0	0	0	0	0	0	0	0	0	0	0	0	0	0	0	0	0	0	0	0	0	0	0	0	376801	0	0	0	0	0	0	0	0	0	0	0	0	0	0	0	0	0	0
8342	970051	2189,13	629,51	180857	1579,91	579773	0	0	119572	1136,74	0	831662	133,17	406305	321,62	175772	222477	108691	220679	109844	0	0	272784	157604	164258	0	284618	0	656641	412508	198269	701505	225823	0	722702	1824,03	61273	1161,08	514976	0	237198	960374	210252	0	980875	0	0	0	316087
8343	0	0	0	0	0	0	0	0	0	0	0	0	0	0	0	0	0	0	0	0	0	0	0	0	0	0	0	0	0	0	0	0	0	0	0	0	0	0	0	0	0	0	0	0	0	0	0	0	0
8386	0	0	0	0	0	0	0	0	0	0	117243	0	0	0	0	0	0	0	0	0	0	0	0	0	0	0	0	0	0	0	0	0	0	282062	355495	0	458715	0	0	0	0	0	0	0	0	0	0	0	0
8390	487065	0	0	29384	0	0	295224	0	0	0	0	0	0	0	0	691809	143182	0	0	0	0	0	483149	480654	79598	270509	0	0	0	0	0	0	291314	0	0	0	0	0	0	36265	679021	0	0	0	0	136232	417363	1194286	0
8430	0	0	193852	502075	0	0	0	0	0	0	0	0	0	751295	0	0	0	0	0	0	0	0	0	0	0	0	0	0	40765	0	0	0	0	0	0	0	0	0	0	0	166254	0	336722	0	0	0	0	199513	0
8435	0	0	0	0	0	0	0	0	0	0	837429	0	0	0	0	0	0	0	0	0	0	0	0	0	0	0	0	0	0	0	0	0	0	0	0	0	0	0	0	0	0	0	0	0	0	0	0	0	0
8448	0	0	412291	0	0	0	0	0	0	0	0	0	0	0	0	0	0	0	0	0	0	0	0	0	0	0	0	0	0	0	0	0	0	0	0	0	0	0	0	0	0	0	0	0	0	0	0	0	0
8494	0	0	0	0	152785	0	0	0	0	0	0	0	0	0	0	0	0	0	0	0	0	0	0	0	0	0	0	0	0	0	0	0	0	0	0	0	0	0	514967	0	0	0	0	0	0	0	174057	0	0
8503	237399	193749	0	587122	0	532182	102,43	376995	49412	357316	0	0	0	0	402939	164457	0	0	0	0	0	0	691646	184533	0	397147	572271	0	0	230366	347381	910303	281357	0	210285	336552	0	383129	0	159456	973443	858703	0	343153	808076	346769	0	0	115297
8662	0	0	0	0	0	0	0	0	0	0	299151	0	0	0	0	0	0	0	0	0	0	0	0	0	0	0	0	0	0	0	0	0	0	0	0	0	0	0	0	0	0	0	0	0	0	0	0	0	0
8675	0	0	0	0	0	0	0	0	0	0	0	0	0	0	0	0	0	0	0	0	0	0	0	0	0	0	0	0	0	0	0	0	0	0	0	0	0	0	0	0	0	0	0	0	0	0	0	0	0
8695	0	0	1890,81	0	9145,19	3868,06	2370,07	0	0	621061	3093,19	0	0	0	0	0	1099,66	532041	0	0	128745	0	0	299326	0	394447	138427	180507	2026,16	1363,47	840465	0	0	1444,27	39919	1423,62	120881	0	969188	1084,27	468298	1150,64	3150,94	4351,83	0	1158399	647968	1704,73	537423
8725	0	0	255677	0	0	0	0	0	0	0	0	0	0	0	0	0	0	0	0	0	0	0	0	0	136868	355744	0	0	0	0	0	0	0	0	0	0	0	0	0	0	0	0	0	514643	439645	125053	0	0	0
8792	0	0	0	0	0	0	0	0	0	0	0	0	0	0	0	0	0	0	0	0	0	0	0	0	0	0	0	0	0	0	0	0	0	0	0	0	0	0	0	0	58478	0	0	0	0	0	0	0	0
8797	0	0	0	0	0	0	0	0	0	0	0	0	0	0	0	0	0	0	0	0	0	0	0	0	0	0	0	0	0	0	0	0	0	0	0	0	0	0	0	0	0	0	0	0	0	0	0	0	0
8800	0	0	0	0	0	0	0	0	41125	0	0	0	0	0	0	0	0	0	0	0	0	0	0	0	0	0	0	0	0	0	0	0	0	0	0	0	0	0	0	0	0	0	0	0	0	0	154662	0	0
8860	0	0	0	0	0	0	0	0	0	0	0	0	0	0	0	0	0	0	0	0	0	0	0	0	0	0	0	0	0	0	0	0	0	0	0	0	0	0	0	0	0	0	0	0	0	0	0	0	0
8908	0	0	0	0	0	2178,22	0	0	0	0	0	0	0	0	0	0	0	0	0	0	0	0	0	0	0	0	0	0	0	0	0	0	0	0	0	0	0	0	0	0	0	0	0	0	0	0	0	0	0
8940	0	0	0	0	0	0	0	0	0	0	0	0	0	0	0	0	0	0	0	0	0	0	0	0	0	0	0	0	0	0	0	0	0	0	0	0	0	0	0	0	0	0	0	0	0	0	0	0	0
9012	0	0	0	0	0	0	0	0	0	0	182417	0	0	0	0	0	0	0	0	0	0	0	0	0	0	0	0	0	0	0	0	0	0	0	0	0	0	0	0	0	0	0	0	0	0	0	0	0	0
9080	0	0	207621	0	0	0	0	0	0	0	0	0	0	0	0	0	0	0	0	0	0	0	0	0	0	0	0	0	0	0	0	0	0	0	0	0	0	0	0	0	0	0	0	0	0	0	0	0	0
9087	0	0	0	0	0	0	0	0	0	0	0	0	0	14864	0	0	0	0	0	0	0	0	162827	0	0	0	0	0	0	0	683241	0	0	0	0	0	0	0	0	0	0	0	0	0	0	0	790485	0	0
9119	278564	659886	107,46	135523	0	476762	359538	251802	0	182361	0	221789	294776	1152383	0	0	251298	0	0	0	0	0	0	760537	0	0	0	0	0	0	198171	0	454578	377046	327692	0	0	0	0	0	51195	0	195036	0	0	0	48208	330265	0
9157	0	0	0	0	0	0	0	0	0	0	0	0	0	0	0	0	0	0	0	0	0	0	0	0	0	0	0	0	0	0	0	0	0	0	0	0	0	0	0	0	0	0	0	0	0	0	0	0	0
9191	33833	0	0	327777	0	0	0	0	0	115136	0	196244	0	0	0	0	0	0	0	0	0	0	0	0	0	0	0	0	0	0	0	0	0	0	0	0	0	0	0	0	154053	0	0	0	0	0	0	0	0
9230	0	0	0	0	0	0	0	0	0	0	0	0	0	0	0	0	0	0	0	0	0	0	0	0	0	0	0	0	0	0	0	0	0	0	0	0	0	0	0	0	0	0	0	0	0	0	0	0	0
9276	0	0	0	714312	212068	0	0	0	0	0	0	0	0	0	0	0	0	0	0	0	0	0	0	0	0	0	0	0	738276	0	0	0	0	0	291772	0	71447	0	0	0	552829	0	0	0	0	0	0	0	0
9278	0	341737	0	0	0	0	0	0	0	598475	0	0	0	0	0	0	0	0	0	0	0	0	0	0	0	0	0	0	0	0	913843	0	0	0	109435	0	0	0	0	274273	0	0	0	0	0	0	0	0	0
9288	213412	173461	314125	161,64	0	0	229446	602292	164847	0	535935	749,53	2867887	205118	129682	101462	136986	708344	0	0	0	0	225847	229788	0	750991	0	0	140781	0	480404	309105	744574	715111	182265	605281	677773	193576	140916	0	106,06	194,69	0	354658	108784	0	215396	1628573	781083
9527	0	0	0	0	0	0	0	0	0	0	0	0	0	0	0	0	0	0	0	0	0	0	0	0	0	0	0	0	0	0	0	0	0	0	0	0	0	0	0	0	0	0	0	0	0	0	0	886455	0
9578	0	0	0	0	0	0	0	114687	0	0	0	0	0	0	0	278576	0	0	0	0	0	0	0	0	0	0	0	0	0	0	496276	0	0	0	0	0	0	0	0	0	0	0	0	0	0	0	0	0	0
9623	0	557818	881388	0	0	0	0	252628	104346	261706	44113	0	0	0	0	0	0	0	0	0	0	0	0	0	0	0	0	0	0	0	0	0	0	0	0	0	0	0	0	0	0	0	0	0	0	0	0	0	0
9641	0	0	0	0	0	757979	0	0	0	0	0	0	0	0	0	0	0	0	0	0	0	0	0	0	0	0	0	0	0	0	0	0	0	0	0	0	0	0	0	0	0	0	0	0	0	0	0	0	0
9678	0	0	0	0	0	0	0	0	0	0	0	0	0	0	0	229384	0	0	0	0	0	0	0	0	0	0	0	0	0	0	0	0	0	859945	0	570274	0	222532	0	0	537683	105835	0	0	0	0	189863	348913	0
9785	250477	0	0	1441031	118426	2030,7	0	0	0	0	0	0	396713	0	144034	0	0	0	0	0	0	0	0	249398	0	0	0	0	0	0	0	0	0	0	30,64	0	0	0	0	0	0	0	0	0	0	0	0	0	0
9811	0	0	0	0	0	0	0	0	0	0	0	0	0	0	0	0	0	0	0	0	0	0	0	0	0	0	0	0	0	0	0	0	0	0	0	0	0	0	0	0	0	0	0	0	0	0	0	0	0
9857	0	0	701001	0	0	0	0	0	0	0	0	0	0	0	0	0	0	0	0	0	0	0	0	71023	0	0	0	0	0	0	0	0	0	0	0	0	0	0	0	0	0	0	0	0	0	0	0	0	0
9860	0	0	0	0	0	0	0	0	0	0	389862	0	0	0	0	0	0	0	0	0	0	0	0	0	0	0	0	0	0	0	0	0	0	0	0	0	0	0	0	0	0	0	0	0	0	0	0	0	0
9930	470523	925049	0	287559	0	0	0	0	0	0	0	0	0	703129	616135	220122	100431	0	0	0	0	0	0	0	0	0	0	0	213631	0	0	673626	0	0	107385	0	0	0	0	0	0	0	0	496291	0	0	0	0	0
10020	126,26	0	0	0	0	0	0	0	0	150339	0	0	0	0	0	0	365664	0	0	0	0	0	0	0	0	463146	0	0	0	137462	0	0	195617	0	0	0	0	0	0	0	0	0	0	0	0	0	0	0	0
10057	0	0	0	0	0	0	0	0	0	0	0	0	0	0	0	0	0	0	0	0	0	0	0	0	0	0	0	0	0	0	0	0	0	0	0	0	0	0	0	0	0	0	0	0	0	0	0	0	0
10068	0	0	0	2643794	0	0	578851	3982,86	0	1102,65	228558	0	0	100527	0	0	0	0	0	0	0	0	0	0	0	0	0	0	248367	0	0	0	0	388042	0	204318	1068,04	0	0	0	0	0	0	0	0	0	0	0	0
10086	0	0	0	0	0	0	0	0	0	0	478328	0	0	0	0	0	0	0	0	0	0	0	0	0	0	0	0	0	0	0	0	0	0	0	0	0	0	0	0	0	0	0	0	0	0	0	0	0	0
10088	731255	0	160213	536924	0	0	0	0	500492	0	0	0	270978	557581	727639	170019	399659	158977	0	0	0	77664	0	192262	0	0	0	0	47696	0	997338	194,22	108014	0	0	0	0	0	353057	412769	0	279112	117031	0	119946	129284	227645	934776	205723
10092	0	0	0	0	0	0	0	0	0	0	0	0	0	0	0	0	0	0	0	0	0	0	0	0	0	0	0	0	0	0	0	0	0	0	0	0	0	0	0	0	0	0	0	0	0	0	0	0	0
10187	0	0	0	0	0	0	0	0	0	0	0	0	0	0	0	0	0	0	0	0	0	0	0	0	0	0	0	0	0	0	0	0	0	0	0	0	0	0	774857	207658	93636	0	0	0	0	0	591451	0	0
10240	0	0	0	0	0	0	0	0	0	0	0	0	0	0	0	0	0	0	0	0	0	0	0	0	0	0	0	0	0	0	0	0	0	0	0	0	0	0	0	0	0	0	0	0	0	0	0	0	0
10368	0	0	0	0	0	0	0	0	0	0	0	0	0	0	0	0	0	0	0	0	0	0	0	85938	0	0	0	0	0	0	0	0	0	0	0	0	0	0	0	0	0	0	0	483382	0	0	0	0	0
10428	0	0	0	0	0	0	0	0	0	0	0	0	0	0	0	0	0	0	424704	0	0	0	0	0	0	0	0	0	0	0	0	0	0	0	0	0	0	0	0	0	0	343353	0	0	0	0	0	0	0
10581	830444	0	0	1409,7	0	0	0	846256	0	377922	0	7943,21	978431	0	0	0	0	0	0	0	0	0	0	479644	0	124365	136605	0	0	0	0	903009	615728	1157,07	0	0	0	0	0	0	0	0	0	0	0	0	0	0	0
10688	0	637351	0	0	0	0	0	0	0	0	0	0	0	537322	0	0	0	0	0	0	0	0	0	0	0	0	0	0	189606	0	0	0	0	0	0	0	0	0	0	0	0	0	0	611471	0	0	0	405771	0
10745	372295	258554	257237	0	252,61	371679	0	0	282063	304853	172,62	0	235074	0	207448	159911	126205	0	0	0	266287	0	297697	0	0	0	0	0	197448	225353	650445	0	166408	0	166176	144887	220,37	153212	189578	680932	332996	564063	153302	289372	285337	152234	149146	422339	0
10866	0	0	3227,32	1089,65	7580,86	0	0	1902,95	794313	0	5264,88	1474,95	0	0	0	0	0	0	0	2079,54	1039841	0	0	0	0	0	932429	0	0	0	530688	0	0	350522	0	0	0	0	436564	0	0	0	0	0	0	0	0	0	0
10884	0	0	252866	0	0	647149	0	0	163179	0	343204	0	0	0	0	0	0	0	0	0	0	0	0	0	0	0	0	0	0	0	0	0	0	0	0	0	0	0	0	0	0	0	0	866893	0	0	0	0	0
10932	0	342557	709818	0	0	0	0	0	0	0	0	0	452876	0	0	0	407938	0	0	0	0	0	0	0	0	0	0	0	121993	0	103652	0	146965	0	306763	313449	0	664595	0	0	0	0	0	0	0	0	0	664683	0
10973	297547	0	0	132458	0	0	0	566833	0	340471	116502	162,47	0	0	171046	0	0	0	0	0	0	0	0	0	0	0	0	0	0	0	0	0	0	143748	0	0	0	0	0	0	0	0	0	0	0	0	0	0	0
10997	0	0	0	0	0	0	0	0	0	0	0	0	0	0	0	0	0	0	0	0	0	0	0	0	0	0	0	0	0	0	0	0	0	0	0	0	0	0	0	0	0	0	0	0	0	0	0	0	0
11029	0	0	0	0	0	0	0	0	0	0	0	0	0	0	0	0	0	0	0	0	0	0	0	0	0	0	0	0	0	0	0	0	0	0	357394	0	0	0	0	0	0	0	0	0	0	0	0	0	0
11049	0	0	0	0	0	0	0	0	0	0	0	0	0	0	0	0	0	0	0	0	0	0	0	0	0	0	0	0	0	0	0	0	0	0	0	0	0	0	0	0	0	0	0	0	0	0	0	0	0
11091	71935	732466	0	0	0	159007	0	693,58	0	481384	0	0	0	339982	177703	106051	783886	0	0	0	0	0	0	0	0	0	0	0	276339	0	3426336	418057	0	822026	101396	1890495	0	180379	0	0	38477	0	0	319722	0	0	0	0	0
11150	0	0	776934	0	0	0	0	0	0	0	92784	0	0	0	0	0	0	0	0	0	0	0	0	387422	0	0	0	0	0	0	0	0	0	0	0	0	0	0	0	0	0	0	0	0	0	0	0	0	0
11249	992851	0	125468	561998	0	388958	0	0	0	299369	599275	0	471741	0	992228	0	1563374	0	0	0	268438	0	0	0	0	0	0	0	0	0	0	0	0	0	0	0	0	0	0	140936	337808	0	620021	238403	0	0	0	194867	845151
11282	0	0	0	0	0	615116	0	0	0	0	0	0	0	83608	0	0	756833	305378	0	0	0	0	0	0	0	0	0	0	678455	0	0	0	0	0	0	0	0	0	0	0	252611	355366	0	731339	124291	0	0	0	0
11354	0	0	296984	0	0	2258,11	0	0	456,6	0	412173	0	0	0	0	0	0	0	0	0	0	0	0	0	0	0	0	0	0	0	0	0	0	0	586844	0	0	0	272431	0	131,12	925168	457016	116437	127437	0	71292	943481	119958
11413	0	222746	0	0	494593	0	0	0	0	843827	732602	0	0	0	4081,64	313351	0	0	481655	0	0	77468	0	1191,51	251556	950536	814877	0	756237	300189	0	872864	0	0	385316	549678	220812	833179	0	0	0	0	0	160552	185724	0	0	0	0
11440	0	0	0	0	0	0	0	0	0	0	283135	0	0	0	0	0	0	0	0	0	0	0	0	0	0	0	0	0	0	0	0	0	0	0	0	0	0	0	0	0	0	0	0	0	0	0	468769	0	0
11483	1417,12	0	0	3060,47	0	0	7194,21	2608,04	0	127011	0	3441,1	613624	0	0	0	2182,45	0	0	0	590935	0	0	0	0	0	0	0	0	0	2068,34	2125,75	1504,58	11970	0	0	0	0	0	0	0	0	0	0	0	0	0	0	0
11500	0	0	230805	0	0	0	0	0	0	0	0	0	0	125	0	0	0	0	0	0	0	0	0	0	0	0	0	0	0	0	0	0	0	0	0	0	0	0	0	0	0	0	0	0	0	0	0	0	0
11516	0	0	0	0	0	0	0	0	0	0	0	0	0	0	0	0	0	0	0	0	0	0	0	0	0	0	0	0	0	0	0	0	0	0	0	0	0	0	0	0	0	0	0	0	0	0	0	0	0
11536	0	0	0	0	0	0	0	0	0	0	0	0	0	0	0	0	217381	0	0	0	0	0	0	0	0	0	0	0	0	0	0	0	0	0	0	0	0	0	0	0	0	0	393497	0	0	0	0	0	0
11705	221192	125896	564701	632659	531,7	848829	108507	544954	202172	314268	0	0	3202077	252266	0	468011	0	0	0	0	27577	274982	0	0	0	331324	538442	0	0	728611	371139	428031	0	0	204781	414909	258924	540657	326657	0	182653	866521	0	0	173587	0	346676	607786	1249498
11760	0	108904	0	0	0	0	0	0	0	0	0	0	153939	0	0	0	0	0	0	0	0	0	0	0	0	0	0	0	305002	0	0	0	0	0	627333	0	0	0	0	0	0	0	0	0	0	0	0	0	0
11835	0	0	0	169795	0	0	0	375551	0	0	0	198366	313276	0	384,84	0	161389	0	0	0	0	0	0	199965	0	0	0	0	0	0	322712	0	0	271514	0	0	0	0	0	0	0	0	0	0	0	0	0	0	0
11889	0	0	0	146,95	0	0	331408	0	0	0	0	0	270989	0	146581	0	0	0	0	0	0	0	0	881776	118703	0	595637	0	0	0	0	259814	334,3	0	0	0	0	0	0	0	0	0	0	0	0	0	949601	785583	0
11981	0	0	0	0	0	0	0	0	0	0	0	0	0	0	0	0	0	0	0	0	0	0	0	0	0	0	0	0	0	0	108022	0	0	0	0	0	0	0	0	0	353603	0	0	0	0	0	0	0	0
11982	198588	968597	402918	0	823713	143413	0	0	0	466843	0	0	689726	154679	180771	138,65	813692	0	180404	484314	0	0	156,46	946931	114696	0	258383	0	253635	0	764711	249,48	133,03	0	294824	575145	0	547439	173079	0	423179	321414	0	0	0	0	0	0	771843
11989	141982	174,19	0	166447	145,39	0	0	0	0	125506	0	0	288321	365822	476413	0	270823	0	0	0	0	0	299108	78651	0	245661	0	0	552611	0	203,51	0	0	265152	0	0	0	0	0	0	564859	0	555867	238556	409492	0	0	0	0
11991	215,17	0	0	144,58	229,36	983362	137911	101119	184182	199406	0	138584	337542	106469	320869	0	77678	0	0	0	0	226605	0	133512	0	8472	0	0	108038	0	228,13	502895	0	1295,62	320,94	401083	231476	0	0	0	343739	0	0	0	0	0	0	245591	213488
12264	0	0	0	0	0	0	0	0	0	357901	0	0	0	272433	0	0	204621	0	0	0	0	0	0	214985	0	0	0	0	218136	0	0	0	0	0	34643	0	0	735454	194765	0	436938	242406	0	180268	113804	0	0	678882	0
12344	0	0	0	0	0	0	0	0	0	0	0	0	0	0	0	0	0	0	0	0	0	0	0	0	0	0	0	0	0	0	0	0	0	0	0	0	0	0	0	0	0	0	0	0	0	0	0	0	0
12380	0	0	3135174	67693	0	0	0	0	639501	546675	176856	0	333161	0	0	0	0	0	0	0	0	0	664203	106092	0	0	0	0	0	0	100024	299,72	830527	0	0	0	0	111814	0	0	0	0	0	0	0	0	157781	0	0
12434	290938	0	137891	0	179781	355224	668351	729663	248453	0	0	0	0	529384	0	217199	240451	402178	0	0	0	0	0	0	0	0	0	0	0	0	144127	0	0	0	0	965623	0	0	134761	2578884	109574	492744	0	205573	210,73	0	110634	102808	0
12476	0	0	0	424626	0	0	0	0	0	0	0	0	0	0	0	0	0	0	0	0	0	0	0	185505	0	0	0	0	0	0	582909	0	0	300343	0	0	0	0	0	0	0	0	0	0	0	0	0	0	0
12501	0	0	0	0	0	0	0	0	0	0	0	0	0	0	0	0	0	0	0	0	0	0	0	0	0	0	0	0	0	0	0	0	0	0	0	0	0	0	0	0	0	0	0	0	0	0	0	0	0
12508	0	0	0	0	0	0	0	0	0	0	0	0	0	0	0	0	0	0	0	0	0	0	0	0	0	0	0	0	0	0	0	0	0	0	0	0	0	0	0	0	0	0	0	0	0	0	0	0	0
12567	0	0	0	0	0	0	0	0	0	0	0	0	0	0	0	0	0	0	0	0	0	0	0	0	0	0	0	0	0	0	0	0	0	0	0	0	0	0	0	0	0	0	0	0	0	0	0	0	0
12568	0	0	0	0	0	0	0	0	0	0	0	0	0	0	0	0	0	0	0	0	0	0	0	0	0	0	0	0	0	0	0	0	0	0	0	0	0	0	0	0	0	0	0	0	0	0	0	0	0
12574	0	0	0	0	0	0	0	0	0	0	395543	673559	621914	0	0	0	0	0	0	0	190302	0	0	0	0	0	0	0	0	154048	397506	1247,25	0	0	0	0	0	0	0	0	0	0	0	0	0	0	0	0	0
12593	0	0	0	0	0	0	0	0	0	0	0	0	0	0	0	0	0	0	0	0	0	0	0	0	0	0	0	0	0	0	0	0	0	0	0	0	0	0	0	0	0	0	0	0	0	0	0	0	0
12600	267301	0	0	583414	0	1313,22	1762,9	0	0	0	0	0	0	0	354393	0	421968	0	0	0	0	0	0	151553	0	0	0	0	0	0	0	0	1831,31	0	0	0	0	0	0	0	0	0	0	0	0	0	298251	820453	0
12633	0	0	0	0	0	0	0	0	0	0	0	0	0	0	0	0	0	0	0	0	0	0	0	0	0	0	0	0	0	0	0	0	0	0	0	0	0	0	0	0	0	0	0	0	0	0	0	0	0
12652	0	0	0	0	0	0	0	0	0	0	0	0	0	0	0	0	0	0	0	0	0	0	0	0	0	0	0	0	0	0	0	0	0	0	0	0	0	0	0	0	0	25834	0	0	0	0	0	0	0
12657	0	0	0	0	0	0	0	0	0	0	0	0	0	0	0	0	726978	0	0	0	0	0	0	0	0	0	0	0	0	0	0	0	0	0	0	0	0	0	0	0	0	0	0	0	0	0	0	0	0
12705	184432	0	0	0	0	0	0	0	0	178581	0	427994	137171	0	408494	0	0	0	0	0	0	0	0	155644	0	0	489035	0	0	0	166642	236509	496,62	806716	0	0	0	0	0	0	0	0	146425	0	0	0	328355	0	0
12815	0	0	0	140593	0	0	0	0	0	0	0	0	0	0	0	0	0	0	0	0	0	0	0	740876	0	0	0	0	0	0	193773	0	0	0	0	0	0	0	0	0	0	0	0	0	0	0	0	0	0
12823	0	0	0	0	0	0	0	124,87	0	0	619483	133802	466998	0	118605	0	0	0	0	0	0	0	0	355862	0	0	0	0	0	0	0	0	0	0	50025	0	45194	0	0	0	0	0	0	0	0	0	0	0	0
12827	0	0	0	0	0	0	0	0	0	0	0	0	0	0	0	0	0	0	0	0	0	0	0	0	0	0	0	0	0	0	0	0	0	0	0	0	0	0	0	0	0	0	0	0	0	0	0	0	0
12872	0	0	0	0	0	0	0	0	0	0	0	0	0	0	0	0	0	0	0	0	0	0	0	0	0	0	0	0	0	0	0	129378	0	0	0	0	0	0	0	0	0	0	0	0	773306	0	0	0	0
12879	277646	733482	368102	570913	0	227845	0	0	0	151699	57802	0	172349	0	0	0	679734	0	0	0	0	0	0	394015	0	0	0	0	0	0	187329	752147	0	144207	147562	552608	0	0	0	0	0	0	0	0	0	0	0	0	0
12917	561618	0	89024	374429	655621	834136	0	0	0	0	0	0	209201	0	287095	0	966832	0	0	0	0	0	0	0	0	0	0	0	0	0	0	0	0	0	0	0	0	0	457553	0	204906	861569	0	499402	0	0	821355	421865	0
12922	0	0	0	0	0	0	0	0	0	0	475266	0	0	0	0	0	0	0	0	0	0	0	0	0	0	0	0	0	0	0	0	0	0	0	0	0	0	0	0	0	0	0	0	0	0	0	0	0	0
12923	0	0	0	0	0	0	0	0	0	0	0	0	0	0	0	0	0	0	0	0	0	0	0	0	0	0	0	0	0	0	0	0	0	0	0	0	0	0	0	0	0	0	0	0	0	0	0	0	0
12957	0	0	0	135168	178965	0	0	889263	0	0	0	0	0	0	0	0	0	0	115226	0	0	0	239861	0	0	0	0	0	0	0	0	0	0	0	0	0	0	0	0	0	0	0	0	0	0	0	0	0	0
12964	0	0	0	0	0	0	0	0	0	0	0	198922	0	0	0	0	0	0	0	0	0	0	0	0	0	0	0	0	0	0	0	0	0	0	0	0	0	0	0	0	0	0	0	0	0	0	0	0	0
12968	0	0	0	0	0	0	0	0	0	0	0	0	0	0	0	0	0	0	0	0	0	0	0	0	0	0	0	0	0	0	0	0	0	0	0	0	0	0	0	0	0	0	0	0	0	0	0	0	0
12993	0	0	0	0	0	0	0	0	0	0	0	0	0	0	0	0	0	0	0	0	0	0	0	0	0	0	0	0	0	0	0	0	0	0	0	0	0	0	0	0	0	0	0	573655	0	0	0	0	0
12998	0	0	351853	0	250774	540554	161,15	0	0	463852	173922	306104	156635	0	358733	0	363578	0	0	0	0	0	0	0	764578	478229	0	0	0	225895	0	234344	0	0	0	0	0	0	0	0	433461	0	714844	142346	190726	830529	226052	0	0
13056	0	0	0	0	0	0	0	0	0	0	0	0	972281	0	0	0	0	0	0	0	0	0	0	0	0	0	0	0	0	0	0	0	863457	0	0	0	0	0	0	0	0	0	0	0	0	0	0	0	0
13057	0	0	0	0	0	917313	0	0	0	0	0	0	0	0	0	0	0	0	0	0	0	0	0	0	0	0	0	0	0	0	782395	0	0	0	0	0	0	0	0	0	0	0	0	0	0	0	0	0	0
13112	0	0	0	0	0	0	0	0	0	0	0	155376	0	0	0	0	0	0	0	0	528371	0	0	0	0	0	0	0	0	0	0	172111	1783454	0	0	189168	0	0	0	0	0	0	0	0	0	0	0	0	0
13145	0	0	446138	0	0	0	0	0	0	0	169821	0	200987	0	0	0	0	0	0	0	0	0	0	0	0	390136	0	0	0	0	0	0	0	0	0	0	0	0	0	0	0	0	0	898221	0	0	0	0	0
13174	0	0	0	0	0	0	0	363335	0	0	0	0	0	0	0	190425	0	0	0	0	0	0	0	178585	0	0	0	0	0	413948	1280,7	0	4080378	0	0	0	0	0	0	0	0	0	349477	0	0	2302,32	0	0	0
13187	0	0	0	0	0	0	0	1171,64	0	0	0	109714	0	0	0	0	0	0	0	0	225572	0	0	0	0	0	0	0	0	0	0	583131	0	0	0	0	0	0	0	0	0	0	0	0	0	0	0	0	0
13188	10905,9	1395,27	11497,9	4778,04	18075,6	21349	38475	29364	14937,8	4006,91	2420,37	6715,24	5925,79	17673,2	4382,2	4454,31	7782,24	2976,89	1537,02	3220	4027153	1133,51	1869,66	2336,56	1120,41	1558,64	1296,88	1173,75	3145,09	3003,01	8174,22	5743,25	5379,89	7203,63	2791,29	7904,34	7604,12	5682,11	4248,32	7949,59	3316,31	3283,99	2508,9	13893	7590,83	3309,11	4652,26	3609,88	2651,73
13205	0	0	0	0	0	0	0	0	0	0	0	0	0	0	0	0	0	0	0	0	0	0	0	0	0	0	0	0	0	0	0	0	0	0	0	0	0	0	0	0	0	0	0	0	0	0	0	0	0
13232	0	0	0	0	0	0	0	0	0	0	0	0	0	0	0	0	0	0	0	0	0	0	0	0	0	0	0	0	0	0	0	0	0	0	0	0	0	0	0	0	0	0	0	0	0	0	0	0	0
13248	0	0	195415	0	0	0	0	0	0	0	0	0	726287	0	0	0	0	0	0	0	0	0	0	803015	0	0	0	0	0	0	0	0	0	0	0	0	0	0	0	0	0	0	0	0	0	0	0	0	0
13279	0	0	0	0	0	0	0	0	0	0	0	0	0	0	0	0	0	0	0	0	0	0	0	0	0	0	0	0	0	0	0	0	0	0	0	0	0	0	0	0	0	0	0	0	0	0	308162	117469	0
13292	0	0	0	0	0	0	0	0	0	0	0	0	0	0	0	252578	0	0	0	0	0	0	0	0	0	0	0	0	0	0	0	0	216405	0	0	0	0	0	0	0	0	0	0	589908	625237	0	0	0	0
13321	1588,52	2025,65	1058,89	9300249	1726,29	701283	1023,6	0	437659	420758	1346,87	836072	807414	2035388	1811,99	966416	765536	0	122555	0	504138	370982	293341	743714	0	877997	0	195687	755472	0	2324,08	1602,79	762409	909019	900,68	1035,23	1252529	1059,64	978146	733615	1666,34	2147,72	895566	2389,42	1297,37	848494	754983	1248,34	634674
13323	0	0	0	0	0	0	0	0	0	0	0	0	0	0	0	0	0	0	0	0	0	0	0	0	0	0	0	0	0	701478	273441	0	0	0	261655	0	0	0	0	0	0	0	236005	898021	0	0	0	0	0
13332	0	0	0	0	0	0	0	0	0	0	0	0	0	0	0	0	0	0	0	0	0	0	0	0	0	0	0	0	0	0	0	0	0	0	0	0	0	0	0	0	0	0	0	0	0	0	0	0	0
13340	0	0	0	0	0	0	0	0	0	0	0	0	0	0	0	0	0	0	0	0	0	0	0	0	0	0	0	0	0	0	0	0	2206124	0	0	0	0	0	0	0	0	0	531824	0	0	2137578	0	0	0
13342	814,26	708934	3360,76	1171,93	1681,76	760308	830966	345551	623346	1396,03	981383	689327	513,23	312791	396512	1105,37	401846	411544	511471	282648	544443	557855	1506,34	1720,54	923354	1787,74	1005,73	118,84	443781	2975,13	0	1473,49	5884,65	2140,22	124,78	0	837927	854203	153084	766662	908671	0	0	2183,02	1636,84	1998,93	2477,99	783091	444348
13344	0	0	0	0	0	0	0	0	0	0	0	0	323195	0	0	0	0	0	0	0	0	0	0	0	0	0	0	0	0	0	0	0	0	0	0	0	0	0	0	0	0	0	0	0	0	0	0	43293	0
13429	680543	0	136093	287285	0	405873	304581	0	0	0	0	0	825191	233661	805732	160,57	568018	119003	0	0	0	237438	233834	336965	0	262364	148533	0	0	0	133734	0	1126,5	1226,19	0	0	0	0	0	0	108234	637803	216503	136529	0	0	153492	169559	0
13452	0	0	0	0	0	0	0	0	0	0	0	0	0	0	0	0	0	0	0	0	0	0	0	0	0	0	0	0	0	0	0	0	0	0	0	0	0	0	0	0	0	0	0	0	0	0	0	0	0
13462	0	0	0	0	0	0	0	0	0	0	0	0	0	0	0	0	0	0	0	0	0	0	0	0	0	0	0	0	0	0	0	0	0	0	0	0	0	0	0	0	0	0	0	0	0	0	0	0	0
13475	0	0	0	0	0	0	0	0	0	0	0	0	0	0	0	0	0	0	0	0	0	0	0	0	0	0	0	0	0	0	0	0	0	0	0	0	0	0	0	0	0	0	0	0	0	0	0	0	0
13590	0	0	0	0	0	40659	0	0	0	0	0	0	115847	0	0	216526	0	127003	0	0	0	0	0	0	0	0	0	0	0	0	0	0	0	0	0	0	0	0	0	0	372626	132884	0	0	0	0	0	0	0
13627	0	0	0	0	0	0	0	0	0	0	0	0	0	0	0	0	0	0	0	0	0	0	0	0	0	0	0	0	0	0	0	0	0	0	0	0	0	0	0	0	0	0	0	0	0	0	0	0	0
13628	0	0	0	0	0	0	0	0	0	0	0	0	0	0	0	0	0	0	0	0	0	0	0	0	0	0	0	0	0	0	0	0	0	0	0	0	0	0	0	0	0	0	0	0	0	0	0	0	0
13640	0	0	0	0	0	0	0	0	0	0	0	0	0	0	0	0	0	0	0	0	0	0	0	0	0	0	0	0	0	0	0	0	0	0	0	0	0	0	0	0	0	0	0	0	0	0	0	0	0
13704	0	0	0	0	0	0	0	0	0	0	0	0	0	0	0	0	0	0	0	0	0	0	0	0	0	0	0	0	0	0	0	0	0	0	0	0	0	0	0	0	0	0	0	0	0	0	0	0	0
13711	0	0	0	223664	0	0	0	0	0	0	0	0	172395	176552	0	278847	0	502532	0	142191	0	0	112661	55862	0	0	0	0	0	0	52802	0	0	0	0	0	0	0	0	0	0	0	0	0	0	0	0	0	0
13746	0	0	907716	0	312397	0	208097	0	0	0	0	358805	0	0	0	0	0	0	0	0	0	0	0	0	0	0	154566	0	0	0	0	688818	0	192562	328597	0	0	0	0	0	0	0	0	0	0	0	598869	0	0
13747	0	0	759333	0	0	941269	0	0	258016	0	1117,76	0	0	382942	0	802171	126,94	545788	0	0	0	258203	0	0	0	0	0	0	1114154	0	0	0	0	0	0	0	0	0	982546	167799	320878	0	0	316327	174951	115934	274328	0	494563
13793	0	0	0	0	930837	0	0	0	134862	0	0	0	0	0	0	0	0	0	0	0	0	0	0	0	0	0	0	0	0	0	891624	0	0	0	0	0	0	0	0	0	0	0	0	0	0	0	0	0	0
13803	0	0	0	0	0	361,28	0	0	0	0	300087	0	0	0	0	0	0	0	0	0	0	0	0	0	0	0	0	0	0	0	0	0	0	0	0	0	0	0	0	0	0	0	0	0	0	0	0	0	0
13844	0	0	327452	0	0	0	0	0	0	0	0	0	0	0	0	335177	0	0	0	0	0	0	0	0	0	0	0	0	0	0	0	0	0	0	0	0	0	0	0	0	289043	0	0	512355	111798	0	0	0	0
13889	181349	0	204264	156,63	830153	0	0	0	892364	723667	1090,9	2430,83	212708	153637	226963	0	32665	0	0	137906	986505	0	0	860759	0	0	0	0	0	0	168773	0	0	0	0	0	0	392475	328129	0	79858	0	0	25831	0	0	0	0	0
13913	0	0	0	0	0	5424701	0	0	0	0	0	0	0	0	0	0	0	0	0	0	0	0	0	0	0	0	0	0	0	0	0	0	0	0	0	0	0	0	0	0	0	0	0	0	0	0	0	0	0
13945	0	0	0	0	0	0	0	0	0	0	0	0	0	0	0	0	0	0	0	0	0	0	0	0	0	0	0	0	0	0	0	0	0	0	0	0	0	0	0	0	79136	0	0	0	0	0	573494	0	0
13992	0	0	0	0	0	627805	0	0	0	0	0	0	0	0	0	131918	0	0	0	0	0	0	0	0	0	0	0	0	0	0	0	0	0	0	0	0	0	0	0	0	0	0	0	0	736312	0	671148	0	0
14031	0	0	0	0	0	0	0	0	0	0	0	0	0	0	0	0	0	0	0	0	0	0	0	0	0	0	0	0	0	0	0	0	0	0	0	0	0	0	0	0	0	0	0	0	0	0	0	0	0
14040	0	0	0	0	0	0	0	0	0	0	0	0	0	0	0	0	0	0	0	0	0	0	0	0	0	0	0	0	0	0	0	0	0	0	0	0	0	0	0	0	0	0	0	0	0	0	0	0	0
14047	0	0	872758	0	873947	0	0	0	0	779135	184,85	909945	0	0	0	162388	0	0	0	763717	0	0	189489	196152	0	233395	56497	0	0	140828	0	0	866222	0	0	0	0	0	0	0	111714	0	0	236076	150135	187146	254773	782642	256682
14055	0	0	0	0	0	0	0	582024	0	0	575213	0	0	0	0	0	170805	0	0	0	1359,95	0	0	0	0	0	0	0	0	0	0	0	0	0	0	0	0	0	0	0	0	0	0	0	0	0	0	0	0
14064	0	0	0	0	0	0	0	0	0	0	0	1514,05	0	0	0	0	0	0	0	0	0	0	0	0	0	0	0	0	0	0	0	0	0	0	0	0	0	3922,49	0	0	0	0	0	0	0	0	0	0	0
14071	2477,46	4098,36	1310,04	0	3462,7	2021,46	0	208685	182512	3026,52	406582	0	333704	1116,91	876461	488,75	623758	284005	736,96	372422	0	923833	1233,07	611104	805389	0	1162,29	0	2148,5	1486,4	0	1638,02	938804	328563	2652,87	5529,97	184344	0	556135	0	165649	1058,51	239,78	0	0	0	0	0	334868
14132	0	0	0	0	0	0	0	0	0	0	0	0	0	0	0	0	0	0	0	0	0	0	0	39841	0	0	0	0	0	0	0	0	0	0	0	0	0	0	0	0	0	0	0	0	0	0	0	0	0
14140	0	0	0	0	865521	936375	0	0	0	0	0	0	0	0	0	0	0	0	0	0	0	0	0	0	0	0	0	0	0	0	912007	0	0	0	0	0	0	0	0	0	106902	0	0	0	0	0	0	0	0
14211	280357	154291	181904	278532	0	0	0	0	0	0	0	0	136287	230813	0	0	0	0	0	0	0	0	0	0	0	0	0	0	0	0	768069	0	0	0	0	0	0	0	0	0	158481	0	968229	0	0	0	0	0	0
14271	0	0	0	0	0	0	0	0	0	0	265965	0	0	0	169213	0	0	0	0	0	0	0	649786	0	0	0	0	0	154695	0	0	0	0	0	0	0	0	0	0	0	0	0	0	0	0	0	0	0	0
14292	0	0	0	0	0	0	0	0	0	0	0	0	0	0	0	0	0	0	0	0	0	0	0	0	0	0	0	0	0	0	0	0	0	0	0	0	0	0	0	0	0	0	0	0	0	0	0	0	0
14406	0	0	0	0	0	0	274226	531906	0	0	0	0	477357	0	163662	0	0	0	0	0	0	0	0	659401	0	0	0	0	0	0	0	0	778512	397039	0	0	0	0	0	0	0	0	0	0	0	0	126738	0	0
14447	0	0	0	0	0	0	0	0	0	0	0	0	0	0	0	0	0	0	0	0	0	0	0	0	0	0	0	0	0	0	0	0	0	0	0	151826	0	0	0	0	221178	0	0	0	0	0	109319	932403	0
14478	0	0	0	162247	0	893192	0	589966	632601	879525	1318,53	371255	0	139758	0	531268	125116	0	0	0	0	0	0	0	0	0	195499	0	261175	0	0	0	0	0	489973	362949	0	126348	851482	40261	178706	119758	0	469838	108697	129,81	303274	235919	307511
14486	0	0	0	0	0	0	0	0	0	0	0	0	0	0	0	0	0	0	0	0	0	0	0	242709	0	0	0	0	0	0	0	0	0	0	0	0	0	0	0	0	0	0	0	0	0	0	0	139508	0
14512	0	0	0	0	0	0	0	0	455279	0	0	0	0	0	0	0	0	0	0	0	0	0	0	0	0	0	0	0	0	0	0	0	0	0	0	0	0	0	0	0	0	0	0	0	0	0	0	0	0
14513	0	0	0	0	0	0	0	0	0	0	0	0	0	0	0	0	0	0	0	0	0	0	0	0	0	0	0	0	0	0	0	0	0	0	0	0	0	0	0	0	0	0	0	0	0	0	0	0	0
14520	0	0	348293	0	0	0	0	0	0	0	0	0	150636	0	0	0	0	0	0	0	337063	0	0	652366	0	0	0	0	0	0	201,07	719831	0	0	0	0	0	0	29115	0	0	0	0	0	0	0	26372	0	0
14548	264712	0	0	0	0	108,09	0	0	0	0	0	0	307708	50926	0	0	408402	0	0	0	0	25905	0	585365	0	0	0	0	0	0	0	0	0	0	138631	0	0	0	0	0	864013	0	0	0	0	0	0	90478	0
14556	0	0	0	0	0	0	0	0	0	0	0	0	0	0	0	0	0	0	0	0	0	0	0	69253	0	0	0	0	0	0	0	0	0	0	0	0	0	0	0	0	0	0	0	0	0	0	0	0	0
14562	0	0	2132,28	111422	0	3738,82	134689	0	0	0	0	0	0	150445	0	242193	0	0	0	0	0	0	0	0	0	0	0	0	0	0	0	0	0	0	0	0	0	0	0	0	0	0	0	145792	0	0	0	327196	0
14584	0	0	0	0	0	0	0	0	0	0	0	0	0	0	0	0	0	0	0	0	0	0	0	0	0	0	0	0	0	0	0	0	0	0	0	0	0	608747	0	0	0	0	0	0	0	550017	253078	0	0
14614	0	0	503486	0	400,64	0	119,68	0	260112	0	0	516018	0	0	0	0	0	0	0	169452	0	0	0	0	0	0	0	0	0	0	0	0	0	0	0	0	0	0	0	0	0	0	0	0	0	0	519173	438694	0
14751	309373	0	811899	162567	0	0	0	0	160,15	0	128784	141,67	97,6	180912	0	893177	15164	0	0	0	0	0	258291	399345	0	0	0	0	164618	0	1359153	654877	0	0	0	141772	0	29686	155287	0	741984	237018	0	662173	736981	0	698048	239955	0
14756	0	0	0	0	0	0	0	0	0	0	0	0	0	0	0	0	0	0	0	0	0	0	0	0	0	0	0	0	0	0	0	0	0	0	0	0	0	0	0	0	0	0	0	0	0	0	0	0	0
14763	0	0	546251	108859	0	716803	0	0	414,57	0	268787	932464	325827	0	130,76	0	0	0	0	142957	518166	250423	286742	0	0	0	0	0	0	0	0	0	0	0	0	0	0	0	0	0	88467	0	0	0	0	0	479497	194574	0
14782	249907	0	0	387801	0	0	0	0	0	0	0	0	0	0	0	0	0	0	0	0	0	0	0	0	0	0	0	0	0	0	0	0	0	0	0	0	0	0	0	0	0	0	859876	0	0	0	0	0	0
14786	0	0	0	0	0	0	0	0	0	0	0	0	0	0	0	0	0	0	0	0	0	0	0	0	0	0	0	0	0	0	0	0	0	0	0	0	0	0	0	0	0	0	0	0	0	0	0	0	0
14897	0	0	0	0	0	0	0	0	0	0	0	0	0	0	0	0	0	0	0	0	0	0	0	0	0	0	0	0	0	0	0	0	0	0	0	0	0	0	0	0	0	0	0	0	0	0	0	0	0
14902	0	0	0	0	0	0	0	0	0	0	0	0	0	0	0	0	0	0	0	0	0	0	0	0	0	0	0	0	0	0	0	0	0	0	0	0	0	0	599579	0	0	0	0	0	0	0	0	0	0
14906	102407	866305	636727	393166	0	117711	0	0	240384	703988	275231	293911	454116	927326	0	152497	0	205627	179466	426456	263648	104,13	353124	370125	209682	394348	154071	0	52731	517,55	0	0	1259,14	0	0	0	0	152882	0	0	157985	0	450291	505845	221076	181448	328,8	288573	0
14914	0	0	0	0	0	0	0	0	0	0	0	0	0	0	0	0	0	0	0	0	0	0	0	0	0	0	0	0	0	0	0	0	0	0	0	0	0	0	0	0	0	0	0	0	0	0	0	0	0
14942	830,09	106006	0	660225	3042,41	0	4818,85	3149,44	0	0	0	0	0	1640,3	0	0	0	0	0	0	0	0	0	0	0	0	0	0	517376	0	0	0	0	705904	0	0	817933	292396	0	0	0	576172	0	0	2291,94	0	793419	0	0
14983	0	0	654786	0	170764	436785	292384	0	0	0	0	0	0	0	0	154521	961976	892174	0	0	0	0	0	0	0	0	0	0	0	0	346001	0	0	0	0	0	0	0	0	0	0	0	0	0	0	0	111738	0	0
15012	256671	0	0	0	0	443923	0	0	0	0	120,91	0	863,07	0	154,97	0	108581	0	0	0	0	0	0	0	0	0	0	0	556027	0	0	0	0	0	0	0	0	0	154229	0	286474	0	0	0	0	0	0	0	0
15026	0	0	0	0	0	0	0	0	0	0	0	0	0	0	0	0	0	0	0	0	0	0	0	0	0	0	0	0	0	0	0	0	0	0	0	0	0	0	0	0	0	0	0	0	0	0	0	0	0
15036	0	0	0	0	0	0	0	0	0	0	0	0	0	0	0	0	0	0	0	0	0	0	0	0	0	0	0	0	0	0	0	0	0	0	0	0	0	0	0	0	0	0	0	0	0	0	0	0	0
15040	0	0	0	0	0	0	0	0	0	0	0	0	0	0	0	0	0	0	0	0	0	0	0	0	0	0	0	0	0	0	0	0	0	0	0	0	0	0	0	360432	0	0	0	0	0	0	0	0	326079
15065	408719	0	0	0	0	0	0	0	0	268413	0	0	999842	0	106324	240775	0	0	0	0	0	0	0	502326	0	0	0	0	0	0	232517	0	0	0	0	0	700634	0	0	0	0	0	0	0	0	0	0	0	0
15122	0	0	0	0	0	0	0	0	0	0	0	0	0	0	0	0	0	0	0	0	0	0	0	0	0	0	0	0	0	0	0	0	0	0	0	0	0	0	0	0	0	0	0	0	0	0	0	0	0
15129	0	0	0	0	0	0	0	0	0	0	0	0	0	0	0	0	0	0	0	0	0	0	0	0	0	0	0	0	0	0	0	0	0	0	0	0	0	0	0	0	0	0	0	0	0	0	0	0	0
15132	0	0	552831	0	0	464669	0	0	0	0	0	0	0	0	0	128245	0	0	0	0	0	0	0	0	0	0	0	0	0	0	0	0	0	0	0	0	0	0	0	0	176402	0	0	433346	0	0	0	0	0
15155	0	0	0	0	0	0	0	0	0	0	0	0	0	0	0	0	0	0	0	0	0	0	0	0	0	0	0	0	0	0	0	0	0	0	0	0	0	0	0	0	0	0	0	0	0	0	0	0	0
15158	0	0	0	0	0	0	0	0	0	0	0	0	0	0	0	0	0	0	0	0	0	0	0	0	0	0	0	0	0	0	0	0	0	0	0	0	0	0	0	0	0	0	0	0	0	0	0	0	0
15165	0	0	0	0	0	0	0	0	0	0	0	0	0	0	0	0	0	0	0	0	0	0	0	0	0	0	0	0	0	0	0	0	0	0	0	0	0	0	0	0	0	0	0	0	0	0	0	0	0
15176	0	0	0	0	0	0	0	0	0	0	0	0	0	0	0	0	0	0	0	0	0	0	0	0	0	0	0	0	0	0	0	0	0	0	0	0	0	0	0	0	0	0	0	0	0	0	0	0	0
15187	0	0	228129	0	0	0	146697	0	120444	119166	437762	0	0	0	686138	0	0	0	0	0	0	0	0	0	0	0	0	0	0	0	0	0	0	0	0	0	0	0	0	0	300826	0	0	0	982358	0	0	16441	0
15192	0	0	0	0	0	0	0	0	0	0	0	0	0	0	0	0	0	0	0	0	0	0	0	0	0	0	0	0	324707	0	0	0	0	0	0	0	0	0	0	0	0	0	0	0	0	0	0	0	0
15216	3217,92	0	0	5160,74	0	0	9231,84	3206,19	0	593024	0	3798,51	4650,72	0	2870,85	0	2847,43	0	179972	0	1752,56	0	0	1762,49	344099	1293,78	893295	756155	0	1551,44	3194,76	5775,54	6123,61	1202,32	0	0	0	0	0	0	0	0	1048,74	0	0	0	0	1721,21	0
15220	0	0	0	0	0	0	0	0	0	0	0	0	0	0	0	0	0	0	0	0	0	0	0	0	0	0	0	0	0	0	0	0	0	0	0	0	0	0	0	0	0	0	0	0	0	0	0	0	0
15266	0	0	0	0	0	0	0	0	0	0	0	0	0	0	0	0	0	0	0	0	0	0	0	0	0	0	0	0	0	0	0	0	0	0	0	0	0	0	0	0	0	0	0	0	0	0	0	0	0
15279	0	0	0	0	0	0	0	0	0	0	0	0	0	0	0	0	0	0	0	0	0	0	0	0	0	0	0	0	0	0	0	0	0	0	0	0	0	0	0	0	0	0	0	0	0	0	0	0	0
15296	0	0	126282	0	0	0	0	0	247659	161154	460081	42972	653775	0	0	0	0	0	0	0	0	0	172939	0	0	0	0	0	0	0	307523	0	0	0	0	0	0	136024	0	218214	143172	385359	960095	406669	513003	0	0	523292	203057
15300	0	0	0	0	0	376752	0	0	0	0	0	0	0	0	0	0	0	0	0	0	0	0	0	0	0	0	0	0	0	0	0	0	0	0	0	0	0	0	0	0	0	0	0	0	0	0	0	0	0
15311	0	0	0	0	0	0	0	0	0	0	0	0	0	0	0	0	532282	0	0	0	0	0	0	447738	0	0	0	0	0	0	0	0	0	0	0	0	0	0	0	0	0	0	0	0	0	0	744899	292068	0
15332	0	0	0	0	0	0	0	0	0	0	0	0	0	0	0	0	0	0	0	0	0	0	0	0	0	0	0	0	0	0	0	0	0	0	0	0	0	0	0	0	0	0	0	0	0	0	0	0	0
15349	0	0	0	0	324193	0	906393	343431	0	0	0	669863	0	0	0	0	0	0	0	0	380076	0	0	0	0	0	0	0	0	0	0	0	0	0	0	0	0	0	0	0	0	0	0	0	0	0	0	0	0
15469	0	0	0	0	0	0	0	0	0	0	0	0	0	0	0	0	0	0	0	0	0	0	0	0	0	0	0	0	0	0	0	0	0	0	0	0	0	0	0	0	0	0	0	0	0	0	0	0	0
15474	197667	152389	0	0	0	0	0	0	0	166142	275134	0	0	0	0	0	0	0	0	0	0	0	0	906603	0	0	0	0	351033	0	0	0	0	0	0	0	0	248,13	0	0	132324	0	0	0	0	0	0	118555	0
15486	0	0	0	0	0	0	0	0	0	0	0	0	0	0	0	0	0	0	0	0	0	0	0	0	0	0	0	0	0	0	0	0	0	0	0	0	0	0	0	0	0	0	0	0	0	0	0	0	0
15502	0	0	100955	0	0	0	0	0	0	0	0	0	0	0	0	0	0	0	0	0	0	0	0	0	0	0	0	0	0	0	0	0	0	0	0	0	0	0	0	0	0	0	0	0	0	0	0	0	0
15512	0	0	0	0	0	0	0	0	0	0	0	0	0	0	0	0	0	0	0	0	0	0	0	0	0	0	0	0	0	0	0	0	0	0	0	0	0	0	0	0	0	0	0	0	0	0	0	0	0
15516	0	0	0	0	0	0	0	0	0	0	0	0	0	312145	0	0	0	0	0	0	0	0	0	0	0	0	0	0	668469	0	0	0	0	0	0	0	0	0	0	0	0	0	0	0	0	0	0	0	0
15517	0	0	285318	0	0	0	0	0	0	0	0	0	0	0	0	0	0	0	0	0	0	0	0	0	0	0	0	0	0	0	0	0	0	0	0	0	0	0	0	0	0	0	0	0	0	0	0	0	0
15522	0	0	154685	0	0	0	0	0	0	0	0	0	0	0	0	0	0	0	0	0	0	0	0	0	0	0	0	0	0	0	0	0	0	0	0	0	0	0	0	0	0	0	0	0	0	0	0	0	0
15561	0	0	0	0	0	0	0	0	0	0	0	0	0	0	0	0	0	0	0	0	0	0	49229	32395	0	0	0	0	0	0	0	0	0	0	0	0	0	0	0	0	0	0	0	0	0	0	0	0	0
15562	0	0	0	0	0	0	0	0	0	0	0	0	0	0	0	0	0	0	0	0	0	0	0	0	0	0	0	0	0	0	0	0	0	0	0	0	0	0	0	0	0	0	0	0	0	0	0	0	0
15565	0	0	0	0	0	1370,04	0	0	0	0	0	0	0	0	0	0	0	0	0	0	0	0	0	0	0	0	0	0	0	0	0	0	0	0	0	0	0	0	0	0	0	0	0	0	0	0	0	0	0
15593	0	0	320439	0	104987	0	0	0	0	0	0	0	162311	424389	0	208544	0	0	0	0	573632	0	0	945271	0	0	0	183698	0	0	0	0	130146	0	0	0	0	0	0	0	294726	0	0	71783	0	940296	889213	145054	0
15652	0	0	0	0	0	0	0	0	0	0	0	0	0	0	0	0	0	0	0	0	0	0	0	0	0	0	0	0	0	0	0	0	0	0	0	0	0	0	0	0	0	0	0	0	0	0	0	0	0
15716	0	0	0	0	0	0	0	0	0	0	0	0	0	0	0	0	0	0	0	0	0	0	0	0	0	0	0	0	0	0	0	0	0	0	0	0	0	0	0	0	0	0	0	0	0	0	0	0	0
15731	0	0	0	0	0	0	0	0	0	0	0	0	0	0	0	0	0	0	0	0	0	0	0	0	0	0	0	0	0	0	0	0	0	0	0	0	0	0	0	0	0	0	0	0	0	0	0	0	0
15776	8509,67	1630,68	6162,61	4205,33	9927,71	17842,4	5913,61	5299,56	7400,39	6028,45	1904,94	0	9977,16	5341,79	3710,13	6927,15	7424,69	3110,59	1729,29	2281,27	2233,67	1971,73	2889,49	3450,6	1082,85	1297,48	2767,53	944,82	2197,47	4319,64	6783,94	7045,99	3669,97	4825,02	6737,49	7502,91	3149,35	4035,19	4329,26	8176,7	4188,46	1047,38	3771,25	3633,45	4803,61	5024,54	2622,91	3951,68	3160,21
15787	0	0	0	0	0	0	317673	0	0	457358	0	0	0	0	163085	0	0	0	0	0	0	0	0	0	0	0	0	0	0	0	0	317618	0	0	0	0	0	0	0	0	0	0	0	0	0	0	0	0	0
15790	196673	0	0	352076	124888	0	319532	0	0	699391	0	0	0	145954	0	123461	0	126726	0	0	67569	0	0	0	0	0	0	0	0	1507,66	1111149	0	626443	0	0	0	631442	0	0	0	0	0	508243	930304	398584	0	1902,01	0	0
15791	0	0	0	0	0	0	0	0	0	0	0	332979	0	0	0	0	0	0	0	0	0	0	0	0	0	0	0	0	0	0	0	0	0	0	0	0	0	0	0	0	0	0	0	0	0	0	0	0	0
15800	1038,99	599039	363093	436565	967085	1432,81	1346,82	1155,23	382735	344588	0	0	535,78	616397	676602	160675	915727	270365	0	0	0	212452	302753	175997	123,6	127846	128635	0	1138,87	307447	380899	578929	161595	490233	440018	514369	889619	419788	0	0	0	0	0	593696	0	0	0	0	0
15845	0	0	0	0	0	0	0	0	0	0	0	0	0	0	0	0	0	0	0	0	0	0	0	0	0	0	0	0	0	0	0	0	0	0	0	0	0	0	0	0	0	0	0	0	0	158809	0	0	0
15872	0	0	0	0	0	0	0	0	0	0	0	0	0	0	0	0	0	0	0	0	0	0	0	0	0	0	0	0	0	0	0	0	0	0	0	0	0	0	0	0	0	0	0	0	0	0	0	0	0
15887	0	0	504944	307941	413917	0	952212	0	479443	267995	735491	0	0	537262	0	1094,05	0	0	0	0	793095	160192	380924	405472	726637	0	324,35	0	0	0	0	0	439851	921544	0	408927	0	300901	0	0	184365	417,73	0	358971	797,07	181175	0	779122	275704
15889	1888,54	990673	0	963684	0	2602,32	1110,87	2368,58	0	0	2680,89	6964,07	0	0	0	0	0	744635	0	0	1000,17	496872	0	0	0	212075	0	568748	634811	895033	0	0	0	404833	0	0	0	0	352,73	0	0	343467	0	1473,92	0	0	412537	0	0
15954	0	0	408934	0	0	0	0	0	0	0	0	0	0	0	0	0	0	0	0	0	0	0	0	0	0	0	0	0	0	0	0	0	0	0	0	0	0	0	0	0	0	0	0	0	0	0	0	0	0
15960	0	0	0	0	0	0	0	0	0	0	0	0	0	0	0	0	0	0	0	0	0	0	0	0	0	0	0	0	0	0	0	0	539193	0	0	0	0	0	0	0	0	0	0	0	0	0	0	0	0
15971	0	0	0	0	0	0	0	0	0	0	0	0	0	282468	0	0	0	0	0	0	0	0	0	0	0	0	0	0	0	0	158414	0	0	0	0	0	0	0	0	0	0	0	0	0	0	0	0	923673	0
16038	0	0	0	0	0	0	0	0	0	0	0	0	0	0	0	0	0	0	0	0	0	0	0	0	0	0	0	0	0	0	0	0	0	0	0	0	0	0	0	0	0	0	0	0	0	0	0	0	0
16059	0	0	192058	0	0	0	0	0	0	0	0	0	0	0	0	0	0	0	0	0	0	250352	0	121594	0	0	0	0	0	0	0	0	0	0	0	0	0	0	0	0	307877	0	0	0	0	0	223005	0	0
16113	0	0	0	0	0	0	0	0	0	192363	0	0	0	0	0	0	0	0	0	0	0	0	791434	167607	0	0	0	0	426171	0	0	0	0	166317	0	0	0	0	0	0	0	0	0	0	0	0	0	0	0
16133	0	0	0	0	0	0	0	0	0	332668	0	0	1661271	0	0	0	100257	0	0	0	0	0	0	927012	0	0	0	0	0	0	0	0	0	0	0	0	0	104476	0	0	0	0	0	0	0	0	0	0	0
16161	0	0	0	0	0	0	0	950598	0	579722	0	0	0	0	0	0	0	0	0	0	0	384,15	1970189	0	0	0	0	0	0	0	0	0	0	0	0	0	0	0	0	0	0	0	0	0	0	0	0	0	0
16168	12012,4	6068,34	12175,4	9438,38	25320,7	13281,5	21400,8	13640,9	9978,58	3681,03	21510	9356,32	9969,46	4403,46	17874,5	8935,41	12187,6	4691,09	3009,93	5758,2	6516212	3095,02	4889,3	3803943	1344,86	5128,51	1252,15	3181,65	8160,75	32080,8	33805,6	23441,2	10748	13177,2	12081,8	16727,8	9470,72	25510,3	4571,88	3363,23	5620,89	8771,26	5444,11	6869,27	2711,2	5857,67	3499,82	6389,77	6409,27
16172	0	0	0	0	0	0	0	791523	0	0	0	0	0	0	0	0	0	0	0	0	0	515895	700312	104077	107225	0	0	0	0	0	0	0	0	181278	0	0	0	0	0	0	0	0	0	0	554739	0	67,64	0	0
16196	0	0	687211	0	1369,57	0	0	528879	181875	0	774904	0	0	0	0	0	0	0	0	1205,19	3184329	0	0	0	0	0	223243	0	0	0	0	0	0	0	0	0	0	0	100729	0	0	0	0	0	0	0	0	0	0
16197	0	0	0	0	0	0	0	0	0	0	571112	0	0	0	0	0	0	0	0	0	0	0	0	0	0	0	0	0	0	0	0	0	0	0	0	0	0	0	0	0	0	0	0	0	0	0	0	0	0
16208	0	0	0	0	0	0	0	0	0	0	0	0	0	0	0	0	0	0	0	0	0	0	0	0	0	0	0	0	0	0	0	0	0	0	0	0	0	0	0	0	0	0	0	0	0	0	0	0	0
16234	0	0	791144	0	0	0	0	0	0	109202	0	0	0	0	0	0	458669	0	0	0	0	0	0	0	0	0	0	0	0	0	0	0	0	0	0	0	0	0	141174	0	0	0	0	0	0	0	0	0	0
16248	289367	0	0	0	0	0	0	0	0	0	0	0	112,64	0	2444198	0	213017	0	0	0	0	0	0	0	0	0	0	0	0	0	0	0	0	0	0	0	0	0	0	0	0	0	0	0	0	0	290309	0	0
16318	0	0	0	0	0	0	0	0	0	0	0	510174	0	0	0	0	0	0	0	0	0	0	0	0	0	0	0	0	0	0	120842	184374	644595	0	0	0	0	0	0	0	0	0	0	0	0	0	521617	477137	0
16320	1670376	0	0	0	0	0	0	0	0	538385	0	0	157295	257168	0	0	0	0	0	0	0	0	0	193035	0	0	0	0	1073,31	0	0	0	0	0	0	0	0	0	235637	0	185395	0	0	0	0	0	0	105908	0
16344	0	0	0	0	0	0	0	0	0	0	0	0	0	0	0	0	0	0	0	0	0	0	0	0	0	0	0	0	0	0	0	0	0	0	0	0	0	0	0	0	0	0	0	0	0	0	0	0	0
16346	0	0	0	0	0	0	0	0	0	0	0	0	0	0	0	0	0	0	0	0	0	0	0	0	0	0	0	0	0	0	0	0	0	0	0	0	0	0	0	0	0	0	0	0	0	0	0	0	0
16349	0	0	0	0	0	0	0	0	0	0	0	0	0	0	0	0	0	0	0	0	0	0	0	0	0	0	0	0	0	0	0	0	0	0	0	0	0	0	0	0	0	0	0	0	0	0	0	0	0
16389	0	0	0	0	0	0	0	0	0	0	0	0	0	948376	0	0	0	0	0	0	0	0	0	0	0	0	0	0	0	0	0	0	0	0	0	0	0	0	0	0	0	0	0	0	0	0	0	0	0
16453	0	0	0	0	0	0	0	0	0	586245	0	0	0	0	0	0	0	0	0	0	0	0	0	128229	0	0	0	0	222963	0	879353	0	918238	0	0	140779	0	75152	131052	0	748654	0	0	0	0	0	0	509493	0
16497	0	0	569008	0	0	0	0	0	0	0	0	56135	672137	0	0	83673	0	0	0	0	0	0	0	593337	0	0	0	0	0	0	0	0	0	0	0	0	0	0	0	0	0	0	0	0	0	0	493659	0	0
16554	0	0	0	0	0	0	0	0	0	0	0	0	0	0	0	0	0	0	0	0	0	0	0	0	0	0	0	0	0	0	0	0	0	0	0	0	0	0	0	0	0	0	0	0	0	0	0	0	0
16773	0	0	26619	0	0	0	0	0	0	0	0	0	0	0	0	0	0	0	0	0	0	0	0	0	466604	0	0	0	0	0	0	0	0	0	0	0	0	0	0	0	0	0	0	288172	0	0	0	0	0
16779	0	0	0	0	324913	1212,58	0	0	340468	0	503864	0	0	0	0	161337	0	153985	0	0	0	536166	0	0	0	0	0	0	199475	0	0	0	0	0	0	0	0	0	0	0	0	0	0	0	671132	0	0	0	102772
16832	0	0	0	0	0	0	0	0	0	0	0	0	0	0	0	0	0	0	0	0	0	0	0	0	0	0	0	0	0	0	0	0	0	0	0	0	0	0	0	0	0	0	0	0	0	0	0	0	0
16854	4949779	521,84	0	183238	652423	862705	163,2	0	107544	0	0	0	855179	0	0	0	103715	390871	186774	305472	0	193158	173917	837453	160937	264022	223424	105259	405613	565651	266069	898516	0	573597	666953	0	456,54	187126	399045	0	584204	349623	978846	0	1565,53	390275	0	76718	131427
16859	0	208278	0	438,08	176475	347325	0	1073,24	0	561,81	0	0	239149	168888	266639	0	286604	82528	0	0	0	0	891168	169669	611755	758959	0	372324	424769	147144	297039	250173	0	418877	230135	0	0	0	0	0	0	0	0	0	0	0	0	0	0
16862	0	0	0	0	0	0	0	0	0	0	0	0	780671	0	0	154336	0	0	0	0	0	0	0	104727	0	0	0	0	0	0	0	283574	0	0	0	0	0	0	0	0	0	0	0	0	0	0	0	0	0
16875	264,84	105791	0	231754	0	0	0	0	147178	0	0	159451	0	0	0	0	0	0	0	0	0	0	114843	109854	0	0	0	0	0	0	120545	186011	0	0	0	177461	0	414558	0	0	103127	0	0	0	0	0	490296	0	0
16908	0	0	3681,67	0	0	0	0	0	0	0	455,71	0	0	0	0	0	0	0	0	0	0	0	0	0	0	0	0	0	0	0	0	3466,02	442719	0	0	0	0	0	0	0	0	0	0	0	146711	0	0	0	0
16910	0	0	0	0	0	0	0	0	0	0	0	0	0	0	0	0	0	0	0	0	0	0	0	0	0	0	0	0	0	0	0	0	1878306	0	0	0	0	393659	0	0	0	0	0	0	0	0	0	0	0
16915	0	0	283826	0	363082	270,13	0	0	0	0	0	0	0	237804	423685	0	292849	0	0	0	0	887983	0	0	0	0	0	0	0	0	622813	0	956187	0	0	0	0	0	0	0	0	0	0	0	0	0	0	0	0
16975	0	0	0	191267	0	0	0	0	0	0	0	0	0	0	0	0	0	0	0	0	0	0	0	0	0	0	0	0	0	0	0	0	0	0	0	0	0	0	0	0	0	0	0	0	124441	0	0	0	0
16976	5723,99	950302	0	3513,73	5996,73	12697,4	11882,8	7553,45	3265,49	2446,84	1661,74	6149,09	4984,06	6590,02	1626,32	5607,31	2387,33	2810,65	1475,2	2814,77	192491	857628	1952,58	1741,23	630302	1030,5	1359,7	460922	3988,5	2156,01	2660,88	0	2408,73	2368,43	2652,94	5571,69	2778,48	2868,07	2016,78	3870,85	2677,31	3121,3	598307	6295,22	5519,39	4738,89	2155,1	1300,9	1540,82
16977	334792	0	0	0	0	0	0	0	0	0	0	0	0	0	0	0	500259	0	0	0	0	590012	0	0	0	0	0	0	0	184842	0	0	0	0	0	0	0	0	0	0	0	0	0	0	0	0	0	0	0
16979	0	0	0	0	0	0	0	0	0	0	0	0	702086	0	0	0	0	0	0	0	0	0	0	0	0	0	0	0	0	0	0	0	0	0	0	0	0	0	0	0	0	0	0	0	0	0	0	0	0
16980	0	0	0	942151	286432	0	0	0	223026	0	0	0	0	0	0	172961	0	0	0	0	0	0	0	0	0	0	0	0	0	0	0	0	0	0	0	0	0	233036	0	0	0	0	0	0	226809	0	0	0	0
16989	0	0	0	0	0	0	0	0	0	0	0	0	0	0	0	0	0	0	0	0	0	0	0	0	0	0	0	0	0	0	0	0	0	0	0	0	0	0	0	0	0	0	0	0	0	0	0	0	0
16993	882111	0	0	0	0	0	0	0	0	0	0	0	0	0	0	0	0	0	0	0	0	0	0	0	0	0	0	0	0	0	0	0	0	0	0	0	0	0	0	0	0	0	0	0	0	0	0	0	0
16999	0	0	0	0	0	0	0	0	0	0	0	0	0	0	0	0	0	0	0	0	0	0	0	0	0	0	0	0	0	0	0	0	0	0	0	0	0	0	0	0	0	0	0	0	0	0	0	0	0
17045	0	297945	0	0	0	0	0	0	0	0	0	0	0	0	0	0	0	0	977572	0	3341986	293972	0	0	0	287224	0	0	0	0	0	422727	0	0	0	0	2067,95	0	0	0	322644	380951	0	1545151	543017	0	0	0	0
17055	808799	1250,82	679041	581601	757,7	836434	678953	0	413715	268196	303537	119638	578489	566536	520413	208895	738,1	308457	146206	299731	0	302,24	600346	0	174731	157987	217113	0	1773,83	736055	443623	889031	228828	546512	533027	403839	129914	0	0	408591	297149	117512	605574	824849	422819	0	808419	150647	125287
17070	850325	0	117817	0	0	131601	0	0	239933	135,22	157165	214226	418221	0	0	118,2	0	0	0	0	0	0	0	188937	0	0	0	0	112,29	84392	244273	177691	0	944013	303411	724171	240,53	165045	0	0	550416	0	966801	145848	0	0	0	0	163375
17111	0	0	0	0	0	0	0	0	0	0	0	0	0	0	0	0	0	0	0	0	0	0	0	0	0	0	0	0	0	0	0	0	0	0	0	0	0	0	0	0	0	0	0	0	0	0	0	0	0
17126	0	0	0	0	0	0	0	0	0	0	0	0	0	0	0	0	0	0	0	0	0	0	0	0	0	0	0	0	0	0	0	0	0	0	0	0	0	0	0	0	0	0	0	0	0	0	0	0	0
17157	0	0	0	0	0	0	0	0	0	0	0	0	0	0	0	0	0	0	0	0	0	0	0	0	0	0	0	0	0	0	0	0	0	0	0	0	0	0	0	0	167204	0	0	0	0	0	0	0	0
17201	0	0	0	0	0	0	0	0	0	0	0	0	321305	120026	0	533443	0	0	0	0	0	0	0	0	0	0	0	0	0	0	0	0	558871	0	0	0	0	0	0	0	0	0	0	0	0	0	0	0	0
17241	293594	0	0	0	0	0	0	0	0	0	0	0	0	283327	0	0	0	0	0	0	0	0	0	0	0	0	0	0	0	0	545045	0	0	0	0	0	76591	0	0	0	46115	0	0	0	0	0	0	0	0
17281	0	0	214675	0	161576	0	0	0	0	0	0	0	0	0	0	0	0	0	0	0	0	0	0	0	0	0	0	0	0	0	51997	0	0	0	0	0	0	0	0	0	778378	0	0	0	0	0	0	0	318313
17338	625524	0	0	0	0	0	0	0	0	140,9	0	0	0	116476	0	0	0	0	0	0	0	0	0	747749	0	0	0	0	356765	0	0	0	0	0	0	0	0	0	101,88	0	0	0	0	0	66898	0	0	446471	542414
17382	0	0	0	0	0	0	0	0	0	0	0	0	0	0	0	0	0	0	0	0	0	0	0	0	0	0	0	0	0	0	0	0	0	0	0	0	0	0	0	0	0	0	0	0	0	0	0	0	0
17383	0	0	0	0	0	0	0	0	0	0	0	0	0	0	0	0	0	0	0	0	0	0	0	0	0	0	0	0	0	0	0	0	0	0	0	0	0	0	0	0	0	0	0	0	0	0	0	0	0
17403	0	0	0	0	0	542375	0	0	0	0	659525	0	0	0	0	0	0	0	0	0	0	0	0	0	0	0	0	0	0	0	0	0	0	0	0	0	0	0	0	0	0	0	0	0	188734	0	279199	0	0
17407	0	0	0	0	0	0	0	0	0	0	0	0	0	0	0	0	0	0	0	0	0	0	0	0	0	0	0	0	0	0	0	0	0	0	0	0	0	0	0	0	0	0	0	0	0	0	0	0	0
17421	0	0	0	0	0	0	0	0	0	0	0	0	0	0	0	0	0	0	0	0	0	0	0	0	0	0	0	0	0	0	0	0	0	0	0	0	0	0	0	0	0	0	0	0	0	0	0	0	0
17439	0	0	0	0	0	0	0	0	0	0	0	0	0	0	0	0	0	0	0	0	0	0	0	0	0	0	0	0	0	0	0	0	0	0	0	0	0	0	0	0	0	0	0	0	0	0	0	0	0
17456	0	0	0	0	0	0	0	0	0	0	771341	0	0	0	0	0	0	0	0	0	0	0	0	568182	0	0	0	0	0	0	0	0	0	0	0	0	643599	0	0	0	0	0	0	0	0	0	0	0	0
17468	0	0	0	0	0	0	0	0	0	133728	0	0	566441	0	0	0	0	0	0	0	0	0	0	0	0	0	0	0	0	0	0	0	0	0	0	0	0	0	0	0	0	0	0	0	0	0	0	0	0
17501	0	127016	0	0	0	0	0	0	0	0	0	0	0	788137	0	0	0	0	0	0	0	0	0	282398	0	0	0	0	0	0	793176	0	0	0	0	0	0	0	0	0	233454	0	0	0	0	0	0	0	0
17515	0	0	0	0	0	0	0	0	0	0	0	0	0	0	0	0	0	0	0	0	0	0	0	93232	0	0	0	0	0	0	0	0	0	0	0	0	0	0	0	0	0	0	0	0	0	0	0	0	0
17557	0	0	0	0	0	0	0	0	0	0	0	0	0	0	0	0	0	0	0	0	0	0	0	0	0	0	0	0	0	0	0	0	0	0	0	0	0	0	0	0	0	0	0	0	0	0	0	0	0
17575	0	0	779,26	272094	513162	0	0	0	1023,89	0	310101	4377,94	0	0	0	0	0	0	0	0	0	0	0	0	0	0	138442	0	0	0	0	0	0	179,61	0	0	0	0	0	0	0	0	0	0	0	0	0	0	0
17601	0	0	0	0	0	0	0	0	0	0	0	0	0	139017	0	0	0	0	0	0	0	0	0	217136	0	0	0	0	0	0	364875	0	0	0	1362191	0	0	0	0	0	0	0	0	0	0	0	0	0	0
17622	0	0	0	0	0	0	0	0	0	0	0	0	0	0	0	0	0	0	0	0	0	0	0	0	0	0	0	0	0	0	0	0	0	0	0	0	0	0	0	0	0	0	0	0	0	0	0	0	0
17649	0	0	27355	0	0	0	0	0	0	0	0	0	261841	0	268198	0	0	0	0	0	0	0	0	585271	0	0	0	0	0	0	0	0	0	0	0	0	0	0	708198	0	0	0	0	0	0	0	212415	0	0
17667	0	0	0	0	0	0	0	0	0	0	0	0	0	0	0	0	0	0	0	0	0	0	0	0	0	0	0	0	0	0	0	0	0	0	0	0	0	0	0	0	0	0	0	0	0	0	0	0	0
17675	0	0	0	0	224219	0	0	0	0	0	0	0	0	0	0	0	0	0	0	0	0	147533	1117583	0	0	0	0	0	0	0	113985	0	0	0	0	0	0	0	0	0	0	0	0	0	0	469797	0	201912	0
17684	0	0	0	0	0	0	0	0	0	0	0	0	0	0	0	0	0	0	0	0	0	0	0	0	0	0	0	0	0	0	0	0	0	0	0	0	0	0	0	0	0	0	0	0	0	0	0	0	0
17686	0	0	0	0	0	0	0	0	0	0	0	0	0	0	0	0	0	0	0	0	0	0	0	0	0	0	0	0	0	0	0	0	0	0	0	0	0	413382	0	0	0	0	0	0	0	0	0	0	0
17694	0	348339	10865,6	0	10112,9	3627,22	0	440456	9981,07	247886	25553	0	0	2848,54	0	4225,54	0	5158,05	93215	5766,12	0	4536,51	3468,2	770543	882998	0	1108,05	0	6660,86	0	0	0	0	0	1014,97	6832,81	3632,57	7920,58	2534,74	4954,7	3971,85	3028,69	0	8988,87	5207,66	6747,86	0	0	4280,19
17799	0	0	0	0	0	0	0	0	0	0	0	0	0	0	0	0	0	0	0	0	0	0	0	0	0	0	0	0	0	0	0	0	0	0	0	0	0	0	0	0	0	0	0	0	0	0	0	0	0
17829	431,5	706009	0	0	0	360512	0	694949	0	0	0	0	208317	0	0	0	191359	0	252444	0	0	0	0	420,42	132914	0	0	120079	0	0	268934	575048	0	263107	0	0	0	0	0	0	0	0	0	0	0	0	0	0	0
17830	618729	0	190016	1032,22	0	0	0	0	0	331925	0	1073,65	0	0	327914	0	598056	0	0	0	275486	0	0	476,25	185027	390427	0	206331	0	0	624978	0	8202206	0	0	0	0	0	0	0	0	0	0	0	0	0	1040,15	0	0
17870	0	0	0	0	0	0	0	0	0	0	0	0	0	0	0	0	0	0	0	0	0	0	0	0	0	0	0	0	0	0	256101	0	0	0	0	252408	714347	0	0	0	0	0	0	0	0	0	0	0	0
17887	0	0	0	0	0	0	0	0	0	0	0	0	0	0	0	0	0	0	0	0	0	65455	0	0	0	0	0	0	0	0	0	0	0	0	0	0	0	0	0	250566	171765	0	0	0	0	0	0	0	0
17899	0	0	0	0	0	245028	0	0	0	0	0	0	0	178915	305876	0	0	0	0	1805,25	0	0	0	0	0	0	0	0	0	0	160979	0	0	0	0	0	0	0	0	0	0	0	0	824989	0	0	0	0	0
17901	562007	215434	0	0	0	359374	0	0	0	0	0	0	0	317303	2311736	0	370558	0	0	0	0	430733	348679	722828	0	0	0	0	630045	0	101471	0	0	125168	425926	454315	0	0	0	0	553057	0	0	0	0	0	0	0	0
17968	974475	0	400991	743904	1057,38	1020,45	726398	889096	0	843109	363,18	1531,87	1683,65	293629	654193	1039,42	134804	412737	794686	0	205043	373136	614907	431675	326964	847678	292484	0	1596,53	1005,25	851776	631733	1028,11	1693,18	410437	439362	0	2782064	317953	1110,02	5142228	654876	508653	243,58	1993,24	324985	471426	219997	737286
17973	0	0	267282	366694	148148	791933	0	0	125356	0	0	0	69578	0	387037	0	0	103129	0	0	0	1458076	0	0	0	0	0	0	314312	0	179332	0	0	0	0	0	0	0	0	0	1167577	1426441	521746	0	0	0	162614	0	0
18014	0	0	0	0	0	0	0	0	0	0	0	0	0	0	0	0	0	0	0	0	0	0	0	0	0	0	0	0	0	0	0	0	0	0	0	0	0	0	0	0	0	0	0	0	0	0	0	0	0
18021	0	312929	333411	0	0	0	0	0	0	0	0	0	0	196621	0	0	0	0	0	0	0	0	183312	0	0	0	0	0	571481	0	0	0	0	0	0	379775	0	0	0	0	0	0	0	0	0	0	0	0	0
18027	0	0	0	0	0	0	0	0	0	0	0	0	0	0	0	0	283187	0	0	0	0	0	0	0	0	0	371282	0	0	0	0	0	935037	0	0	0	0	0	0	0	0	0	0	0	0	0	0	0	0
18029	0	399624	388932	906592	0	0	0	0	592103	0	299039	0	520357	0	0	0	0	0	0	0	0	0	0	379076	0	0	0	0	0	0	0	0	0	0	0	0	0	0	213422	0	327224	0	0	0	0	0	0	513555	0
18043	0	0	3097,42	809257	5160,84	280127	0	3057,21	522447	0	3490,77	4077,31	0	0	928826	0	0	0	0	373471	3292,17	0	0	0	0	0	1109,72	0	0	0	0	0	0	728014	0	0	0	0	0	0	0	0	0	0	0	0	0	0	0
18077	0	641612	0	0	0	202654	0	0	0	0	0	0	170734	0	0	0	0	0	0	0	0	0	0	0	0	0	0	0	0	0	0	0	0	0	121519	0	0	0	0	306679	514288	0	0	0	0	0	0	132919	0
18085	0	0	0	0	0	660247	0	0	0	0	0	0	0	0	0	0	0	0	0	0	0	0	0	0	0	0	0	0	0	0	0	0	0	0	0	0	0	0	0	0	0	0	0	0	0	0	0	0	0
18139	0	0	0	0	0	0	0	0	0	0	0	284414	0	403013	0	0	0	0	0	0	0	0	0	0	0	0	0	0	0	0	366099	0	0	0	0	0	0	0	0	0	0	0	0	0	0	0	0	0	0
18153	0	0	0	0	0	0	322432	0	0	0	0	0	0	0	0	0	179389	0	0	0	0	0	0	0	0	0	0	0	0	0	0	0	0	0	0	0	0	0	0	0	0	0	0	0	0	0	0	0	0
18164	0	0	0	0	0	0	0	0	0	0	0	0	0	0	0	0	0	0	0	0	0	0	0	0	0	0	0	0	0	0	0	0	0	0	0	0	0	0	0	0	314662	0	0	0	0	0	0	0	0
18201	0	0	0	0	0	0	0	0	0	0	0	0	0	0	0	0	0	0	0	0	0	0	0	0	0	0	0	0	0	0	0	0	0	0	0	0	0	0	0	0	0	0	0	0	0	0	0	0	0
18208	0	0	0	0	163336	0	817538	0	0	0	2499035	0	0	0	0	0	0	0	0	0	0	0	0	0	0	0	0	0	743527	0	0	0	0	0	0	0	0	0	0	0	154737	0	0	0	442724	2253762	0	0	0
18216	549595	0	650679	0	1299,06	0	0	171811	616096	0	0	2049,14	0	0	0	0	168762	0	0	0	0	0	0	113576	0	0	837784	0	0	0	0	0	0	0	0	0	0	0	0	0	804015	0	0	0	0	0	0	161517	0
18283	0	0	0	0	0	0	0	0	0	0	0	0	0	0	512343	254788	0	0	0	157834	0	0	0	288,07	0	0	0	0	0	0	0	0	473394	0	0	0	0	1079,32	0	0	0	0	0	0	0	212756	0	0	0
18288	0	0	0	379474	0	0	0	0	0	0	0	0	0	0	0	0	0	0	0	0	0	0	0	0	0	0	0	0	0	0	0	0	0	0	0	0	0	0	0	0	0	0	0	0	0	0	0	0	0
18300	0	0	548388	0	0	0	0	0	965021	0	0	0	0	304871	122307	111665	0	0	0	0	0	0	636962	112,51	186898	0	0	0	0	0	0	0	0	0	0	0	0	0	0	0	0	0	191386	0	0	0	0	0	0
18358	0	0	528728	0	448942	0	0	0	547772	0	0	0	0	615388	0	0	0	0	0	160679	0	0	0	839531	194271	0	0	0	0	0	437348	249405	130,55	0	223343	0	228,84	200532	0	0	0	0	139257	0	193528	0	0	0	0
18384	0	0	0	0	0	0	0	0	0	0	0	0	0	0	0	0	0	0	0	0	0	0	0	0	0	0	0	0	0	0	0	0	0	0	0	0	0	0	0	0	0	0	0	0	0	0	0	0	0
18393	0	0	0	0	0	0	0	0	0	0	0	0	0	0	0	740337	0	0	0	0	0	0	0	0	0	0	0	0	0	0	0	0	0	0	0	0	0	0	0	105025	150347	0	0	0	0	0	0	0	0
18395	0	0	198905	0	0	0	0	0	0	0	506394	0	0	0	0	0	0	0	0	0	0	0	0	0	0	0	0	0	0	0	0	0	0	0	0	0	0	0	0	0	0	0	0	0	0	0	0	0	0
18421	0	0	166823	108403	0	0	0	0	0	763618	528,63	0	443228	0	0	0	0	0	0	0	0	0	0	0	0	0	0	0	0	0	0	0	0	0	0	0	0	0	0	0	0	0	0	0	0	0	0	0	0
18448	0	632413	0	0	0	0	0	0	0	0	0	0	0	0	0	0	0	0	0	0	0	0	0	127198	0	0	0	0	0	0	0	0	0	0	0	0	0	0	0	0	923517	0	0	0	0	0	0	0	0
18477	0	0	0	0	0	0	0	0	0	0	0	0	0	0	0	0	0	0	0	0	0	0	0	0	0	0	0	0	0	0	0	0	0	0	0	0	0	0	0	0	0	0	0	0	0	0	0	0	0
18515	0	0	0	0	718328	0	0	0	199762	0	0	636144	0	0	0	0	0	0	0	0	0	0	0	0	0	0	0	0	0	0	657271	0	0	0	0	0	0	0	0	0	0	0	0	0	0	0	0	0	0
18522	0	0	0	0	0	802308	0	0	0	0	305865	0	0	0	0	0	0	0	0	0	0	0	0	0	0	0	0	0	0	0	0	0	0	0	0	0	0	0	0	0	0	0	0	0	0	0	0	0	0
18587	875463	1342807	0	0	0	1623,45	0	0	0	0	0	0	0	127923	374401	404,37	259704	228388	1328,78	1264,06	0	2221433	696005	650403	0	3787005	0	0	1139,46	789568	0	0	4105,31	0	5736,32	0	6627,16	0	170318	343644	2046,13	235773	0	0	517564	1342,8	0	0	0
18590	0	0	0	0	0	0	0	158942	377391	0	0	0	0	0	0	0	0	0	0	0	0	0	0	129304	0	0	0	0	0	0	0	179998	0	520305	869565	0	0	0	0	0	0	0	0	0	738627	0	0	0	0
18604	0	0	661854	0	0	0	0	0	0	266397	1153,37	0	585483	0	0	0	0	0	293609	523644	0	214657	427051	0	0	0	0	0	0	0	0	0	0	0	360241	424376	0	0	458445	2956151	386793	0	0	0	0	0	0	0	0
18650	0	1178,07	0	0	0	5541,4	0	13389,3	3031,04	0	0	0	0	273206	3296,34	1216,58	0	0	0	0	698174	415786	290193	0	0	0	0	0	3932,85	0	0	0	0	0	0	0	0	144662	0	1642,48	0	0	9641,42	7506,46	3168,52	2179,02	0	0	0
18652	937923	0	0	0	0	0	93527	7346414	364885	0	0	0	0	0	2661183	0	0	0	0	0	0	0	0	0	0	0	0	0	0	1166,78	0	0	272724	0	293563	0	0	1547517	0	0	0	0	0	0	0	0	0	0	0
18710	102354	124987	0	721976	3006,96	0	0	0	163816	1025,05	0	0	0	0	0	0	0	0	0	0	0	0	0	0	0	0	0	0	0	0	0	0	0	0	0	0	0	0	0	0	0	0	0	0	0	0	0	0	0
18772	0	0	0	0	0	0	0	0	0	0	0	0	0	0	0	0	0	0	0	0	0	0	0	0	0	0	0	0	631141	0	0	0	0	0	0	0	0	0	0	0	0	0	0	0	0	0	0	0	0
18779	0	0	0	0	0	0	0	0	0	0	0	0	0	0	0	0	0	0	0	0	0	0	0	0	0	0	0	0	0	0	0	0	0	0	0	0	0	0	0	0	0	0	0	0	0	0	0	0	0
18833	869,18	186909	237699	1179,13	960215	0	1164,82	879479	0	895329	269154	673522	754866	0	376286	0	307228	0	330467	166232	812,49	265843	414526	273844	144427	0	186147	880203	1241,32	426198	835629	475487	761215	0	357858	666781	371549	195528	0	0	313655	0	644717	354302	948185	311182	466,03	1521554	165213
18848	0	0	0	0	0	0	0	0	0	0	0	0	0	0	0	0	0	0	0	0	0	0	0	0	0	0	0	0	0	0	0	0	0	0	0	0	0	0	0	0	0	0	0	0	0	0	0	0	0
18865	987488	173036	0	280,33	0	0	0	0	0	0	0	388992	609,6	0	559835	0	887695	0	0	0	0	0	0	104236	0	0	0	0	0	0	109938	0	0	0	0	0	0	0	0	0	0	0	0	0	0	0	227546	347443	0
18927	0	0	0	0	0	0	0	0	0	0	0	0	0	0	0	288919	0	0	0	0	0	197402	131122	0	0	0	0	0	534947	0	0	0	0	0	0	191952	0	223008	0	0	0	0	0	295304	188684	387642	0	0	0
18936	0	0	0	0	0	0	0	637952	0	0	0	0	0	0	0	0	0	0	0	0	0	0	0	0	0	0	0	0	0	0	0	0	0	0	0	0	0	0	0	0	0	0	0	0	0	0	0	0	0
18939	109098	0	733795	0	0	0	0	0	489138	291944	284519	0	257633	156701	0	0	0	217475	0	0	0	0	291157	235,57	0	421537	0	0	311366	0	0	0	309252	0	367397	553817	0	0	0	0	101902	926933	116809	204364	651124	0	0	283917	43483
18943	701964	982866	3347,8	0	6086,67	10414	0	0	9276,07	1283,38	11576,9	0	732969	4815,15	0	0	0	6380,08	449,05	2002,31	128911	3670,3	4182,98	142162	276297	179142	2523,3	0	7464,25	246336	0	0	0	0	3483,26	7285,5	4352,86	6617,47	5514,71	5341,33	4739,08	5892,69	0	7513,83	6517,46	4634,07	212553	126992	4702,67
18947	0	0	0	0	0	0	0	0	0	0	0	0	0	0	0	0	0	0	0	0	0	0	0	0	0	0	0	0	0	0	0	0	0	0	0	0	0	0	0	0	0	0	0	0	0	0	0	0	0
18949	180791	0	0	0	0	0	0	0	0	0	0	0	0	0	0	0	0	0	0	0	0	0	0	0	563545	0	0	0	205807	0	0	0	0	0	0	0	0	0	0	0	0	0	0	0	0	0	0	0	0
18972	0	0	0	0	0	0	0	0	0	0	0	0	0	993072	0	0	0	0	0	0	0	0	0	0	0	0	0	0	0	0	0	0	0	0	0	0	0	0	0	0	840904	0	0	0	0	0	0	0	455515
18980	187972	0	0	35204	0	0	0	0	0	0	0	0	198617	0	0	904815	0	0	0	0	0	0	0	154179	406692	262776	0	0	124875	0	0	0	265656	237275	0	0	0	0	0	0	0	0	0	0	0	0	243926	0	0
18988	0	0	0	0	0	630093	0	0	0	0	159,5	0	0	0	0	312624	0	109364	0	0	0	0	0	0	0	0	0	0	0	0	0	0	0	0	0	0	0	0	0	864925	2250374	289871	0	0	238074	0	0	0	120559
19002	0	0	501251	0	0	0	0	0	0	0	0	141969	0	0	0	0	0	0	0	0	0	0	0	0	0	0	0	0	0	0	0	0	0	0	0	0	0	0	0	0	0	0	0	0	0	0	0	0	0
19024	727974	0	0	249011	0	0	0	0	0	651603	0	0	0	0	0	0	551642	0	0	0	0	0	0	108963	0	0	0	0	306606	0	0	0	0	0	529788	0	0	0	109084	659571	112141	0	2797464	526119	360051	0	430619	355588	151627
19032	0	596344	398322	0	0	0	0	0	0	0	0	0	408257	0	0	0	339926	0	0	0	0	0	0	992331	0	0	0	0	0	346612	0	712856	356958	0	0	0	505653	81553	0	1370606	0	47626	0	0	0	0	0	0	0
19046	124631	790801	398695	563816	439024	0	0	0	0	412111	0	0	623732	0	470886	0	329121	0	0	0	619343	0	0	4378396	620397	818036	581344	0	281103	0	104269	236014	188691	305,17	0	0	0	0	0	0	0	859024	0	0	0	0	0	0	0
19085	0	0	0	363893	0	0	0	0	76875	0	294556	0	0	0	275335	0	0	0	0	0	0	0	0	0	0	0	0	0	0	0	127,93	0	0	0	618268	231674	0	0	0	0	0	0	0	0	0	0	0	0	0
19128	0	0	0	0	0	0	0	0	0	0	0	0	0	0	0	0	0	0	0	0	0	0	0	0	0	0	0	0	0	0	0	0	0	0	0	0	0	0	0	0	0	0	0	0	0	0	0	0	0
19137	118541	420,12	0	0	0	0	0	0	0	0	0	0	96867	0	0	0	0	0	0	405666	0	0	0	168388	0	963438	0	0	0	0	473462	296566	296,61	0	831985	501367	0	0	196589	0	523239	0	930885	0	0	0	0	386917	176338
19142	0	0	0	0	0	0	0	0	0	0	0	0	0	0	0	0	0	0	0	0	0	0	0	0	0	0	0	0	0	0	0	0	0	0	0	0	0	0	0	0	0	0	0	0	0	0	0	0	0
19212	0	0	0	0	0	0	0	0	0	0	0	0	0	0	0	0	0	0	0	0	0	0	0	0	0	0	0	0	0	0	0	0	0	0	0	0	0	0	0	0	0	0	0	0	0	0	0	0	0
19214	694813	0	0	253874	0	0	0	0	101769	0	0	0	0	0	0	0	0	0	0	0	0	0	0	403156	253825	0	0	0	0	0	0	0	0	0	0	0	0	0	0	0	0	0	0	0	0	0	0	0	0
19284	0	0	0	0	0	0	0	0	0	0	0	0	630994	0	0	0	0	0	0	0	0	0	0	0	0	0	0	0	0	0	0	0	158398	0	0	0	0	0	0	0	134345	0	0	871781	0	0	0	169,28	0
19320	0	0	771063	100896	0	0	0	0	0	0	0	0	0	148206	0	0	0	0	0	0	0	0	0	0	0	2068593	0	0	0	0	0	103873	0	0	0	0	0	186321	0	0	0	0	0	1438,95	0	0	348,75	304369	0
19322	0	0	0	0	0	0	0	0	0	0	396748	0	0	0	0	0	0	0	0	0	0	0	117432	0	0	0	0	0	0	0	0	0	0	0	0	0	0	0	0	0	0	0	0	0	0	0	0	0	0
19328	0	0	0	0	0	0	0	0	0	0	0	0	0	0	0	0	0	0	0	0	0	0	0	0	0	0	0	0	0	0	0	0	0	0	0	0	0	0	0	0	0	0	0	0	0	0	0	0	0
19387	0	0	0	0	0	0	0	0	0	0	0	0	146882	0	0	0	0	0	0	0	0	0	0	0	0	0	0	0	732968	0	0	0	0	0	569549	0	0	0	0	0	0	0	0	0	0	0	0	0	0
19397	0	0	150062	0	0	1152,53	0	0	0	0	0	0	0	0	512222	0	0	0	0	0	0	0	0	528977	0	0	0	0	0	0	0	0	0	0	0	0	0	0	0	0	0	0	0	0	0	0	0	0	0
19448	0	0	0	0	0	0	0	0	0	0	918036	0	0	0	0	0	0	0	0	0	0	0	0	0	0	0	0	0	0	0	0	0	0	0	0	0	0	0	0	0	0	0	0	0	0	0	0	0	0
19464	328331	0	230,36	207395	805584	0	0	0	0	0	0	510442	168283	124368	0	566212	0	0	0	0	0	0	0	0	0	0	546576	0	0	0	0	0	0	0	0	0	0	0	0	0	0	0	0	0	0	0	0	0	0
19473	0	0	0	0	0	0	0	0	0	0	107139	0	0	0	0	0	538947	0	0	0	0	0	0	0	0	0	0	0	558921	0	0	0	0	0	0	0	0	0	0	0	0	0	0	0	0	0	0	0	0
19501	0	0	313571	0	0	0	0	0	0	276994	0	0	0	0	0	799223	0	0	0	0	0	0	0	141,72	0	0	0	0	0	0	0	0	0	0	0	0	0	0	0	0	0	0	0	0	0	0	0	0	0
19530	0	0	0	0	0	0	0	0	0	0	0	0	0	0	0	0	0	0	0	0	0	0	0	0	0	0	0	0	0	0	0	0	0	0	0	0	0	0	0	0	0	0	0	0	0	0	0	0	0
19562	572504	1066786	0	0	2535,05	294628	0	0	0	235632	0	0	0	0	0	0	0	0	0	0	159812	0	883583	0	0	0	0	0	5227198	0	0	0	0	0	0	0	0	0	0	0	0	0	0	0	0	0	0	161,67	0
19582	0	0	0	0	0	0	0	0	0	0	0	0	0	0	0	0	0	0	0	0	0	0	0	0	0	0	0	0	0	0	0	0	201635	0	0	0	0	0	0	0	0	0	0	0	0	0	0	0	0
19590	0	0	0	0	0	0	0	0	0	0	0	0	0	0	0	0	0	0	0	0	0	0	0	0	0	0	0	0	0	0	0	0	0	0	0	0	0	0	0	0	0	0	0	0	0	0	0	0	0
19597	425813	708132	379205	387406	507527	671167	463799	0	133151	1313,71	0	0	400962	525991	853434	500695	545071	241851	0	0	0	223007	593306	188313	144036	0	204969	0	1028,55	316294	260327	742475	0	0	520,4	461877	0	269149	0	0	145424	0	0	0	0	0	0	0	0
19648	0	164682	201459	238774	531743	1040,73	876155	1374,53	184732	2095,95	200417	642,39	750523	623262	567146	761082	589041	0	0	209,42	0	0	200267	291698	111225	897689	967638	0	1043,47	122995	930666	930116	195603	348768	367911	2130,39	0	960094	277046	0	0	355642	0	0	0	0	837769	0	0
19655	0	0	350802	0	1647,52	0	498972	216661	0	146,64	121367	0	981728	290905	2830626	460412	284,76	0	0	0	0	0	0	0	493544	138724	236487	0	160,83	0	0	0	0	0	0	0	0	0	0	0	0	0	0	0	596799	0	0	0	0
19703	0	0	0	2202,27	0	0	0	6109,64	0	698615	580,25	0	0	2315,79	1358,86	0	0	0	0	0	0	0	0	0	0	159077	0	0	0	0	0	0	0	1013,79	0	0	0	0	0	0	0	0	0	0	0	0	0	0	0
19708	0	0	0	0	0	0	0	0	0	0	0	0	0	0	0	0	0	0	0	0	0	0	0	0	0	0	0	0	0	0	0	0	0	0	0	0	0	0	0	124786	0	0	0	0	0	0	0	0	0
19709	0	0	0	0	0	0	0	0	0	0	969828	0	0	0	0	0	0	0	0	0	987727	973321	0	0	0	0	0	0	0	0	0	0	0	0	0	215982	0	0	0	0	0	924847	0	0	0	0	173612	0	0
19714	0	0	0	0	0	0	0	0	0	0	0	0	0	0	0	0	0	0	0	123535	0	0	0	0	0	0	0	0	0	0	0	0	0	0	0	0	0	0	0	0	0	0	0	0	0	0	0	0	0
19765	0	0	0	0	0	0	0	0	0	0	0	0	0	0	0	0	0	0	0	0	0	0	803324	0	0	0	158538	0	0	0	0	307378	0	0	0	0	0	240724	0	0	0	0	0	0	0	0	0	0	0
19771	0	0	0	0	0	0	0	0	0	427191	0	0	0	0	0	0	0	0	0	0	0	0	0	0	0	0	0	0	0	0	0	466696	317362	0	304308	0	126421	0	0	0	0	0	0	0	576466	0	0	0	0
19773	2722,51	7440,92	2994,77	3263822	0	4467,28	6058,39	6525,95	5053,66	4660,09	8825,33	4447,9	2678,4	1387,59	3247,42	4186,56	2285,99	3738,41	1732,01	0	5751,61	2595,51	1872,91	1760,9	2022,36	1672,99	879927	1334,58	481029	1098,01	2170,2	5654,62	3958,02	5579,51	2952,14	4238,41	3702,17	2095,5	2081,28	3083,28	1639,23	2767,06	1192,27	0	0	0	0	1531,27	1012384
19787	186072	0	505392	0	0	0	0	0	0	0	0	0	0	0	0	0	0	0	0	0	0	0	0	0	0	0	0	0	0	0	0	0	0	0	0	0	0	0	0	0	0	0	0	0	0	0	0	0	0
19791	0	114017	1443,28	127616	388156	0	0	0	0	0	450493	0	871598	0	180327	0	0	0	0	0	124355	203974	402003	269797	505709	215644	476935	486756	0	0	0	0	278225	972957	0	0	803813	0	0	0	0	268428	0	255282	264102	256995	453155	0	0
19794	0	0	0	0	0	0	0	0	0	0	0	0	0	0	0	0	0	0	0	0	0	0	0	0	0	0	0	0	0	0	0	0	0	0	0	0	0	0	0	0	0	0	0	0	0	0	0	0	0
19828	112616	0	0	383055	614672	902932	281943	281519	280,76	185877	268787	162879	774,87	520629	0	1148,9	109862	287,93	0	181018	497627	146572	861141	129057	67904	0	161921	0	853949	0	0	403204	182601	172388	463725	5811405	320309	925628	124115	364109	165839	575785	187,51	568309	209992	170551	279909	0	118997
19829	0	0	0	401984	0	0	0	0	0	0	0	0	0	0	0	0	0	0	0	0	0	0	0	95558	0	0	0	0	0	0	0	0	216597	0	0	0	0	464085	0	0	388419	0	0	0	0	0	339066	0	0
19838	0	630612	0	0	0	0	0	0	0	0	0	0	734551	0	0	0	511112	0	0	0	0	0	0	22076	0	0	0	0	0	0	0	0	0	0	0	0	0	0	0	0	0	0	0	0	0	0	508374	0	0
19871	20,49	0	1659,92	1055,35	1576,09	2512,09	1432,1	0	0	227914	1498,27	533523	1116,35	835564	1239,57	505582	1048,11	0	410177	0	1149,37	0	507681	811803	159623	0	0	140342	529752	1263,8	2172,98	2224973	1010,75	1699,13	525115	734445	2191812	2542,24	523796	644438	778648	0	9536975	1405749	250958	0	333646	529861	290514
19883	0	0	0	0	0	0	0	0	0	0	0	256966	770718	0	0	0	0	0	0	0	0	0	419341	646802	0	0	0	0	0	0	0	0	0	0	0	0	0	0	0	0	0	0	364812	0	0	770166	0	0	0
19902	0	0	0	0	0	0	0	0	0	0	0	0	0	0	0	0	0	0	0	0	0	0	0	0	0	0	0	0	0	0	0	0	0	0	0	0	0	0	0	0	0	0	0	0	0	0	0	0	0
19930	0	0	0	360028	0	0	0	0	0	0	366,96	0	0	0	0	0	0	0	0	0	856333	0	0	0	0	0	180301	0	0	0	0	0	0	0	0	0	0	0	0	0	0	0	0	0	0	0	0	0	0
19955	0	0	477135	0	0	0	0	0	0	0	0	0	0	0	0	0	0	0	0	0	0	0	0	0	0	0	0	0	0	0	0	0	0	0	0	0	0	0	0	0	0	0	0	0	0	0	0	0	0
19961	0	0	494634	101631	660087	0	0	0	0	125267	0	0	0	0	0	0	0	0	0	0	664643	0	0	566195	0	0	0	0	0	0	0	0	0	0	0	0	0	0	0	0	0	0	0	0	0	0	0	0	0
19965	0	629007	0	0	0	0	0	0	0	0	0	0	0	0	0	0	854157	0	0	0	0	0	0	710788	0	0	0	0	0	0	0	0	0	0	0	0	0	0	0	0	0	0	0	0	0	0	0	0	0
19969	0	0	0	0	0	0	0	0	0	0	148984	0	618915	0	259744	0	112437	0	0	0	0	0	0	802524	0	0	0	0	0	0	0	0	0	0	0	0	0	0	0	0	0	0	0	0	0	0	0	0	0
19989	0	0	0	206057	0	0	0	0	0	0	0	0	0	0	0	0	0	0	0	0	0	0	0	0	0	0	0	0	0	0	0	0	0	0	0	0	0	0	0	0	0	0	0	0	0	0	0	0	0
20036	0	0	0	0	0	0	0	0	0	0	0	0	0	0	0	0	0	270122	0	0	0	45238	0	0	0	0	0	0	508636	0	0	0	0	0	0	19628	0	0	0	0	0	0	0	0	0	0	0	0	0
20046	0	0	0	0	0	0	0	0	0	0	0	0	0	0	0	0	0	0	0	0	0	0	0	335499	0	0	0	0	0	0	0	0	0	0	0	0	0	0	0	0	0	0	0	0	0	0	0	0	0
20072	0	219524	1228,11	618633	0	0	0	0	97,56	144846	1619,11	0	519423	113087	353077	67571	3658338	0	0	383978	156605	491018	180529	195,93	263766	136025	0	43588	0	0	0	0	487529	0	0	0	0	0	0	0	0	0	0	0	0	0	0	0	0
20100	0	0	0	0	0	0	0	0	0	0	0	0	0	0	0	0	0	0	0	0	0	0	0	0	0	0	0	0	0	0	0	0	0	0	0	0	0	0	0	0	0	0	0	0	0	0	0	0	0
20118	53219	0	260639	441241	0	0	0	0	78282	0	107947	0	334825	78,08	325427	186228	0	0	0	0	154376	517183	0	981857	580143	0	0	0	0	0	0	0	0	0	0	0	0	0	0	0	0	0	0	183,19	0	0	975773	163276	0
20170	0	0	0	0	0	0	0	0	0	0	0	0	317121	0	0	0	0	0	0	0	0	0	0	251151	0	0	0	0	0	0	0	0	0	0	0	0	0	0	0	0	0	0	0	0	0	0	0	0	0
20185	0	0	0	0	0	0	0	0	0	0	0	0	0	0	0	0	0	0	0	0	0	0	0	0	0	0	0	0	0	0	0	0	0	0	0	0	0	0	0	0	0	0	0	0	0	0	0	0	0
20199	0	0	313083	0	0	0	0	0	777061	0	0	0	0	0	0	0	0	0	0	0	0	0	0	0	724458	0	0	0	0	0	0	0	0	0	0	0	0	0	0	0	0	218211	480323	219131	0	0	0	0	0
20204	0	0	0	0	0	0	0	0	0	0	0	0	0	0	0	413588	0	0	0	0	0	0	0	194272	0	0	0	0	0	0	0	0	0	0	0	0	0	0	0	0	0	0	0	0	0	0	0	0	0
20216	0	0	0	0	0	0	0	0	0	0	0	0	0	0	0	0	0	0	0	0	0	0	0	0	666756	0	0	0	0	0	0	0	0	0	0	0	0	0	0	0	0	0	0	0	0	0	0	0	0
20226	0	0	0	0	0	0	0	0	0	0	0	0	0	0	0	0	0	0	0	0	0	0	0	0	0	0	0	0	0	0	0	0	0	0	0	0	0	0	0	0	0	0	0	0	0	0	0	0	0
20245	0	0	0	0	0	0	0	0	0	0	0	0	0	0	0	0	0	0	0	0	0	0	0	0	0	0	0	0	0	0	0	0	0	0	0	0	0	0	0	0	0	0	0	0	0	0	0	0	0
20270	0	0	0	0	0	0	0	0	0	0	0	0	0	0	0	0	0	0	0	0	0	0	0	0	0	0	0	0	0	0	0	0	0	0	0	0	0	0	0	0	0	0	0	0	0	0	0	0	0
20274	0	0	0	0	0	0	0	0	0	0	0	0	0	0	0	0	0	0	0	0	0	0	0	0	0	0	0	0	0	0	0	0	0	0	0	0	0	0	0	0	0	0	0	0	0	0	0	0	0
20289	0	0	0	0	0	0	0	0	0	0	0	0	0	0	0	0	0	0	0	0	0	0	0	0	0	0	0	0	0	0	0	0	0	0	0	0	0	0	0	0	0	0	0	0	0	0	0	0	0
20334	0	0	572121	630106	1040,19	0	852682	547,01	0	211011	981503	0	0	0	0	0	0	0	0	0	648807	0	0	0	651994	236089	102604	0	0	0	293337	0	0	0	0	0	0	0	402882	320423	140818	0	0	0	0	0	0	0	204658
20346	0	0	0	0	0	1409,83	0	0	0	0	0	0	0	0	0	0	0	0	0	0	0	0	0	0	0	0	0	0	0	0	0	0	0	0	0	0	0	0	0	0	0	0	0	0	0	0	0	0	0
20457	0	0	0	0	0	0	0	0	0	594464	0	0	233472	0	0	0	108622	0	0	0	0	0	0	176823	0	0	0	0	0	0	148861	0	0	0	0	0	0	0	0	0	0	0	0	0	0	0	0	0	0
20659	70,77	2449,88	2491,58	0	0	567861	0	0	157485	614334	1199,14	0	5380,9	371372	3819,39	0	4616,88	178751	0	519,45	0	385779	2601,71	3334,11	121052	819583	148579	819653	405049	1971,45	3874,4	0	0	2307,55	1828,07	117712	0	0	0	0	0	0	0	0	0	0	0	118484	0
20667	0	0	1073,53	0	246502	0	1891,66	0	0	0	0	964585	0	553725	0	0	0	0	0	0	330777	0	0	0	0	0	980548	0	0	0	0	0	0	0	0	0	0	0	0	0	0	0	0	0	0	0	0	0	0
20690	3119,43	0	0	899121	5579,73	6342,34	0	10189,4	1365,81	5098,18	0	3914,1	0	3681,86	0	1081,41	0	207208	3029,09	1798,77	0	1295,95	0	0	1566,38	784746	1774,8	0	7405,92	0	0	5792,29	1725,59	0	0	7820,39	3548,42	6634,37	543263	0	0	586733	664876	0	1419,48	0	420335	0	408594
20695	0	0	0	0	0	0	0	0	0	0	0	0	0	0	0	0	0	0	0	0	0	0	0	0	0	0	0	0	0	0	0	0	0	0	0	0	0	0	0	0	0	0	0	0	0	0	0	0	0
20698	0	460011	0	0	0	0	0	0	0	0	0	133,07	0	0	0	0	21976	0	0	0	0	0	296,86	0	0	0	0	0	0	0	0	0	0	0	0	0	0	0	536139	0	0	0	0	0	0	0	0	189764	0
20700	320451	0	0	0	142,32	702576	0	0	0	330522	0	0	0	407489	0	622977	256953	225465	0	0	0	871557	0	0	0	0	0	0	0	0	0	0	0	0	0	0	0	0	0	0	687459	0	0	0	0	0	78,09	0	0
20704	0	0	0	0	0	0	0	0	0	0	0	0	0	0	0	0	0	0	0	0	0	0	0	0	0	0	0	0	0	0	0	0	0	0	0	0	0	0	0	0	0	0	0	0	0	0	0	0	0
20705	0	0	0	0	98955	0	0	0	364074	0	0	1098,81	1636,73	0	156202	0	0	0	0	253476	0	136033	633347	0	706756	0	0	0	0	0	198066	0	0	0	0	547556	208,97	127,16	0	0	0	0	0	0	0	0	154722	0	0
20706	0	342878	0	0	0	0	0	0	0	0	0	0	0	0	0	0	0	0	0	0	0	0	0	0	0	0	0	0	0	0	0	0	0	0	0	0	0	0	0	0	0	0	0	0	0	0	0	0	0
20722	0	0	0	0	0	0	0	0	0	0	0	0	0	0	0	0	0	0	0	0	0	0	0	0	0	0	0	0	0	0	0	0	0	0	0	0	0	0	0	0	0	0	0	0	0	0	0	0	0
20749	193199	0	0	301656	0	0	0	0	0	481055	0	459309	0	287554	343557	0	0	175367	0	0	0	0	0	347233	0	184307	526,96	0	938721	0	0	0	594331	0	0	0	0	0	0	1251082	258617	937365	0	80186	0	819646	0	161,43	867529
20750	0	0	298147	0	0	0	0	0	0	0	167082	0	0	0	0	0	520466	0	0	0	0	117239	0	140753	0	0	0	0	0	0	0	0	344223	0	0	0	0	0	0	0	31335	0	0	0	0	0	0	0	0
20756	0	0	249539	0	0	0	0	0	0	409885	513789	0	0	0	137,97	704728	0	173645	0	0	0	269084	0	0	181806	0	0	0	0	973136	109434	0	340211	0	173579	154,05	92382	0	0	553181	94524	0	0	126	0	0	0	686813	185023
20781	0	0	0	0	0	0	0	0	0	0	0	0	0	0	0	0	0	0	0	0	0	0	0	0	0	0	0	0	0	0	0	0	0	0	0	0	0	0	0	0	0	0	0	0	0	0	0	0	0
20784	0	59023	0	0	0	0	0	0	0	0	0	0	0	0	0	173869	0	0	0	0	0	0	0	0	0	0	0	0	0	331405	0	0	0	0	0	0	0	0	0	0	0	0	0	0	0	0	0	0	0
20788	0	0	0	0	0	0	0	0	0	0	0	0	0	0	0	0	0	0	0	0	0	0	464792	0	0	0	0	0	0	0	0	0	0	0	0	0	0	0	0	0	0	0	0	0	0	0	0	0	0
20794	0	0	146145	0	0	0	0	316019	231979	0	0	0	235531	159421	164833	195806	218691	388091	0	0	0	0	113449	947608	470559	0	0	0	0	0	0	0	0	0	724204	0	0	0	0	0	0	0	0	0	0	0	0	0	0
20795	165429	0	0	0	225131	6163,06	0	0	131109	0	0	0	179465	671656	427177	0	539776	0	0	0	0	618894	357363	403249	125645	0	0	0	503227	0	227246	0	0	0	0	0	0	0	0	0	0	0	0	0	0	0	0	0	0
20862	101036	974292	146013	139636	0	0	0	0	0	847162	0	0	213754	0	120712	0	0	0	0	0	0	208593	244654	123476	433885	179715	0	0	0	0	381963	860517	335657	155947	597485	509125	813797	0	326381	98608	152329	0	0	0	0	831429	0	0	500913
20863	0	0	0	0	0	0	0	0	0	0	0	0	0	0	0	0	0	0	0	0	0	0	0	0	0	0	0	0	0	0	0	0	0	0	0	0	0	0	0	0	0	0	0	0	0	0	0	0	0
20896	0	0	0	0	0	0	0	0	0	0	0	0	606865	0	0	0	0	0	0	0	0	0	0	0	0	0	0	0	0	0	0	0	0	0	0	0	0	0	0	0	904608	0	0	0	0	0	0	0	0
20919	0	0	0	0	0	0	0	0	0	0	10190,9	0	0	0	0	0	0	0	0	0	0	0	0	0	0	0	902337	0	0	0	0	0	0	0	0	0	0	0	0	0	0	0	0	0	0	0	0	0	0
20954	0	0	3654,88	0	3892,66	0	0	2137,65	0	0	0	0	459901	0	0	0	0	0	0	0	16919,4	0	0	0	0	0	0	0	0	0	0	0	0	0	0	0	0	0	0	0	0	0	0	0	0	0	0	0	0
20959	0	0	5508,62	0	0	0	0	0	0	0	0	0	0	0	0	0	0	0	0	0	0	0	0	0	0	0	0	0	0	0	0	0	0	0	0	0	0	0	0	0	290963	0	0	0	0	0	0	0	0
20992	0	0	0	0	0	0	0	0	0	0	0	0	0	0	0	0	0	0	0	0	0	0	0	0	0	0	0	0	0	0	0	0	0	0	0	0	0	0	0	0	0	0	0	0	0	0	0	0	0
21013	0	0	0	0	0	0	0	0	0	0	0	0	0	0	0	0	0	0	0	65586	0	0	0	0	0	0	0	0	0	0	0	0	0	0	0	0	0	0	0	0	0	0	0	0	0	0	0	0	0
21049	0	0	387667	0	0	0	0	0	0	0	0	0	0	0	0	0	0	0	0	0	0	0	0	0	0	0	0	0	0	0	0	0	0	0	0	0	0	0	0	0	0	0	0	0	0	0	0	0	0
21052	902542	0	0	380,36	0	405575	0	0	0	0	0	0	264866	229928	485012	2069498	0	0	0	0	0	114,37	0	0	0	0	0	0	0	0	0	0	0	0	0	0	0	0	0	0	0	0	0	0	0	0	0	0	0
21147	206049	318854	217,29	644806	436147	245837	0	0	0	174906	0	433868	1004,31	451054	406309	0	4252271	0	0	225145	0	0	677375	2530538	0	81,73	0	0	476,12	465093	346902	333569	0	365664	0	0	0	0	0	0	716764	0	0	0	0	0	142437	353169	0
21152	0	0	0	0	0	307239	0	0	0	0	0	0	0	0	0	0	0	0	0	0	0	0	0	0	0	0	0	0	0	0	0	0	0	0	0	0	0	0	0	0	0	0	0	0	0	0	0	0	0
21212	0	79943	0	0	154975	0	0	0	0	0	0	0	0	0	0	0	180192	794353	0	141425	0	0	0	0	0	732506	0	0	0	936559	0	0	0	0	0	179306	0	0	0	0	0	0	0	0	0	0	0	0	0
21223	327486	0	0	562565	0	0	0	0	0	0	0	0	0	0	0	935362	0	0	0	0	0	0	0	0	0	0	0	0	0	0	0	0	318453	0	0	0	0	0	0	0	0	0	0	0	0	0	0	0	0
21225	1881175	0	0	207932	0	996021	583537	0	336282	0	0	0	118333	0	770432	0	1313946	317777	0	0	0	0	0	153454	198316	301086	0	0	510794	0	0	0	0	0	0	296068	0	0	0	338141	0	394526	0	0	0	0	293359	187725	0
21229	0	0	0	0	901641	0	0	0	0	0	0	0	0	403585	112577	0	0	0	0	0	0	0	0	287668	0	0	0	0	0	0	0	0	0	0	0	0	0	0	0	0	0	0	0	392909	0	0	179084	0	0
21276	494078	577741	666395	270195	0	0	303879	0	174911	207195	362469	332723	323729	0	1015,74	547379	640667	0	134139	145796	424134	378499	287619	519511	121252	1290815	0	271847	304336	0	1072	0	107536	0	183662	689691	183948	615,78	280022	0	807335	657281	203408	371219	0	178442	225154	587921	165236
21294	0	0	0	0	0	0	0	0	0	0	0	0	0	0	0	0	0	0	0	0	0	0	0	0	0	469052	0	0	0	0	0	934172	0	0	0	0	0	0	0	232648	0	975424	0	672216	0	0	0	0	142536
21301	0	0	0	0	0	0	0	0	0	0	0	0	0	0	0	0	0	0	0	0	0	0	0	0	0	0	0	0	0	0	0	0	0	0	0	0	0	0	0	0	0	0	0	0	0	0	0	0	0
21302	0	0	278,43	0	0	0	0	0	0	0	0	0	0	268463	0	0	0	0	0	0	0	0	0	0	0	0	0	0	0	0	0	0	156335	0	0	0	0	0	0	0	0	0	0	0	0	0	0	0	0
21330	0	0	532991	0	0	0	0	306234	0	872556	0	0	0	0	0	0	0	0	0	0	0	0	0	172961	0	0	173,67	0	0	192867	1848263	334429	547413	0	158,57	0	0	313114	0	0	0	0	349053	0	279678	160131	0	167712	0
21338	0	0	0	0	790245	0	0	0	0	0	0	403156	0	0	204949	567509	0	0	0	0	0	0	0	0	0	0	0	0	0	0	0	0	0	314074	0	312256	0	0	0	0	0	0	0	0	0	0	0	0	0
21356	0	0	0	0	0	0	0	0	0	0	0	0	0	0	0	0	0	0	0	0	0	0	0	0	0	0	0	0	0	0	0	0	0	0	0	0	0	0	0	0	0	0	0	0	0	0	0	0	0
21365	536769	912855	2402,07	742,85	771718	0	548686	249307	292813	384664	1075,63	730,03	313811	118562	268509	452352	458591	222407	274977	0	236345	246224	405124	781918	410127	390513	0	0	0	466824	560141	0	337342	1150,03	0	0	0	0	0	0	0	0	0	136232	0	127275	575687	369984	0
21460	0	0	0	673486	0	0	0	0	0	0	0	0	0	0	0	0	0	0	0	0	0	0	0	0	0	0	0	0	0	0	0	0	0	0	0	0	0	0	0	0	0	0	0	0	0	0	0	0	0
21531	0	0	0	0	0	0	0	0	0	0	0	0	0	0	0	0	0	0	0	0	0	0	0	0	0	0	0	0	0	0	0	0	0	0	0	0	0	0	0	0	0	0	0	0	0	0	0	0	0
21544	0	0	0	0	0	0	0	0	0	0	0	0	0	0	0	0	0	0	0	0	0	0	0	0	0	0	0	0	0	0	0	0	0	0	0	0	0	0	0	0	0	0	0	0	0	0	0	0	0
21637	0	0	247141	155,05	0	0	0	0	376372	115334	796579	0	238095	0	0	0	0	0	0	0	0	454621	0	0	0	0	0	0	245344	0	0	0	0	0	784493	385493	0	0	0	0	104051	0	0	0	0	0	0	0	637225
21641	254245	302432	0	0	0	0	0	0	0	442177	0	0	525244	359,45	101948	0	498512	980069	248844	0	0	0	275122	512296	611531	0	0	991315	444327	0	0	393314	0	0	308974	501818	0	0	0	0	0	0	0	0	0	0	0	0	0
21651	0	0	0	0	0	0	0	0	0	0	0	0	0	0	0	0	0	0	0	0	0	0	0	0	0	0	0	0	0	0	0	0	0	0	0	0	0	0	0	0	0	0	0	0	0	0	0	0	0
21684	0	0	0	0	0	0	0	0	0	0	0	0	0	0	0	0	0	0	0	0	0	0	0	0	0	0	0	0	0	0	0	0	0	0	0	0	0	0	0	0	0	0	0	0	0	0	0	0	0
21686	141766	4386074	0	185654	496214	0	1854,46	187446	0	103225	0	0	0	0	337155	0	535112	0	0	0	512046	0	0	482821	0	0	0	0	0	0	0	0	0	0	549421	779723	0	919465	0	0	0	0	0	0	503124	0	0	0	0
21689	0	0	0	0	0	0	0	0	0	0	0	0	0	0	0	867092	0	0	0	0	0	0	0	0	0	0	0	0	0	0	0	0	0	0	0	0	0	0	0	0	431788	0	0	0	0	0	0	0	0
21693	0	0	0	0	0	0	0	0	0	0	0	0	0	0	0	0	0	0	0	0	0	0	0	0	0	0	0	0	0	0	0	0	0	0	0	0	0	0	0	0	0	0	0	0	0	0	0	0	0
21709	0	0	644432	593251	432798	0	0	0	818693	0	178735	1289,9	0	0	0	0	106583	0	0	408227	0	0	0	0	0	0	0	0	0	0	0	0	0	0	0	0	0	0	0	0	0	0	0	0	0	0	0	0	0
21728	0	0	0	0	0	0	0	0	0	0	0	0	0	0	0	0	0	0	0	0	0	0	0	0	0	0	0	0	0	0	0	0	0	0	0	0	0	0	0	0	0	0	0	0	0	0	0	0	0
21747	0	178695	291175	0	0	0	0	0	0	0	776034	380996	276938	0	0	420398	0	0	972389	0	0	1369,92	864917	0	2152,75	0	587963	0	0	1863,12	306722	458008	1471,93	946705	0	0	778212	823635	107485	764778	352054	0	0	1697,64	0	891283	621281	617712	963489
21818	0	0	0	0	0	0	0	0	0	0	0	0	0	0	0	0	0	0	0	0	0	0	0	0	0	0	0	0	0	0	0	0	0	0	0	0	0	0	0	0	0	0	0	0	0	0	0	0	0
21821	0	0	0	0	0	0	0	0	0	0	0	0	0	0	0	0	0	0	0	0	0	0	0	0	0	0	0	0	0	0	0	0	0	0	0	0	0	0	0	0	0	0	0	0	0	0	252107	0	0
21851	0	0	0	0	0	0	0	0	0	0	0	0	0	0	0	0	0	0	0	0	0	0	0	0	0	0	0	0	0	0	0	0	0	0	0	0	0	0	0	0	0	0	0	0	0	0	0	0	0
21879	0	0	0	0	0	0	0	0	0	0	0	0	0	0	0	0	0	0	0	0	0	0	0	0	0	0	0	0	0	0	0	0	0	0	0	0	0	0	0	0	0	0	0	0	0	0	0	0	0
21893	0	0	0	0	0	170339	0	0	0	0	0	0	187827	160927	0	161323	121713	504496	0	0	0	0	710882	239633	0	0	0	0	164,74	0	0	0	0	0	0	0	0	0	0	0	785714	0	0	0	0	0	0	0	0
21919	0	0	1984,21	2902,13	3146762	6499,26	583859	673619	3801,53	1256,63	7009,23	11239	3133,5	432181	179774	1251,57	0	55835	0	5075,19	3404,21	140926	0	478667	240703	1119,92	1858,49	116907	713439	703953	692485	365496	1473,87	887109	0	796788	0	192587	200147	31027	945344	213321	634284	693985	2340,24	0	135885	0	317393
21972	2079	1835,28	3368,41	1389,95	4239,06	4130,47	4757,53	5698,16	1341971	1950,66	3074,98	1245,45	1553,13	774918	3052,67	1873,02	4357,72	1565,13	1047,72	0	2950,23	1180,46	946175	2511,19	318,4	874687	343518	1344,45	2158874	3843,81	3422,18	5031,97	2060,81	2238,08	1896,37	4010,57	4607,25	3621,28	2164,18	1538,6	3110,52	2627,4	792371	2411112	1808,77	912535	1163246	2357,49	1522,14
21988	0	0	0	0	0	0	0	0	0	0	0	0	0	0	165741	0	0	0	0	0	0	0	0	1243972	0	0	0	0	0	194044	0	0	0	0	0	0	0	100546	0	0	0	0	116022	0	0	745487	0	0	0
21990	0	0	0	0	0	0	0	0	0	0	0	0	0	0	0	0	0	0	0	0	0	0	0	0	0	0	0	0	0	0	0	0	0	0	0	0	0	0	0	0	0	0	0	0	0	0	0	0	0
22007	0	0	0	0	0	0	0	0	0	0	0	0	0	279255	904179	0	0	0	0	0	0	0	0	0	0	0	0	0	0	0	0	0	0	0	0	0	0	0	0	0	0	0	0	0	0	0	0	0	0
22008	0	0	0	0	0	0	0	0	0	0	0	0	0	0	0	0	0	0	0	0	0	0	0	0	0	0	0	0	0	0	0	0	0	0	0	0	0	0	0	0	0	0	0	0	0	0	0	0	0
22009	0	0	126618	0	0	0	0	0	0	410003	0	0	0	0	0	0	88895	0	0	0	0	0	0	0	0	0	0	0	111935	0	0	0	0	0	0	0	0	0	0	0	0	0	0	0	0	0	0	0	0
22019	0	0	0	0	0	0	0	0	0	0	0	0	0	0	0	0	0	0	0	0	0	0	0	0	0	0	0	0	0	0	0	0	0	0	0	0	0	0	0	0	0	0	0	0	0	0	0	0	0
22023	0	0	0	0	0	0	0	0	0	0	0	0	0	0	0	0	0	0	0	0	0	0	0	0	0	0	0	0	0	0	0	0	0	0	0	0	0	0	0	0	0	0	0	0	0	0	0	0	0
22043	0	0	305,87	0	0	0	0	0	0	0	288628	0	181971	0	0	0	0	0	0	0	0	0	0	472635	0	0	0	0	0	0	0	0	0	0	0	0	0	0	0	0	0	0	0	0	0	0	0	194884	0
22046	0	0	895226	0	0	0	0	0	0	0	0	0	0	0	0	0	0	0	0	0	0	0	0	0	0	0	0	0	0	0	0	0	0	0	0	0	0	0	0	0	0	0	0	0	0	0	0	0	0
22077	0	222321	0	0	0	0	0	0	0	0	0	0	0	0	0	0	174408	0	0	0	0	0	106295	0	0	0	0	0	0	0	0	0	0	0	832134	0	0	0	0	0	0	0	0	0	0	0	0	0	0
22080	0	0	0	0	0	0	0	107467	0	0	0	0	0	0	0	0	0	0	0	0	0	0	0	0	0	0	0	0	0	0	0	0	0	0	0	0	0	0	0	0	0	0	0	0	0	0	0	0	0
22089	0	144047	317431	0	0	0	0	0	0	0	596341	0	0	0	0	0	0	0	0	0	0	0	165919	627698	852206	637564	0	0	0	0	0	0	0	0	0	0	0	721916	0	0	0	0	0	0	0	0	0	0	0
22109	0	0	0	0	0	0	0	0	0	0	0	0	0	0	0	0	0	0	0	0	0	0	0	0	0	0	0	0	0	0	0	0	0	0	0	0	0	0	0	0	0	0	0	0	0	0	0	0	0
22166	0	0	0	117708	0	0	0	0	119062	519231	0	0	0	0	0	0	0	0	0	0	0	0	0	0	0	0	0	0	0	0	0	0	0	0	0	0	0	0	0	0	0	0	0	0	0	0	0	0	0
22226	0	0	0	0	469347	0	0	0	0	386576	0	0	0	0	0	0	0	0	0	0	0	0	0	0	0	0	0	0	0	0	0	0	0	0	0	0	0	0	0	0	0	0	0	0	0	0	0	0	0
22267	0	195818	262751	0	1293,5	0	0	454035	0	127759	0	112849	0	0	1166991	0	0	0	0	0	0	0	0	0	0	0	134,09	0	0	0	0	0	0	0	0	0	0	0	0	0	0	0	0	0	0	0	0	116399	0
22274	0	0	0	0	0	0	0	0	0	0	0	0	0	0	0	0	0	0	0	0	0	0	0	0	0	0	0	0	0	0	0	0	0	0	0	0	0	0	0	0	0	0	0	0	0	0	0	0	0
22275	104442	0	0	148262	0	0	0	0	0	334336	0	0	293452	618189	0	592032	0	0	0	0	0	0	733654	497182	0	0	0	0	0	0	123,66	0	0	0	0	0	0	0	0	510932	0	0	0	0	0	0	0	0	0
22347	0	0	0	173346	0	685596	950177	0	192459	0	0	0	0	0	0	0	0	0	0	0	0	0	0	0	0	0	0	0	524675	0	0	0	0	0	0	0	0	0	0	0	0	0	0	0	0	0	0	0	0
22352	0	0	472523	0	0	0	0	0	0	0	0	0	0	0	0	0	0	0	0	0	0	0	0	0	0	0	138663	0	0	0	0	0	0	0	0	0	0	0	0	0	0	0	0	0	0	0	0	0	0
22370	0	0	0	0	0	0	0	0	0	0	0	0	0	0	0	0	0	0	0	0	0	0	0	0	0	0	0	0	0	0	0	0	0	0	0	0	0	0	0	0	0	0	0	0	0	0	0	0	0
22452	0	0	531329	0	0	0	0	0	0	0	0	0	173459	0	907732	0	0	0	0	0	0	0	0	0	0	0	0	0	0	0	0	0	0	0	0	0	0	0	0	0	0	0	0	0	0	0	0	0	0
22453	0	849368	0	0	0	0	0	0	0	271683	301935	0	138518	0	0	0	288102	0	0	0	0	0	0	0	0	0	0	0	0	0	589437	0	0	0	0	0	0	0	0	0	0	0	0	0	0	0	0	0	0
22546	0	0	0	0	1897,33	0	141543	1637,1	0	235784	0	0	0	182004	665864	0	0	0	0	0	0	0	0	0	0	187,96	0	192911	844637	0	0	0	0	0	660027	288639	0	0	432824	0	778169	0	0	0	145636	0	0	0	100755
22567	0	0	0	0	0	0	0	0	0	0	0	271,41	151127	0	0	0	103865	0	0	0	0	0	0	244044	0	0	0	0	0	0	173975	0	0	0	0	0	0	0	0	0	0	0	0	0	0	0	0	0	0
22572	0	0	0	0	0	0	0	0	0	203986	0	0	769949	0	0	0	0	0	0	0	0	0	0	799819	0	0	0	0	0	0	0	0	0	0	0	0	0	0	0	0	0	0	0	0	0	0	0	0	0
22617	0	0	0	0	0	0	0	0	0	0	0	0	0	0	0	0	0	0	0	0	0	0	0	0	0	0	0	0	0	0	0	0	0	0	0	0	0	0	0	0	0	0	0	0	0	0	0	0	0
22625	0	163928	101701	0	0	0	0	0	0	103753	0	0	138556	0	727477	0	864522	160023	0	0	0	78793	0	716048	0	0	0	0	0	0	0	0	0	0	0	0	0	0	0	37494	115216	120948	182067	276,76	357251	880817	968598	234474	565434
22636	716065	0	0	475548	0	0	229,3	806991	0	0	0	0	558078	0	1756,66	0	377849	0	116814	0	0	0	0	3262,32	234756	117016	0	263067	0	0	1189,46	452598	202281	1027,76	0	0	0	0	0	0	0	0	305,41	0	0	0	592285	216542	0
22660	0	0	544328	0	0	0	0	0	0	0	713038	0	0	0	0	0	0	0	0	0	0	0	0	0	0	0	0	0	0	0	0	0	0	0	0	0	0	0	0	0	0	0	0	0	0	0	0	0	0
22662	0	0	1190,87	486165	767758	0	0	254,21	2862836	0	2504647	849515	0	493297	0	0	93815	0	0	0	275291	0	0	0	0	0	232007	0	0	0	0	0	0	0	0	0	0	0	0	0	0	0	0	0	0	0	0	0	0
22663	0	0	0	0	0	222,23	0	0	0	0	0	0	0	0	0	0	0	0	0	0	0	0	0	0	0	0	0	0	141681	0	0	0	0	0	0	0	0	0	0	0	0	0	0	0	0	0	484645	0	0
22668	0	0	0	0	0	0	0	0	0	0	0	0	0	0	0	0	0	0	0	0	0	0	0	0	0	0	0	0	0	0	0	0	0	0	0	0	0	0	0	0	0	0	0	0	0	0	0	0	0
22669	0	0	0	0	0	0	0	0	0	0	0	0	0	429888	0	0	136392	0	0	0	0	0	0	0	0	0	0	0	0	0	0	0	0	0	0	0	0	0	0	0	0	0	0	0	0	0	0	0	0
22693	0	0	1091,72	0	0	15101,1	0	0	0	0	0	610092	0	0	0	0	0	0	0	0	0	0	0	0	0	0	0	0	0	0	0	0	0	0	0	0	0	0	0	0	0	0	0	0	0	0	0	0	0
22715	0	0	0	182311	0	0	223252	274155	171247	0	421207	0	0	0	0	0	0	0	0	0	0	0	0	0	0	0	0	0	0	0	0	0	0	0	0	0	0	0	0	0	278382	0	0	0	0	0	0	0	0
22725	0	0	58549	0	0	0	0	0	0	409924	182185	0	34339	0	0	0	0	0	0	0	0	228404	558993	0	126478	0	567787	0	753952	0	0	0	235882	0	0	0	0	105294	0	0	106294	0	0	0	0	0	580704	0	0
22740	0	0	0	0	0	0	0	0	0	457055	0	0	153847	0	0	373302	0	0	0	0	0	0	0	0	0	0	0	0	0	0	0	0	0	0	0	0	0	0	0	0	0	0	0	0	0	0	0	0	0
22753	0	0	0	0	0	0	0	0	0	0	0	0	0	0	0	0	0	0	0	0	0	0	0	0	0	0	0	0	0	0	0	0	0	0	0	0	0	0	0	0	0	0	0	0	0	0	0	0	0
22787	0	0	0	0	0	0	0	0	0	0	0	147983	0	0	0	0	0	0	0	0	0	217445	0	0	0	0	0	0	0	0	0	0	0	0	0	0	0	0	0	0	0	0	0	0	0	0	0	0	0
22789	0	0	0	0	0	0	0	0	0	0	0	0	0	0	0	0	0	0	0	0	0	0	0	0	0	0	0	0	0	0	0	0	0	0	0	0	0	0	0	0	0	0	0	0	0	0	0	0	0
22799	0	0	0	0	0	0	0	0	0	0	0	0	0	0	0	0	0	0	0	0	0	0	0	0	0	0	0	0	0	0	0	0	0	0	0	0	0	0	0	0	0	0	0	0	0	0	0	0	0
22806	0	0	555561	467834	1128,71	155,54	0	0	0	0	0	0	0	0	0	0	0	0	0	0	0	0	0	22,27	0	0	0	0	0	0	757022	0	0	0	0	0	0	0	0	0	0	0	0	0	0	0	0	0	0
22835	0	0	135113	0	0	0	0	0	0	0	226261	0	52237	0	0	0	0	0	0	0	0	0	0	838409	144595	452232	0	0	0	154356	643494	0	112512	0	38203	0	0	0	0	0	290355	0	0	0	0	0	0	0	0
22880	0	0	0	0	0	0	0	0	0	0	0	0	0	0	0	0	0	0	0	0	0	0	0	0	0	0	0	0	0	0	0	0	0	0	0	0	0	143874	0	0	0	0	0	0	0	0	0	0	0
22884	0	0	0	0	0	0	0	0	0	0	0	0	0	0	0	0	0	0	0	0	0	0	0	0	0	0	0	0	0	0	0	0	0	0	0	0	0	0	0	0	0	0	0	0	0	0	0	0	0
22885	0	0	186137	1277067	0	0	0	0	0	115983	0	0	0	0	0	0	148873	0	0	0	0	0	0	0	0	0	0	0	0	0	107532	0	0	181028	0	151,43	0	0	201085	0	616381	0	0	0	0	0	0	307249	0
22910	0	0	0	0	0	0	0	0	0	0	0	0	0	0	0	0	0	0	0	0	0	0	0	0	0	0	0	0	0	0	0	0	0	0	0	0	0	0	0	0	0	0	0	0	0	0	0	0	0
22912	0	0	0	0	0	0	0	0	0	0	0	0	0	0	0	0	0	0	0	0	0	0	0	0	0	0	0	0	0	0	0	0	0	0	0	0	0	0	0	0	0	0	0	0	0	0	0	0	0
22939	0	0	0	0	0	260622	0	0	0	0	0	0	0	0	0	0	0	0	0	0	0	0	0	0	0	0	0	0	0	0	0	0	0	0	0	0	0	0	0	0	158063	0	0	0	136947	0	0	0	0
22942	0	0	0	0	0	0	0	0	0	0	0	0	0	0	0	0	0	0	0	0	0	0	0	0	0	0	0	0	0	0	0	0	0	0	0	0	0	0	0	0	0	0	0	0	0	0	0	0	0
22947	0	0	538434	322565	0	0	0	0	327088	0	644339	1167,43	0	0	0	0	0	0	0	893763	641661	0	0	0	0	0	237858	0	0	0	0	0	0	0	0	0	0	0	0	0	0	0	0	0	0	0	0	0	0
23002	0	0	753737	0	0	0	0	0	0	0	0	0	0	0	0	936797	0	0	0	0	0	0	0	0	0	0	431142	0	0	0	0	0	0	0	0	0	0	0	0	0	30381	0	0	0	0	0	0	0	0
23007	0	0	0	0	0	0	0	0	0	0	0	0	0	0	0	0	0	0	0	0	0	0	0	0	0	0	0	0	0	0	0	0	0	0	0	0	0	0	0	0	0	0	0	0	0	0	0	0	0
23033	0	0	0	0	0	0	0	409398	0	0	0	0	0	0	0	0	0	0	0	0	0	0	0	0	0	0	0	0	0	0	0	0	0	0	0	0	0	0	0	0	0	0	0	0	0	0	0	0	0
23224	568789	328563	101779	401199	0	0	0	0	0	311658	172193	0	0	0	187594	499115	608718	0	0	238,81	182589	0	991853	351698	914371	0	0	629576	0	0	0	0	0	789613	200924	0	0	0	0	0	830774	102538	0	0	0	0	311916	288147	0
23244	0	0	0	0	0	0	0	0	0	0	0	0	0	0	0	0	0	0	0	0	0	0	0	0	0	0	0	0	0	0	0	0	0	0	0	0	0	0	0	0	0	195413	0	0	0	0	0	0	0
23270	0	0	0	0	0	0	0	0	0	0	0	0	0	0	0	0	0	0	0	0	0	0	0	0	0	0	0	0	0	0	0	0	0	0	0	0	0	0	0	0	0	0	0	0	0	0	0	0	0
23356	0	0	825227	595591	924804	0	626017	0	276185	319696	1855,16	0	372,29	0	0	0	0	0	0	0	0	0	0	329,62	0	0	0	0	229901	0	0	0	0	0	287284	228322	0	0	122645	0	0	0	111042	0	0	0	107074	0	0
23360	343527	281041	1982,23	996993	636,59	331775	1210155	993478	1228,33	848,83	626489	598357	1591229	625057	977755	1308,55	816376	4005367	447362	461673	363154	232472	6801895	898839	647324	369028	0	84172	3292222	642214	904959	167907	1551203	0	0	102321	321499	0	196911	234641	3643464	0	4216762	0	6856639	857937	1197,99	992216	276,29
23372	0	0	0	0	0	0	0	0	0	0	172777	0	0	0	0	0	0	0	0	0	0	0	0	0	0	0	0	0	0	0	0	0	0	0	0	0	0	0	0	0	0	0	0	0	0	0	0	0	0
23409	0	0	292521	206,28	0	0	0	0	0	0	207939	0	0	0	0	0	0	0	0	0	160916	0	0	174354	0	262069	0	0	0	0	0	0	283442	0	0	0	0	0	0	0	0	0	0	0	0	0	0	0	0
23423	332103	0	447765	0	0	0	0	0	0	0	0	0	861907	751776	0	984261	185686	0	0	0	0	0	0	192601	0	0	0	0	0	0	221,69	0	0	0	0	0	0	0	0	0	442469	0	0	0	0	0	920516	149722	0
23441	0	0	4632,48	0	1077,48	804129	0	0	0	0	0	2780,83	0	283,97	0	0	0	0	0	0	3269,65	0	0	103946	0	0	1159,22	0	242112	0	0	0	0	0	0	0	0	0	0	0	0	0	0	0	0	0	0	0	0
23467	146007	0	163258	0	0	2506217	369686	0	837305	222999	264424	0	0	0	0	0	0	0	0	0	0	0	0	913663	0	0	0	0	169214	311698	0	0	0	0	161419	555946	0	0	0	0	0	0	57253	178562	0	0	0	0	913818
23487	0	0	0	0	0	0	298431	0	0	0	0	0	0	0	0	0	0	0	0	0	0	0	0	0	0	0	0	0	0	0	0	0	0	0	0	0	0	0	0	0	0	0	0	0	0	0	0	0	0
23509	0	0	0	0	0	0	0	0	0	0	0	0	0	0	0	0	0	0	0	0	0	0	0	0	0	0	0	0	0	0	0	0	0	0	0	0	0	0	0	0	0	0	0	0	0	0	0	0	0
23510	0	0	0	0	0	0	0	0	0	0	0	0	0	0	0	0	0	0	0	0	0	0	0	0	0	0	0	0	0	0	0	0	0	0	0	0	0	0	0	0	0	0	0	0	0	0	0	0	0
23514	0	0	0	0	0	0	0	0	0	0	0	0	0	115936	0	0	0	0	0	0	0	0	0	0	0	0	0	0	0	0	0	0	0	0	0	0	0	0	0	0	0	843663	0	0	0	0	0	0	0
23515	0	0	0	0	0	0	0	0	0	0	0	0	0	0	0	0	0	0	0	0	0	0	0	0	0	0	0	0	0	0	0	0	0	0	0	0	0	0	0	0	0	0	0	0	0	0	0	0	0
23518	0	0	272295	0	0	0	0	0	0	0	136508	0	0	0	0	0	0	0	0	0	0	669194	19016	0	0	0	0	0	0	0	0	0	0	0	0	0	0	0	0	0	91622	0	0	0	0	734009	0	0	0
23535	120186	0	0	0	0	491818	0	0	0	205324	0	205601	823975	0	221836	0	0	0	0	0	0	0	934641	357557	0	0	0	0	406357	0	248499	367,15	0	783673	0	0	406683	300543	363926	0	0	0	0	442511	150253	0	0	0	106715
23557	0	0	0	0	0	0	0	0	0	0	0	0	0	0	0	0	0	0	0	0	0	0	0	104757	0	0	0	0	0	0	0	0	0	0	0	0	0	0	0	0	0	0	0	0	0	0	0	0	0
23576	0	0	0	0	0	0	0	0	0	0	577294	0	0	0	0	0	0	0	0	0	0	0	0	0	0	0	0	0	0	0	0	0	0	0	0	0	0	0	0	0	0	0	0	0	0	0	0	0	0
23578	0	0	0	0	0	0	0	0	0	0	0	0	0	0	0	0	0	0	0	0	0	0	0	0	0	0	0	0	0	0	0	0	0	0	0	0	0	0	0	0	0	0	0	0	0	0	0	0	0
23588	0	0	0	103292	0	0	0	0	149639	0	0	670753	115306	0	0	0	0	0	0	337321	0	0	0	0	0	0	0	0	0	0	0	0	0	0	0	0	0	0	0	0	0	0	0	0	0	0	0	0	0
23628	0	0	0	56,99	0	0	0	0	0	0	0	0	146776	165322	0	0	920142	0	0	0	130162	0	0	551513	236018	0	287084	0	0	0	698399	0	133941	0	0	0	0	0	0	0	0	0	0	0	0	0	420184	0	0
23638	0	0	0	0	0	683648	0	0	0	0	207078	0	0	916414	0	0	0	0	0	0	0	0	0	0	0	0	0	0	0	0	0	0	0	0	0	0	0	0	0	0	0	0	0	0	0	0	0	0	0
23651	0	0	0	0	0	0	0	0	0	0	0	0	0	0	0	0	0	0	0	0	0	0	0	0	0	0	0	0	0	0	0	0	0	0	0	0	0	0	0	0	0	0	0	0	0	0	0	0	0
23659	0	0	0	0	0	0	0	0	0	0	0	0	0	0	0	0	0	0	0	0	0	0	0	0	0	0	0	0	0	0	0	0	0	0	0	0	0	0	0	0	384865	0	0	104873	0	0	0	0	0
23685	0	0	0	108656	0	0	0	0	0	0	0	0	991,43	0	0	0	0	0	0	0	0	0	0	430882	0	0	0	0	0	0	0	0	0	0	0	0	0	0	0	0	0	0	0	0	0	0	0	0	0
23696	0	0	0	0	0	0	0	0	0	0	0	0	0	0	0	0	0	183746	0	0	0	0	0	0	0	0	0	0	0	0	0	0	0	0	0	0	0	0	0	0	0	0	0	0	0	0	102366	0	0
23697	642734	567943	0	143278	0	0	0	0	0	370719	0	0	0	520018	628125	0	0	141438	0	520611	0	267353	289061	397825	333423	0	305774	0	117336	368638	0	158128	280148	222742	0	0	0	0	0	364052	157034	0	107,13	419971	261526	283301	315904	654379	823562
23704	0	0	0	0	0	0	0	0	0	0	0	403229	0	1321489	0	161084	0	0	0	0	0	0	0	0	0	0	0	0	0	0	139273	0	0	0	0	0	0	0	0	0	0	0	0	0	0	0	0	0	0
23705	829619	0	267211	997262	1751,62	0	0	0	0	0	0	1359494	0	0	0	0	145702	0	0	0	0	0	0	0	0	0	509111	0	0	0	76129	0	0	0	0	0	0	0	0	0	0	0	0	0	0	0	0	0	0
23720	0	0	0	0	0	0	0	0	0	0	0	0	0	0	0	0	0	0	0	0	0	0	0	0	0	0	0	0	0	0	60414	0	0	0	0	0	0	0	0	0	0	0	0	0	0	0	0	0	0
23724	913659	0	1872,88	1425,78	3174,68	0	0	0	5586243	1174,73	3219,17	498225	0	0	2308,99	877,35	2851,65	457893	562207	893363	1681654	526832	738,21	1879,17	0	0	219665	0	9876087	2596,39	2312,92	2590,5	0	0	0	3587,08	0	0	1079,27	0	1311,63	0	0	1700,75	600859	0	679,98	1613,71	959,45
23779	0	0	0	0	0	0	0	0	688207	0	0	0	151801	0	193698	0	0	0	0	0	0	0	0	118038	0	0	0	0	0	0	423347	0	0	0	0	0	0	0	178167	0	1313955	0	0	0	0	0	0	0	230115
23798	0	0	0	0	0	0	0	0	0	0	0	0	0	0	0	0	0	0	0	0	0	0	0	0	0	0	0	0	0	0	0	0	0	0	0	0	0	0	0	0	0	0	0	0	0	0	0	0	0
23855	0	0	0	0	0	0	0	0	0	0	0	0	0	0	0	0	0	0	0	0	0	0	0	0	0	0	0	0	0	0	0	0	0	0	0	0	0	0	0	0	0	0	0	0	0	0	0	0	0
23868	0	0	5251,39	0	1017,77	0	13150,8	0	0	0	0	554842	0	7133,83	0	0	0	0	0	0	12577,6	0	0	0	0	0	698152	0	0	0	0	0	0	0	0	0	0	0	0	0	0	0	0	0	0	0	145915	0	0
23870	864134	0	0	1342,3	0	0	0	2754,89	0	0	0	1481,78	2088,43	0	4084,35	0	2019,22	0	260539	0	1145,96	0	0	3098,6	342414	0	203058	0	0	239,15	1778,32	902,18	490847	1412,29	0	0	0	0	0	0	0	0	102754	0	0	0	939548	0	0
23915	0	0	0	0	0	0	0	0	0	0	0	0	0	0	0	0	247049	0	0	0	0	0	0	860011	0	0	0	0	0	0	0	0	227,99	0	0	0	0	0	309622	0	0	0	0	0	0	0	297034	106741	0
23922	0	0	0	0	0	560597	0	0	0	0	0	0	0	0	0	0	0	0	0	0	0	0	0	0	0	0	0	0	0	0	0	0	0	0	0	0	0	0	0	0	0	0	0	0	0	0	0	0	0
23931	0	0	0	0	0	818219	0	0	0	0	0	0	0	0	0	0	0	0	0	0	0	0	0	0	0	0	0	0	0	0	266136	0	0	0	0	0	0	0	0	0	0	0	0	0	0	0	0	0	0
23944	0	0	0	0	0	0	0	0	0	0	0	0	0	0	0	0	0	0	0	0	0	0	0	0	0	0	0	0	0	0	0	0	0	0	0	0	0	0	0	0	0	0	0	0	0	0	0	0	0
23968	0	0	552397	322271	0	0	0	0	0	0	580025	0	329,64	0	648351	0	0	0	0	0	0	705732	117626	397,79	0	0	0	0	0	0	143785	0	0	0	0	0	0	0	0	0	0	0	0	112598	0	0	487904	0	0
24016	0	0	0	0	0	0	0	0	0	0	0	0	0	0	0	0	0	0	0	0	0	0	0	0	0	0	0	0	0	0	0	0	0	0	0	0	0	0	0	0	0	0	0	0	0	0	0	0	0
24056	0	0	911945	0	0	793117	0	0	0	0	248429	0	0	62477	595764	0	838268	0	842005	0	0	0	0	0	0	0	0	0	850299	0	0	0	0	0	0	0	0	0	0	0	301644	0	0	0	0	0	0	0	0
24065	0	0	0	0	0	0	0	0	0	0	0	0	168524	0	0	0	0	0	0	0	0	0	0	0	0	0	0	0	0	0	0	0	0	0	0	0	0	0	0	0	216749	0	0	0	0	0	0	0	0
24075	0	0	811,17	0	0	0	25771,1	242872	0	0	0	1043,98	0	1618,68	0	0	0	0	0	0	0	0	0	0	0	0	824657	0	0	0	0	0	0	0	0	0	0	0	0	0	0	0	0	0	0	0	0	0	0
24107	0	0	0	0	0	0	0	0	0	0	0	0	117135	0	0	0	0	0	0	0	0	0	0	0	0	0	0	0	0	324955	0	0	0	0	0	0	0	0	0	0	0	0	0	0	0	0	137145	467491	0
24113	172,69	0	995984	28381	0	0	0	0	0	0	0	0	0	330609	952261	389941	0	0	0	0	0	0	0	0	123861	0	0	0	0	0	0	0	173889	0	0	0	0	41739	0	0	0	0	0	0	0	0	100961	0	0
24117	969941	2021,71	5791,93	5532,04	0	2813,98	0	5813,66	5416,51	3220,03	4835,89	6616,76	2978,42	0	2270167	3299,17	2988,33	1104,55	2152,51	2281,05	3959,22	495852	2288,61	2673,36	1413,61	6097,11	2122,2	0	768404	4600,97	5800,88	1987,22	4369,97	2013,86	0	2561,61	3686,84	2414,39	407575	0	1581,5	1985,35	1946,89	3203,58	1720,22	2863,63	2556,55	2632,91	950958
24130	0	0	0	0	0	0	0	0	0	0	0	0	0	0	0	0	0	0	0	0	0	0	0	0	0	0	0	0	0	0	0	0	0	0	0	0	0	0	0	0	0	0	0	0	0	0	0	0	0
24168	0	0	1085,84	0	0	0	0	0	0	649587	1182,71	0	372994	0	0	0	0	0	110,61	0	0	0	0	0	0	0	465,35	0	0	0	0	0	0	0	0	0	0	0	756215	523657	135884	0	0	0	0	0	0	0	0
24175	0	0	0	0	0	0	0	0	0	0	0	0	0	0	0	0	0	0	0	0	0	0	0	0	0	0	0	0	0	0	0	0	0	0	0	0	0	0	0	0	0	0	0	0	0	0	0	0	0
24278	0	0	0	0	0	0	0	6582,75	0	1348,6	0	4655,37	0	0	0	0	0	0	275594	1410,26	0	0	1891,95	942512	0	0	68396	0	0	0	0	0	0	0	0	0	0	0	0	0	0	0	0	0	0	0	0	0	0
24281	0	5349519	535314	0	0	0	3889,24	1097,3	0	466992	0	0	0	801312	0	0	0	0	0	0	2295,14	0	0	0	212579	1222,04	0	0	0	0	0	0	0	0	0	0	0	0	0	0	0	0	0	0	0	0	0	0	0
24291	41246	52506,5	27567	51641,8	106459	59142,6	49281,6	86710,54	22179,3	20181,8	55369,1	31759,6	26469,6	13057,2	68215,8	34748,2	32234,3	24684	12010,5	21758,5	55181,6	31667,2	18873,2	30041,9	7196,82	19851,04	7829,22	26149,3	52844,2	102444	89159,6	50331,7	39361,5	40604,6	49650,8	67372,1	72964	82090,6	23766,5	17687,3	26914,4	43648,6	46282,7	51137,8	32977,19	33120	18449,1	33156,5	21951,6
24308	1877,13	0	3988,45	0	0	0	0	0	0	2627,87	0	2435,01	2452,86	901963	1739,47	0	1919,18	0	0	842533	0	0	113224	2521,52	476052	0	671109	0	1372,06	0	955912	0	0	0	0	295382	0	0	0	0	170,34	0	0	0	0	0	0	78833	0
24330	0	0	0	0	0	0	0	0	0	0	0	0	0	0	0	0	0	0	0	0	0	0	0	0	0	0	0	0	0	0	0	0	0	0	0	0	0	0	0	0	0	0	0	0	0	0	0	0	0
24364	0	1091,5	0	879,25	2096,36	1903,37	0	2517,02	632587	0	0	0	0	1365,53	0	181216	0	0	1048,02	0	411035	623908	1152,84	0	434918	0	0	0	2617,27	621914	1388,29	2149,36	548,42	768358	0	2489,72	618722	2442,86	164,65	0	704354	321118	170749	987072	255723	0	241,9	0	113377
24386	0	0	0	0	0	0	0	0	0	0	0	0	0	0	0	0	0	0	0	0	0	0	0	0	0	0	0	0	0	0	0	0	0	0	0	0	0	0	0	0	0	0	0	0	0	0	0	0	0
24390	0	0	1421,04	0	1928,56	0	0	0	0	0	0	0	0	0	0	0	0	0	0	0	0	0	0	0	0	0	475981	0	0	0	0	0	0	0	0	0	0	0	0	0	0	0	0	0	0	0	462858	0	0
24393	0	0	0	0	82543	0	0	0	0	0	130797	0	0	127401	0	0	0	0	0	0	0	0	0	1049467	0	0	0	0	0	0	156,41	0	0	0	0	0	0	0	0	0	0	0	0	0	0	0	0	0	0
24442	0	0	322219	0	0	0	0	0	0	0	0	0	211941	0	0	0	0	0	0	0	0	0	0	0	0	0	0	0	0	0	0	0	0	0	0	0	0	0	0	0	119445	0	0	0	0	0	0	0	0
24449	373497	780355	0	594593	1348,16	517304	0	0	652143	264535	0	0	507425	1055,14	1365,01	209,77	557683	265455	143289	0	0	195296	864496	102623	332005	215358	0	0	1222,86	364458	384639	706483	191009	234989	641944	0	163403	158715	680526	0	679192	0	0	108623	0	0	0	0	0
24491	0	0	0	0	0	0	0	0	0	210393	0	0	0	0	0	0	0	0	0	0	0	710693	111264	0	0	0	0	0	0	0	0	0	0	0	0	0	0	0	0	0	0	0	0	0	0	0	0	0	0
24494	0	0	0	0	0	0	0	0	0	0	0	0	0	0	0	0	0	0	0	0	0	0	0	0	0	0	0	0	0	0	0	0	0	0	0	0	0	0	0	0	0	0	0	0	0	0	0	0	0
24497	0	0	0	854424	631181	0	0	0	0	0	0	0	0	265319	0	0	0	370178	0	0	533152	246435	2750153	0	0	0	0	0	0	473801	0	0	1106,01	0	0	0	0	0	0	0	0	0	0	0	0	131609	0	0	0
24502	0	0	0	0	0	5653,31	5153,56	2470,91	3663,13	0	0	0	0	730554	0	0	3331,87	0	0	0	0	120347	0	0	8262,63	0	0	0	462097	0	0	0	0	0	218715	669886	0	0	302158	613988	117,75	0	934436	8250,33	0	3483,71	1010,81	1210,08	585443
24510	1723,79	1063,26	17255,2	5840,42	9237,18	0	0	0	0	4357,32	15012,3	2137,88	2984,09	2832,76	1947,43	1775,08	0	1953,67	3296,46	4316,28	3698,99	7571,04	3273,01	10107	0	7018,19	3540,01	0	0	3733,36	574494	2559,13	16995,7	3200,96	622454	1991,98	1551,58	3679,8	0	0	1041	0	0	0	464499	0	0	0	0
24518	0	0	0	0	0	0	0	0	0	0	0	0	0	0	0	140,7	0	0	0	0	0	0	824135	0	0	0	0	0	0	0	0	0	0	0	0	0	0	0	0	0	0	0	0	0	0	0	0	0	0
24577	0	0	232402	650591	0	780842	0	0	135612	0	0	0	0	0	835549	0	0	0	0	0	595755	0	440005	0	0	443925	0	0	132044	0	0	0	0	0	0	0	0	0	0	0	0	0	0	0	0	0	472304	0	0
24583	104896	797576	1929,17	780395	0	0	0	0	533928	289962	0	0	435718	0	154333	0	0	0	149902	0	0	0	344015	0	0	0	0	0	0	458543	751922	282843	0	0	0	0	0	318916	197417	0	155398	0	579434	0	180,8	0	0	0	0
24616	0	0	608846	0	0	0	0	0	0	800097	316814	0	0	0	0	0	0	0	0	0	0	0	0	0	0	0	0	406524	0	0	0	0	0	0	0	0	0	0	0	0	0	0	0	0	0	0	0	0	0
24660	0	0	0	0	0	526506	0	0	0	197402	200185	0	223035	0	0	100054	0	0	0	0	0	0	0	186618	0	0	0	0	0	0	199174	0	0	0	0	0	0	0	0	0	112527	0	0	0	0	0	0	0	293731
24723	143353	0	0	0	0	0	0	0	0	0	0	0	0	0	577,02	0	183,97	0	0	0	0	745481	616132	0	0	0	0	0	177226	0	0	0	0	0	0	0	0	0	0	0	165328	224635	0	187478	155027	0	135609	189648	185944
24788	0	0	0	0	0	0	1098,29	0	0	0	0	0	0	0	0	0	0	0	0	0	0	0	0	0	0	0	0	0	0	0	0	0	0	0	0	0	0	0	0	0	0	0	0	0	0	0	0	0	0
24841	0	0	0	0	0	0	0	0	0	0	0	0	0	0	0	0	0	0	0	0	0	0	0	0	0	0	0	0	0	0	0	0	0	0	0	0	0	0	0	0	0	0	0	0	0	0	0	0	0
24862	0	0	853986	1786,76	5918,71	0	0	0	2008,89	0	203328	4986,65	0	0	0	0	545052	0	0	2159,05	0	0	0	187158	0	0	0	0	0	0	0	0	0	755418	0	0	0	0	0	0	0	0	0	0	0	0	0	0	0
24887	0	0	0	0	0	0	578207	0	0	650301	407,78	0	0	0	0	0	0	210526	0	0	964285	0	0	0	0	0	0	0	0	0	421247	0	0	0	0	0	0	0	0	0	0	0	0	0	0	0	0	0	0
24897	141522	0	0	290846	0	0	0	0	0	0	0	0	0	1361,87	0	0	0	0	0	0	0	0	274907	0	0	0	0	443106	0	0	121173	0	114121	0	0	0	0	0	0	0	0	0	0	0	0	0	0	0	0
24899	0	0	637141	111351	0	0	601841	0	0	862101	0	0	808429	0	0	0	0	0	0	0	0	286538	813437	0	158302	545701	103708	0	0	0	0	0	0	0	0	0	0	920746	0	0	0	0	0	0	0	0	202818	0	0
24900	0	0	0	0	0	0	0	0	0	0	0	0	0	0	0	0	0	0	0	0	0	0	0	0	0	0	0	0	0	0	0	0	0	0	0	0	0	0	0	0	0	0	0	0	0	0	0	0	0
24903	0	0	0	0	0	0	0	0	0	0	0	0	0	0	0	0	0	0	0	0	0	0	0	0	0	0	0	0	0	0	0	0	0	0	0	0	0	0	0	0	0	0	0	0	0	0	0	0	0
24920	0	0	0	0	0	0	0	0	0	0	0	0	0	0	0	0	0	0	0	0	0	0	0	0	0	0	0	0	0	0	0	0	0	0	0	0	0	0	0	0	0	0	0	0	0	0	0	0	0
24940	0	0	0	0	0	219881	407466	846105	0	0	0	0	0	0	0	0	0	0	0	0	0	0	0	0	0	0	0	938433	0	0	0	0	0	0	0	0	0	0	0	475406	0	0	0	0	0	0	0	0	0
24943	0	0	0	0	0	0	0	0	0	0	0	0	0	0	0	0	0	0	0	0	0	0	0	0	0	0	0	0	0	0	0	0	0	0	0	0	0	0	0	0	0	0	0	0	0	0	0	0	0
24944	0	0	0	0	0	0	0	0	0	0	0	0	0	0	0	0	0	0	0	0	0	0	0	0	0	0	0	0	0	0	0	0	0	0	0	0	0	0	0	0	0	0	0	0	0	0	0	0	0
24952	0	0	0	0	0	0	0	0	0	0	0	0	0	0	444318	0	0	0	0	0	0	0	0	0	0	0	0	0	0	0	0	0	0	0	0	0	0	0	0	0	23,64	0	0	0	0	0	0	0	0
24958	934,98	0	557592	0	0	0	877,59	0	0	0	0	0	576962	0	161555	672245	0	0	0	0	0	1288,45	514,45	705,36	751,52	405134	493056	0	0	1226,11	0	0	1181,87	950702	0	308604	196,35	498038	0	289872	742022	731803	115,02	462408	246945	806908	481169	301877	206022
24990	0	0	0	0	0	192166	0	0	287944	0	0	0	383052	0	0	0	0	0	0	554343	0	0	0	0	0	151,22	0	0	166144	0	143463	0	0	0	0	0	0	0	507335	0	211819	271,08	139521	0	0	0	362188	167054	1713571
24994	0	0	0	0	166932	0	0	0	0	0	0	0	0	0	0	0	0	0	0	0	0	0	0	0	0	0	0	0	0	0	0	0	0	0	0	263194	0	0	0	0	0	0	0	707787	0	223,12	0	0	0
25002	0	0	491073	644816	0	0	0	0	0	0	0	0	0	0	0	0	0	0	0	0	0	0	0	0	0	0	0	571098	0	0	3220467	0	0	0	0	0	0	0	0	0	0	0	0	0	0	0	0	0	0
25003	280241	0	0	0	0	0	0	0	0	0	0	0	102217	308605	0	0	0	0	0	0	0	0	0	360189	0	0	0	0	1085,44	0	0	0	0	0	267473	344,72	0	0	190545	0	102267	1595343	117797	0	0	0	0	49808	0
25020	0	0	0	0	0	0	0	0	0	0	72389	0	0	315537	0	0	0	0	0	0	323543	0	0	0	0	0	0	0	765973	0	0	0	0	0	0	0	0	0	0	0	0	0	0	0	0	108552	0	0	0
25044	0	0	0	0	0	0	0	0	55659	0	440988	0	0	0	0	0	0	0	0	0	0	0	0	0	0	0	0	0	0	0	0	0	0	0	0	0	0	0	0	0	0	0	0	182917	0	0	592179	0	0
25053	0	0	286115	0	891261	0	0	0	263992	0	0	0	0	0	0	0	0	147271	0	315917	0	396659	555036	0	0	0	0	0	0	0	0	0	0	0	0	0	0	208,55	0	325665	22933	286185	0	161,59	0	0	0	561322	0
25087	0	0	0	721257	1073,91	0	0	695798	0	256488	0	0	0	0	0	0	0	0	0	0	471673	0	0	672448	928431	713256	0	0	0	0	0	0	0	0	0	0	0	0	0	0	0	0	0	0	0	0	0	0	0
25099	0	0	0	0	0	847649	0	0	0	0	0	0	0	0	975191	0	0	0	0	0	0	0	115,82	0	0	0	0	0	0	0	0	0	0	0	0	0	0	0	0	0	0	0	0	0	0	0	0	0	0
25101	0	0	461358	0	1190,33	0	0	0	244344	0	0	0	242302	799719	329371	0	104185	0	0	0	0	0	0	0	0	0	0	0	0	0	0	0	0	0	0	0	0	0	0	0	0	0	0	0	0	0	0	0	0
25127	0	0	0	0	0	0	0	0	0	0	0	0	0	0	0	0	0	0	0	0	0	0	0	0	0	0	0	0	0	0	0	0	0	0	0	0	0	0	0	0	0	0	0	0	0	0	0	0	0
25140	0	0	0	0	0	0	0	0	0	0	0	0	0	0	0	0	0	0	0	0	0	0	0	0	0	0	0	0	0	0	0	0	0	0	0	0	0	0	0	0	0	0	0	0	0	0	0	0	0
25209	0	0	126,76	0	0	0	0	0	0	0	722843	0	457749	0	0	0	0	0	0	0	0	0	0	0	0	0	0	0	0	0	0	0	0	0	0	0	0	0	0	0	0	0	0	0	0	0	0	153102	0
25210	0	0	0	0	0	0	0	0	0	0	0	0	0	0	0	0	0	0	0	0	0	0	0	0	0	0	0	0	0	0	0	0	0	0	0	0	0	0	0	0	0	0	0	0	0	0	0	0	0
25213	0	0	0	0	0	0	0	0	0	0	0	0	0	0	0	0	0	0	0	0	0	0	0	0	104,96	0	0	0	0	0	0	0	0	0	0	0	0	0	0	0	0	0	0	0	0	0	0	0	0
25219	0	0	0	0	0	11019,2	0	0	569905	0	6227,02	0	0	0	0	0	0	0	0	116954	0	0	0	0	0	0	0	0	0	0	611923	0	0	0	0	0	0	0	0	0	0	0	0	0	0	0	0	0	0
25225	402032	0	0	0	0	0	0	0	0	0	0	0	283941	0	0	0	0	0	0	0	0	0	0	1826,54	835937	0	0	175525	0	0	716133	0	0	450226	0	0	0	0	0	0	0	0	0	0	0	0	372,84	775911	0
25242	0	0	0	0	0	0	0	0	0	0	0	0	0	0	0	0	0	0	0	0	0	0	0	0	0	0	0	0	0	0	0	0	0	0	0	0	0	0	0	0	0	0	0	0	0	0	0	0	0
25264	0	0	0	0	0	0	0	0	0	0	0	0	0	0	0	0	0	0	0	0	0	0	0	0	0	0	0	0	0	0	0	0	0	0	0	0	0	0	0	0	0	0	0	0	0	0	0	0	0
25294	0	135962	0	0	0	0	0	0	0	727,8	0	670064	0	0	0	0	0	0	0	0	0	0	0	0	0	1067,59	0	0	0	0	0	268575	1867,56	0	0	153252	0	0	0	441355	12965	0	0	0	0	0	0	0	0
25295	225,4	0	0	0	0	0	0	0	0	0	0	0	0	388223	0	1792,11	0	321012	377551	0	0	361516	1178,48	840146	619895	0	321944	0	0	545972	0	0	0	0	0	0	0	0	947959	0	514689	0	194769	361752	434361	0	690313	0	105206
25301	0	0	0	0	0	0	0	0	0	0	0	0	0	0	0	0	0	0	0	0	0	0	0	0	0	0	0	0	0	0	0	0	0	0	0	0	0	0	0	0	0	0	0	0	0	0	0	0	0
25348	134631	0	0	743185	0	0	0	0	0	244124	0	0	0	0	0	0	0	0	0	0	0	0	0	0	0	0	0	0	0	0	0	0	0	0	0	0	0	0	0	0	0	0	0	0	0	0	0	0	233065
25353	0	0	0	0	0	0	0	0	0	0	557363	0	1900667	0	0	0	0	0	0	0	0	0	0	0	0	0	0	0	0	0	0	0	0	0	0	0	0	0	0	0	0	0	0	0	0	0	0	0	0
25356	0	0	0	0	0	0	0	0	0	0	0	0	0	0	0	0	0	0	0	0	0	0	0	0	0	0	0	0	0	0	0	0	0	0	0	0	0	0	0	0	0	0	0	0	0	0	0	0	0
25363	534343	117435	2416,09	826438	996581	1076,65	0	0	0	819703	2459,38	193853	598717	415887	292759	261566	654603	0	275535	539373	295,36	1116,43	355736	1376,74	1298,35	944924	379125	259401	0	520241	0	281465	3014,18	640007	228134	0	0	673305	0	0	221839	0	230928	1064,13	145,83	587337	802427	162373	643458
25411	655562	0	654545	313848	360882	397762	0	902057	290971	0	485535	0	0	147293	230508	162421	236191	107374	0	0	206158	114077	127328	162541	153,61	321207	0	105202	349202	0	0	0	0	0	0	0	0	0	243226	0	0	773071	1286,72	934676	908258	647067	625245	377597	145244
25421	0	0	0	0	0	0	0	0	0	0	0	0	0	0	0	0	0	0	0	0	0	0	0	0	0	0	0	0	0	0	0	0	0	0	0	0	0	0	0	0	0	0	0	0	0	0	0	0	0
25425	0	0	0	0	0	0	0	0	0	0	0	0	0	0	0	0	0	0	0	0	0	0	0	0	0	0	0	0	0	0	0	0	0	0	0	0	0	0	0	0	0	0	0	0	0	0	0	0	0
25429	0	0	17505,2	0	0	0	0	0	0	0	0	0	0	0	0	0	0	0	0	0	0	0	886371	0	1520	0	0	0	0	0	0	0	1577,93	0	0	0	0	0	0	0	0	0	0	0	0	0	0	0	0
25444	0	0	0	0	0	11551,6	0	0	0	0	1665,97	0	0	0	0	0	0	0	0	0	0	0	0	0	0	0	0	0	0	0	0	0	0	0	0	0	0	0	0	0	0	0	0	0	0	0	0	0	0
25511	0	0	0	0	0	0	0	0	0	0	0	0	0	0	0	0	0	0	0	0	0	0	0	0	0	0	0	0	0	0	0	0	0	0	0	0	0	0	0	0	0	0	0	0	0	0	0	0	0
25550	316776	0	0	556067	412157	459716	0	0	0	0	0	0	689384	118921	1053,43	0	121433	0	0	0	411,67	61503	111106	107521	0	0	0	0	685673	0	0	0	0	0	0	0	0	0	0	0	0	809158	253771	0	149612	0	147299	580795	0
25590	0	0	0	0	0	0	0	0	0	0	0	0	0	0	0	0	0	0	0	0	0	0	0	0	0	0	0	0	0	0	0	0	0	0	0	0	0	0	0	0	0	0	0	0	0	0	0	0	0
25605	0	0	0	0	8028,83	0	0	2217,56	0	0	0	0	0	0	0	0	0	0	0	584098	0	0	0	0	0	0	0	0	0	0	0	0	0	0	0	0	0	0	0	0	22112	0	0	0	0	0	0	0	0
25639	0	0	0	0	418,34	0	0	0	0	0	144516	0	0	877218	0	661139	432839	0	0	0	251213	0	0	0	0	0	0	0	0	0	0	0	0	0	0	0	0	0	0	0	0	0	0	0	0	0	0	0	0
25731	0	0	1743,65	0	0	1482,07	0	0	101614	0	772464	3228,22	0	0	0	118412	0	0	0	0	509886	0	123717	0	0	0	0	0	0	0	0	0	0	0	0	0	0	0	0	0	0	0	0	0	0	0	0	0	0
25777	0	0	0	0	448244	0	0	0	340107	0	0	0	0	0	0	0	0	0	0	0	0	0	0	0	0	0	0	0	0	0	0	0	0	0	0	0	0	0	0	0	0	0	0	0	0	0	0	0	0
25866	111371	0	0	339,58	454352	0	240063	0	356434	575067	737662	0	432774	421946	117079	159473	63205	211466	0	0	0	239978	0	854283	251362	0	432705	0	141024	0	0	0	0	0	162464	124372	0	396939	212901	0	408925	0	0	0	0	0	261578	0	0
25893	1773988	269298	0	7439,38	0	0	0	2767,49	0	2300,29	0	40544,2	5246,68	0	558325	0	589,91	0	872076	0	0	0	0	4078,18	449956	1332,33	1553,96	119931	0	0	729111	4084,14	2899526	3973,36	0	0	0	0	0	0	0	0	451456	0	0	0	0	0	0
25932	0	0	513884	0	0	0	0	0	0	0	0	0	0	0	0	0	0	0	0	0	0	0	0	101,4	0	0	0	0	0	0	552249	0	0	0	0	0	0	0	0	0	757074	0	0	0	0	0	0	0	0
26006	0	0	0	0	0	0	0	0	0	0	0	0	0	0	0	0	0	0	0	0	0	0	0	0	0	0	0	0	0	0	0	0	0	0	0	0	0	0	0	0	0	0	0	0	0	0	0	0	0
26034	0	0	1333,53	0	0	0	0	0	0	0	0	341,47	0	0	0	162836	0	0	784582	0	0	233381	0	270111	0	261515	252672	0	0	0	0	0	0	0	0	0	0	0	491449	1545586	427774	0	0	0	1106,44	0	393355	0	144962
26071	0	0	0	0	0	0	0	0	0	0	0	0	0	0	0	0	0	0	0	0	0	0	0	0	0	0	0	0	0	0	0	0	0	0	0	0	0	0	0	0	0	0	0	0	0	0	0	0	0
26092	741785	0	0	0	0	0	0	0	0	0	0	0	0	0	314244	0	135663	0	0	0	0	0	627106	122045	0	0	0	0	0	0	0	0	0	0	0	0	0	817754	0	0	0	0	0	0	0	0	0	0	0
26098	0	0	0	117,87	2567,72	905,34	1186,68	2817,82	0	0	0	0	699073	169751	0	0	0	0	0	0	0	0	0	0	0	2087499	0	112,15	1067,42	0	0	0	470683	742839	8211763	0	604,62	1073,94	232856	781613	224176	0	3800828	0	0	668875	0	0	0
26113	500869	124748	566386	753072	570009	260578	0	0	364917	329983	346879	1261,04	268,03	673052	263361	686271	206792	303571	170801	340,79	479562	376712	320014	750,47	344171	398818	274512	0	262181	573547	1490,58	0	540392	707161	221997	441068	467945	497037	522617	111043	246771	198029	134179	183606	190522	536109	710824	213116	0
26163	376159	924286	0	883388	0	775845	0	1403,67	254969	0	0	0	1318,68	941243	950359	298493	803983	0	1314,34	0	0	412104	1426,37	1186,05	257365	222724	731047	720332	1279,61	550236	1131,74	1619,94	187783	0	854145	1658,63	0	1383,31	0	0	0	0	0	0	0	0	0	0	0
26178	0	0	176753	0	0	0	0	0	0	0	886975	0	0	0	0	0	0	0	0	0	0	0	0	0	0	0	0	0	0	0	0	0	0	0	0	0	0	0	0	0	0	0	0	0	0	0	220076	0	0
26179	0	0	0	0	0	0	0	0	0	0	0	0	0	0	987504	844201	778426	0	0	0	0	0	520594	0	0	0	0	0	0	0	0	0	0	0	0	0	0	0	0	0	233645	0	0	0	0	0	218211	0	0
26220	0	0	0	0	0	0	0	0	0	0	0	0	0	0	0	0	0	0	0	0	0	0	0	0	0	0	0	0	0	0	0	0	0	0	0	0	0	0	0	0	0	1618616	0	0	0	0	491908	1020469	0
26256	0	0	0	0	0	0	0	0	0	0	0	0	0	0	0	0	0	0	0	0	0	0	0	0	0	0	0	0	0	0	0	0	0	0	0	0	0	0	0	0	0	0	0	0	0	0	0	0	0
26257	0	0	1821,68	0	0	316588	0	0	0	0	0	0	0	0	0	0	0	0	0	0	891584	0	0	0	0	0	0	0	0	0	0	0	0	0	0	0	0	0	0	0	0	0	0	0	0	0	0	0	0
26261	0	0	0	0	0	0	0	0	0	0	0	0	0	0	0	0	0	0	0	0	0	0	0	0	0	0	0	0	0	0	0	0	0	0	0	0	0	0	0	0	0	0	0	0	0	0	0	0	0
26286	0	0	0	0	0	0	0	0	0	0	0	0	0	0	0	0	0	0	0	0	0	0	0	0	0	0	0	0	0	0	0	0	0	0	0	0	0	0	434832	0	0	0	0	0	0	0	0	0	0
26289	0	0	0	0	0	0	0	0	0	0	0	0	0	0	0	0	0	0	0	0	0	0	191827	0	0	0	0	0	132959	0	0	0	0	0	0	0	0	0	0	0	0	0	0	0	0	0	0	0	0
26292	0	0	0	0	0	0	0	0	0	0	0	0	0	0	0	0	0	0	0	0	0	0	0	0	0	0	0	0	0	0	0	0	0	0	127269	0	0	0	0	0	0	0	0	0	0	0	0	115096	677558
26296	0	0	1030542	0	0	0	0	0	0	0	192895	0	0	0	0	0	0	0	0	0	536515	0	0	0	0	0	0	0	0	0	0	0	0	0	0	0	0	0	0	0	0	0	0	0	0	0	490053	775446	0
26301	0	0	0	0	0	0	0	0	0	0	0	0	102826	722821	0	0	0	0	0	0	0	0	0	715908	0	0	0	0	0	0	0	0	0	0	0	0	0	0	0	0	0	0	0	0	0	0	361304	0	0
26304	0	0	0	0	0	0	0	0	0	0	0	0	787354	178033	0	0	0	0	0	0	500726	0	0	248248	0	0	4280,63	0	0	0	0	0	0	0	0	0	0	0	0	0	0	0	0	0	0	0	0	0	0
26326	0	0	680289	8585019	0	0	0	0	0	0	900372	917935	0	0	0	0	0	0	0	0	0	0	0	126665	0	0	0	0	0	0	225528	0	0	336448	614039	389507	0	0	791507	0	0	0	520794	197925	0	0	33735	1676742	0
26331	0	0	0	0	0	0	0	0	0	0	348398	0	0	0	0	0	0	0	0	0	0	0	0	0	0	0	0	0	0	0	0	0	0	0	0	0	0	0	0	0	0	0	0	0	0	0	0	0	0
26346	0	0	0	0	0	0	0	0	0	0	0	0	0	0	0	0	0	0	0	0	0	0	0	0	0	0	0	0	0	0	0	0	0	0	0	0	0	0	0	0	0	0	0	0	0	0	0	0	0
26368	0	0	0	0	0	184161	0	0	0	0	0	0	0	0	0	0	0	0	0	0	0	0	0	0	0	0	0	0	0	0	0	0	0	0	0	0	0	0	111091	0	0	0	185431	182,39	0	0	0	0	0
26369	0	0	0	0	0	0	0	0	0	0	0	0	0	0	0	0	0	0	0	0	0	0	0	0	0	0	0	0	0	0	0	0	0	0	0	0	0	0	0	0	0	0	0	0	0	0	0	0	0
26387	0	0	0	0	0	0	0	0	0	0	0	0	0	0	0	0	0	0	0	0	0	0	0	0	0	0	0	0	0	0	0	0	0	0	0	0	0	0	0	0	0	0	0	0	0	0	0	0	0
26408	0	0	0	0	0	0	0	428863	0	0	0	0	0	0	0	0	0	0	0	0	0	0	0	0	0	0	0	0	0	0	0	0	0	0	0	0	0	0	0	0	0	0	0	0	0	0	0	0	0
26412	317,74	0	0	0	0	0	0	0	0	0	0	0	0	0	0	0	0	0	0	0	0	0	0	0	129,96	0	0	0	0	0	0	0	392021	0	0	0	0	0	0	0	303592	0	0	0	0	0	110887	0	101045
26431	108422	0	433929	0	0	633842	0	480841	106803	0	0	140902	0	0	248226	0	0	0	0	0	0	0	0	451572	0	0	0	0	193558	0	0	0	0	0	0	0	0	0	0	237147	774976	0	0	0	141256	0	0	0	584747
26442	0	0	0	0	0	0	0	0	0	0	0	0	0	0	0	0	0	0	0	0	0	0	0	0	0	0	0	0	0	0	0	0	0	0	0	0	0	0	0	0	0	0	0	0	811839	0	0	0	0
26460	0	0	0	0	0	0	0	0	0	0	0	0	0	0	0	0	0	0	0	0	0	0	0	0	0	0	0	0	0	0	0	0	0	0	0	0	0	0	0	0	0	0	0	0	0	0	0	0	0
26488	0	0	0	0	0	0	0	0	0	0	0	0	427965	0	0	0	374065	0	0	0	0	0	0	0	0	0	0	0	0	0	0	0	0	0	0	0	0	0	103,66	306055	142813	0	0	0	0	0	0	564378	640334
26493	376717	0	617213	0	233439	0	0	0	0	0	0	0	0	238983	414,61	0	0	528005	0	0	0	0	472138	0	0	0	0	269293	407677	0	0	0	333038	0	306486	0	0	0	0	0	0	0	0	0	0	0	451748	0	0
26494	0	0	0	0	0	0	0	0	0	0	0	0	0	0	0	0	0	0	0	0	0	0	0	0	0	0	0	0	0	0	0	0	0	0	0	0	0	0	0	0	0	0	0	0	0	0	0	0	0
26496	0	0	965461	0	0	0	0	0	0	0	0	0	0	0	0	0	0	0	0	0	0	319918	0	717077	0	0	0	0	0	0	0	0	0	0	0	0	0	0	0	0	0	0	0	0	0	0	0	0	0
26504	0	0	0	0	0	0	0	0	0	0	0	0	0	0	0	0	0	0	0	0	0	0	0	0	0	0	0	0	0	0	0	0	0	0	0	0	0	0	0	0	0	0	0	0	0	0	421502	993362	0
26607	0	0	0	0	0	0	0	0	378775	0	0	0	0	0	0	0	0	0	0	0	0	599116	764339	0	0	0	0	0	0	0	0	0	0	0	0	0	0	0	0	0	0	0	0	0	0	0	0	0	0
26611	0	0	0	0	0	0	0	0	0	0	0	0	0	0	0	0	0	140528	0	0	0	3000,86	0	0	0	0	0	106035	0	0	0	0	505471	0	0	0	0	0	0	0	0	0	0	0	0	0	0	0	0
26613	0	0	0	0	0	0	0	0	0	0	0	0	0	0	441262	0	0	0	0	0	0	0	0	304364	0	0	0	0	0	0	0	181,68	334321	0	0	0	0	190918	0	0	0	0	0	0	0	154523	0	0	0
26630	761022	477722	0	1600,42	1033,65	0	2372,06	2978,15	1799,15	2800,9	2629,05	1726,67	3001,03	1808,58	1634,98	0	721746	1606,77	895418	813,7	1661,85	1048,18	505,72	891,62	2688,55	624378	2798,68	345881	1447	0	2044,55	1540,44	768078	1139,92	816721	1769,17	5228,59	1346,21	449729	478332	667428	963653	549963	134163	717679	2227,47	1309,04	1214,61	1018,83
26654	0	181704	213993	0	0	0	0	0	0	0	137017	0	0	0	0	0	0	0	0	0	0	142498	0	0	157793	0	202779	331,46	0	0	0	0	0	0	0	0	0	0	0	0	0	0	0	0	0	0	0	0	0
26670	216878	608,11	4878,34	1599,33	3817,44	0	1428,74	0	1085,79	0	0	0	805039	0	201994	9674,06	846872	0	1234,73	1457,49	1412,44	2110,88	1861,29	1620,06	0	3358,2	0	412128	0	2596,34	347232	115713	5991,86	732316	322013	0	1284,78	1739,36	0	0	516148	0	761556	558,4	1564,85	0	1491,68	0	247214
26682	0	0	0	0	0	0	0	0	0	0	0	0	0	0	0	0	0	0	0	0	0	0	0	0	601934	0	0	0	0	0	0	0	722725	0	0	0	0	0	0	0	0	0	0	0	0	0	0	0	0
26707	0	0	0	0	0	0	0	0	0	0	0	0	0	0	0	0	0	0	0	0	0	0	0	0	0	0	0	0	0	0	0	0	0	0	0	0	0	0	0	0	0	0	0	0	0	0	0	0	0
26823	133173	0	0	0	0	0	0	0	0	0	0	0	0	0	142694	0	0	0	0	0	214838	0	0	0	0	0	0	0	624764	0	0	0	0	0	0	0	0	0	0	0	0	109641	0	0	0	0	0	0	0
26866	0	262396	218504	0	0	0	0	0	0	325632	0	0	0	850136	345378	0	265,14	0	0	705666	188874	0	0	0	223666	0	0	0	113483	109101	0	0	263129	0	0	0	267208	0	0	331872	662966	0	0	0	0	0	0	0	403723
26872	0	0	0	0	0	0	0	0	0	0	0	0	0	0	0	0	0	0	0	0	0	0	0	0	0	0	0	0	0	0	0	0	0	0	0	0	0	0	0	0	0	0	0	0	0	0	0	0	0
26874	0	0	0	0	0	0	0	0	0	0	0	0	0	0	0	136974	0	0	0	0	0	0	128968	0	0	290621	0	0	0	0	0	0	0	0	0	0	0	0	0	0	0	0	0	0	0	0	0	0	0
26876	0	0	0	0	0	0	0	0	0	0	0	186234	0	0	0	0	0	0	0	0	0	0	0	0	0	0	0	0	0	0	0	0	0	0	0	0	0	0	0	0	0	0	0	0	0	0	0	0	0
26878	372325	0	0	546235	0	0	0	0	0	0	0	0	186549	0	0	0	674737	0	0	0	0	0	0	119916	0	407781	0	847752	0	0	1430,01	0	0	210004	0	0	0	0	0	0	0	0	145587	0	0	0	796671	0	0
26879	0	0	0	0	0	2056,43	0	0	0	0	0	0	0	0	0	0	0	0	0	0	0	127284	0	0	0	0	0	0	0	0	0	0	0	0	194249	523284	0	293,42	0	0	0	0	0	0	0	0	0	0	0
26888	0	0	0	0	0	3077,01	0	0	0	761763	0	0	0	333367	0	111557	0	0	0	0	0	0	151589	0	0	0	0	222,73	0	0	0	0	0	0	0	0	0	0	0	258635	0	0	0	0	0	0	0	0	0
26896	0	0	0	0	0	0	0	0	0	0	0	0	293086	85091	0	0	163061	0	0	0	0	0	0	401987	0	0	0	0	191685	0	0	0	0	0	0	0	0	0	0	0	0	0	0	0	0	0	0	0	0
26919	0	0	0	0	0	0	0	0	0	0	0	0	691546	0	0	225,1	0	372,18	446468	0	0	0	485,64	591885	268661	0	0	161666	0	0	0	658754	0	285744	307877	462392	0	382222	763031	613141	0	177924	0	0	0	0	0	555915	355,11
26928	0	0	0	0	0	0	0	0	0	0	0	0	0	0	0	0	0	0	0	0	0	0	0	0	0	0	175113	0	0	0	0	0	0	0	0	0	0	0	0	0	0	0	0	0	0	0	0	0	0
26929	0	477,7	0	1023,09	0	0	207906	0	0	480,96	2059,29	0	116,05	0	0	0	0	0	490,33	288053	1101,89	347405	0	835861	0	365998	0	355721	0	0	0	0	0	0	0	0	0	0	0	0	0	0	0	0	0	0	0	0	0
26933	0	0	0	0	0	0	0	0	0	0	0	0	0	0	0	0	0	0	0	0	0	0	240686	0	0	0	0	0	0	0	0	0	0	0	0	0	0	0	0	0	336916	0	0	0	0	0	456722	0	0
26934	457833	0	1972,78	408053	504157	483937	0	0	823218	0	575093	3180,12	0	114398	0	0	0	0	0	595036	1651,52	0	0	308568	0	0	0	0	0	0	238362	0	0	0	0	0	0	0	0	0	0	0	0	0	0	0	0	0	0
26941	0	0	0	0	0	0	0	0	0	0	0	0	0	0	0	0	0	0	0	0	0	0	0	0	0	0	0	0	0	0	0	0	0	0	0	0	0	0	0	0	0	0	0	0	0	0	0	0	0
26984	855665	0	0	0	0	0	0	0	0	0	0	513389	495609	0	620023	436417	516169	0	0	0	116652	0	0	973528	0	0	0	0	0	0	923079	418,1	270886	740206	0	0	0	0	0	0	0	0	124966	0	0	0	249275	0	0
26986	1726989	0	159894	0	112179	0	0	0	606977	524793	195193	0	0	837695	108653	0	0	0	0	0	626137	440419	885085	351046	0	0	0	553685	217,75	0	0	0	0	0	0	325475	0	0	0	0	974887	859849	0	0	0	0	0	0	0
26992	0	0	0	0	0	0	0	0	0	0	0	0	0	0	0	0	0	0	0	0	0	0	0	0	0	0	0	0	0	0	0	0	0	0	0	0	0	0	0	0	0	0	0	0	0	0	0	0	0
27032	117178	0	618698	436935	159762	0	0	0	0	0	169821	208638	0	175076	786701	163182	0	0	0	0	0	471558	364784	469643	0	736601	0	0	0	0	0	0	563531	0	0	0	0	139,75	0	0	0	32187	0	102986	0	0	0	0	0
27041	316363	0	0	335882	0	0	0	0	0	0	0	0	0	0	114757	0	0	0	0	0	0	0	0	368813	498261	0	0	0	0	0	0	0	395833	497423	0	0	0	0	0	0	0	0	785149	0	0	0	0	0	0
27046	0	0	1013,5	0	0	73600,6	0	0	266381	0	2029,51	1693,68	0	0	0	0	0	0	0	0	0	0	0	0	0	0	0	0	0	0	0	0	0	0	0	0	0	0	0	0	0	0	0	0	0	0	0	0	0
27081	108206	0	0	521982	0	0	0	0	0	345856	0	0	0	0	110555	0	569405	0	0	0	0	0	0	129356	0	0	0	0	0	0	500681	0	106342	0	0	0	0	0	0	0	0	0	0	0	0	0	2212006	0	0
27147	0	0	638769	0	0	0	0	0	0	0	0	0	0	0	0	0	0	0	0	0	0	0	0	0	0	0	0	0	0	0	0	0	0	0	0	0	0	0	0	0	0	0	0	0	0	0	0	0	0
27169	0	0	113,34	0	0	771688	0	317313	0	123232	0	0	0	0	0	0	0	0	0	0	0	0	0	0	0	0	0	0	722142	0	182535	0	0	0	0	154854	0	0	0	0	0	0	0	0	0	0	0	0	0
27173	0	0	0	0	0	0	0	0	0	0	0	0	0	127796	0	0	0	0	0	0	0	0	0	0	0	0	0	0	0	0	0	0	0	0	0	0	0	0	0	0	0	0	0	0	0	0	0	0	0
27203	0	0	0	0	0	0	0	0	555365	0	0	0	0	0	967016	645379	0	0	0	0	0	0	0	0	0	0	0	195303	0	0	0	0	0	0	0	0	0	0	0	0	0	0	0	0	0	0	0	0	0
27207	0	0	683094	0	0	0	0	0	0	0	696872	0	0	0	0	0	0	0	0	0	0	0	0	0	0	0	0	0	0	0	0	0	0	0	0	0	0	0	0	0	0	0	0	0	0	0	0	0	0
27229	222759	0	0	0	0	0	0	0	0	0	0	0	93042	182491	890,99	893579	304148	205484	0	0	0	195885	95831	265999	0	0	0	0	0	0	0	0	0	0	215,06	0	0	0	0	0	0	0	0	0	0	0	0	0	0
27253	0	0	0	0	0	0	0	0	0	0	0	0	0	0	0	0	0	0	0	0	0	0	0	0	0	0	0	0	0	0	0	0	0	0	0	0	0	0	0	0	0	0	0	0	0	0	0	0	0
27263	0	0	0	0	0	0	0	0	0	0	0	0	0	0	0	0	0	0	0	0	0	0	0	0	0	0	0	0	0	0	0	0	0	0	0	0	0	0	0	0	0	0	0	0	0	0	0	0	0
27268	0	0	0	0	0	0	0	0	0	0	0	0	0	0	0	0	0	0	0	0	0	0	0	0	0	0	0	0	0	0	0	0	0	0	0	0	0	0	0	0	0	0	0	0	0	0	0	0	0
27288	0	0	545777	0	0	0	0	0	0	0	0	0	0	0	0	0	0	0	0	0	0	0	0	0	0	0	0	0	0	0	0	0	0	0	0	0	0	0	0	0	0	0	0	0	0	0	0	0	0
27299	305486	117411	0	0	0	0	0	2416,69	0	904255	0	0	178186	0	269328	657558	0	121378	0	0	0	197671	195337	295046	807489	0	0	0	230231	162742	2413,32	217642	111988	451616	0	0	0	181456	0	0	0	0	0	0	0	0	155398	0	0
27315	0	0	0	0	0	0	0	0	0	0	0	0	0	0	0	0	0	0	0	0	0	0	0	0	0	0	0	0	0	0	0	0	0	0	0	0	0	0	0	0	0	0	0	0	0	0	322947	0	0
27340	0	0	0	0	0	0	0	354169	0	0	0	0	0	0	0	0	0	0	0	0	0	0	0	25232	0	0	0	0	0	789869	0	0	0	0	0	0	0	0	0	0	349231	0	0	0	184342	0	0	0	0
27349	0	0	0	0	0	0	0	0	0	0	0	0	0	0	0	0	0	0	0	0	0	0	0	0	0	0	0	0	0	0	0	0	0	0	0	0	0	0	0	0	0	0	0	0	0	0	0	0	0
27350	2012,17	2864,92	3953,02	1636,01	11009,1	3231,22	3142,84	0	1243,55	666381	0	0	1548,27	1450,9	1507,85	812709	2375,42	1016,73	1084,68	0	0	1306159	1968,88	405767	779,42	866944	1479,33	630227	5133,97	1834,81	0	2612,46	1024,66	1547,56	2006,6	0	1254,01	1222,39	0	0	622554	254773	978,35	1799,16	1015,85	1076,79	1339,1	429364	360761
27356	0	0	0	0	0	0	0	0	0	0	0	0	0	0	0	0	0	0	0	0	0	0	0	0	0	0	0	0	0	0	0	0	0	0	0	0	0	0	0	0	0	0	0	0	0	0	0	0	0
27364	0	0	0	0	0	180611	0	0	0	0	0	0	0	0	0	0	0	0	0	0	0	0	0	0	0	0	0	0	0	0	253,92	0	0	0	0	0	0	0	0	0	117278	0	0	0	0	0	0	0	0
27365	0	0	0	634812	0	0	0	0	0	0	3960,01	8898,55	0	0	0	0	0	0	0	2432,26	5031,01	0	0	0	0	0	0	0	0	0	0	0	0	0	0	0	0	0	0	0	0	0	334958	0	0	0	0	0	0
27398	0	0	0	0	0	0	0	0	0	0	0	0	107467	0	0	0	0	0	0	0	0	0	0	132797	0	0	0	0	0	0	0	0	0	107421	0	0	0	0	0	0	0	0	0	0	0	0	0	0	0
27433	0	0	0	0	0	0	0	0	0	0	0	0	0	0	0	0	0	0	0	0	0	0	0	0	0	0	0	0	0	0	0	0	0	0	0	0	0	0	0	0	0	0	0	0	0	0	0	0	0
27496	0	0	0	0	0	0	0	0	0	0	0	0	0	0	0	0	0	0	0	0	0	0	0	0	0	0	0	0	0	0	0	0	0	0	0	0	0	0	0	0	0	0	0	0	0	0	0	0	0
27513	0	0	0	0	0	0	0	0	0	0	0	0	0	0	0	0	0	0	0	0	0	0	0	0	845052	0	0	362232	0	0	0	0	0	0	0	0	0	0	0	0	0	0	0	0	0	0	0	0	0
27517	34453,8	22319	84340,3	63391,1	63586,3	41572,4	0	84845,3	44230,3	44487	57953,8	58620,7	92133,9	38493	39200,4	48402,3	24277	28108,2	32709,8	38300,3	79491	34149,3	26843,8	40443,9	46655,6	50778,1	46372,2	17307,1	38595,6	55068,1	59574,4	63035,1	67432,3	61432,5	26836	46541,3	45742,2	56829,2	18903,8	29968,4	18148,3	26297,9	50469,9	42256,4	52545,4	44495,2	47526,7	32064	30404,6
27524	0	0	0	0	0	0	0	0	0	0	0	0	0	0	0	0	0	0	0	0	0	0	0	0	0	0	0	0	0	0	0	0	0	0	0	0	0	0	0	0	0	0	0	0	0	0	0	0	0
27592	0	0	0	0	0	0	0	0	0	214722	1599,11	0	201463	489533	258727	986206	0	0	0	0	0	0	0	210625	0	0	0	0	128,56	0	0	0	0	0	0	0	0	0	0	0	0	0	0	0	0	0	0	0	0
27670	0	0	0	0	0	0	0	335489	0	668961	0	0	0	0	0	852613	0	0	0	0	0	0	93127	0	0	0	0	0	0	0	0	0	0	0	0	0	0	0	0	0	0	0	0	0	0	0	0	0	0
27737	0	0	0	0	0	0	0	0	0	0	0	0	151289	0	0	0	0	0	0	0	0	0	0	0	0	0	0	0	0	0	958065	0	0	0	0	0	0	0	0	0	0	0	0	0	0	0	0	0	0
27742	0	293657	0	0	0	249658	0	0	0	0	0	0	0	169108	0	0	0	1282,39	0	0	0	182692	0	0	0	0	0	0	696516	0	0	0	0	0	0	0	0	290331	256962	0	0	0	0	0	216205	0	0	0	0
27775	0	0	0	0	0	0	0	0	0	0	396426	0	0	0	0	302874	0	0	0	0	335147	0	0	0	0	0	0	0	0	0	474589	0	0	0	0	0	109244	0	0	0	0	0	0	0	0	0	0	0	0
27796	0	0	0	0	0	0	0	0	0	0	922826	0	0	0	0	0	0	0	0	265823	0	0	0	0	0	0	0	0	0	0	0	0	800138	2028,87	0	0	0	0	0	0	0	0	0	0	0	0	0	0	0
27797	166079	0	1707,41	1262,23	1855,71	0	19234,4	3190,73	0	0	0	0	173729	473198	1266,08	0	638461	0	0	0	4602,24	0	0	243887	0	0	2826,9	0	0	0	355215	0	0	199102	0	0	0	0	0	0	0	0	0	0	0	0	0	0	0
27825	247674	0	458621	0	0	0	0	0	143419	107924	0	0	0	313356	0	0	0	0	0	0	0	0	0	0	0	0	0	0	0	0	0	0	0	0	0	0	0	0	293174	0	0	0	0	0	0	0	0	0	0
27837	0	0	0	0	0	0	0	0	0	0	0	0	0	0	0	0	0	0	0	0	0	0	0	182,7	0	0	0	0	252151	0	0	0	0	129,18	0	0	0	0	0	0	0	0	0	0	0	0	0	0	0
27838	0	0	0	0	0	0	0	0	0	0	0	0	0	0	0	0	551886	0	0	0	0	0	562107	0	0	0	0	0	0	0	0	0	0	0	0	0	0	0	0	0	101679	0	0	0	0	0	0	0	0
27948	0	0	0	0	0	0	0	0	0	0	677472	0	0	0	0	0	0	0	0	0	0	0	0	0	0	0	0	0	0	0	0	0	0	0	0	0	0	0	0	0	0	0	0	0	0	0	0	0	0
27951	0	0	0	0	0	0	0	0	0	0	0	0	0	0	0	0	0	0	0	0	0	0	0	0	0	0	0	0	0	0	0	0	0	0	0	0	0	0	0	0	0	0	0	0	0	0	0	0	0
28005	0	272346	0	0	0	0	0	0	0	720859	3467,32	0	0	0	0	0	0	0	0	0	0	0	0	176156	0	1727,51	0	0	0	0	0	0	0	0	0	0	0	0	0	0	0	0	0	566496	0	0	0	0	0
28006	0	0	0	0	0	0	0	0	0	0	0	0	0	0	0	0	0	0	0	0	0	0	0	0	0	0	0	0	0	0	0	0	0	0	0	0	0	0	0	0	0	0	0	0	0	0	0	0	0
28018	0	0	0	0	0	0	0	0	0	0	0	0	0	0	0	0	0	0	0	0	0	0	0	0	0	0	0	0	0	0	0	0	0	0	0	0	0	0	0	0	0	0	0	0	0	0	0	0	0
28022	0	0	0	0	0	0	0	0	0	812287	0	0	0	0	101245	0	649243	0	0	0	0	0	0	570777	0	0	0	0	0	0	0	0	0	0	0	0	0	0	0	0	0	0	0	0	0	0	0	0	0
28024	0	0	0	0	0	0	0	0	0	0	0	0	356191	0	830543	0	172549	0	0	0	0	0	0	654985	0	0	0	0	97414	0	0	715646	0	0	334066	0	0	0	0	0	0	0	0	0	0	0	0	0	0
28049	0	0	0	0	0	0	0	0	0	0	0	0	0	0	0	0	0	0	0	0	0	0	0	294176	0	0	0	0	0	0	0	955862	3654,62	805105	0	0	0	0	0	0	0	0	0	0	0	0	0	0	0
28061	0	0	0	0	0	0	0	0	0	0	0	0	0	0	0	0	0	0	0	0	0	0	0	0	0	0	0	0	0	0	0	0	0	0	0	0	0	0	0	0	0	0	0	0	0	0	0	0	0
28065	0	0	0	0	0	0	0	0	566597	0	0	0	0	0	527926	249749	0	0	0	0	0	0	216342	205082	0	0	0	0	0	0	283166	0	0	0	0	0	0	0	0	0	126,69	528946	0	0	0	0	0	0	0
28090	0	809804	0	0	0	0	0	0	128296	0	0	0	0	0	0	0	0	0	0	0	0	0	0	758671	0	0	0	0	0	0	0	0	0	0	179062	0	0	964259	0	0	0	0	0	0	1197,71	0	0	0	0
28095	0	0	0	0	0	0	494506	0	0	0	0	0	0	0	0	0	0	0	0	0	0	0	0	0	467872	0	0	0	0	0	0	0	0	0	0	0	0	0	0	0	0	0	0	0	0	0	0	0	0
28103	8790,59	6155,03	8309,33	3244,28	10051,4	1344,81	3358,68	6572,7	3276,97	7320,76	7147,41	5334,92	5296,79	2252732	5785,15	3718026	6855,64	9103,89	5986,45	6092,39	4488,5	3122,74	5673,05	6577,42	5170,69	6023478	2526,06	3421444	3006,87	11787,3	5059,86	13308,3	5363,36	11230,1	9301,04	15226,6	10853,6	7989,03	8480,87	9527,4	5628,69	8969,25	5229,09	0	750639	0	1158,2	7308,71	5745,83
28119	0	0	0	0	0	0	0	0	0	336696	0	0	0	0	0	0	0	0	0	0	0	0	0	0	262611	0	306,43	0	930759	0	0	0	0	0	0	0	0	0	0	0	0	0	0	0	0	0	0	0	0
28127	0	0	0	0	0	0	0	0	0	0	4658,01	736855	0	0	0	0	0	0	0	0	437194	0	0	0	0	0	0	0	0	0	0	0	0	0	0	0	0	0	0	0	0	0	0	0	0	0	0	0	0
28132	3285,63	342842	0	2116,71	0	0	496365	3287,89	0	348338	398903	0	2438,09	0	6125,89	0	2330,75	0	1315,05	0	1149,19	0	0	14028,6	1049,6	1259,25	527325	2813,44	0	2542,75	9492,38	4471,65	1648,38	8504,83	0	0	0	0	0	0	0	0	725,4	0	0	0	2602,82	885294	0
28154	0	0	0	0	0	0	0	0	0	0	0	0	0	0	0	0	0	0	0	0	0	0	0	0	0	0	0	0	0	0	0	0	0	0	0	0	0	0	0	0	0	0	0	0	0	0	0	0	0
28161	0	0	200465	0	0	0	0	0	0	0	0	0	376519	0	0	122229	0	49828	0	0	0	0	0	0	0	0	0	0	0	0	0	0	0	0	0	0	101874	0	0	52521	54785	0	0	0	0	0	0	0	0
28222	0	0	0	0	0	0	0	0	0	0	0	0	383886	704503	0	0	0	0	0	0	0	0	0	0	0	0	0	0	0	0	0	0	0	0	0	0	0	0	0	124954	0	0	0	0	0	0	0	0	0
28281	1431767	201828	0	0	0	889316	4367,32	565152	575118	0	0	0	0	0	0	672731	283977	544617	0	0	0	380694	0	200664	0	0	0	0	0	674694	1031,99	1121,73	157966	1041,11	677934	838263	466113	646233	0	0	0	109698	102719	0	0	0	0	51776	0
28306	0	0	910521	0	0	416001	0	0	0	0	0	0	0	200267	0	0	0	0	0	0	0	0	0	0	0	0	380048	0	0	0	0	0	0	0	0	0	0	0	0	0	0	0	0	0	0	0	0	0	0
28342	0	0	0	0	0	0	0	0	0	0	0	0	0	0	0	0	0	0	0	0	0	0	0	0	0	0	0	0	937289	0	0	0	0	0	0	0	0	0	0	0	0	0	0	0	0	0	0	0	0
28343	0	0	403019	592304	0	0	0	0	0	0	0	0	963291	863394	1811,99	190092	1509,46	0	0	0	252211	183006	995092	0	264571	0	0	0	1651,9	0	0	0	0	0	0	0	0	0	0	0	0	0	201168	0	744977	0	645588	0	0
28366	0	0	0	0	0	0	0	0	0	0	0	0	0	0	0	0	0	0	0	0	0	0	0	0	0	0	0	0	0	0	0	0	0	0	0	0	0	0	0	0	0	0	0	0	0	0	0	0	0
28385	0	0	340292	0	0	0	0	0	0	0	281937	0	691864	0	0	0	0	0	0	0	0	0	0	0	0	0	0	0	0	133364	0	0	0	0	0	0	0	0	461861	0	297324	0	0	0	0	0	0	135956	236764
28391	176399	0	368807	0	0	3186,32	0	0	0	0	0	0	0	0	0	0	210411	0	0	212726	0	0	0	0	0	0	0	0	0	376864	0	523603	0	0	0	1788,26	0	0	0	0	889689	0	0	0	0	0	0	0	0
28437	0	0	0	0	0	0	0	0	0	0	0	0	0	0	0	0	0	0	0	0	0	0	0	0	0	0	0	0	0	0	0	0	0	0	0	0	0	0	805611	0	0	177034	0	0	0	0	0	766329	0
28464	0	0	0	0	0	0	0	0	0	0	0	0	0	0	0	0	0	0	0	0	0	0	0	0	0	0	0	0	0	0	0	0	0	0	0	0	0	0	0	0	0	0	0	0	0	0	0	0	0
28466	0	742154	0	0	478481	1016,59	0	0	132,42	502138	249148	0	825353	521521	0	0	0	706812	0	200739	0	251608	271468	301213	969417	0	0	0	1852,96	369782	0	0	0	226624	271933	0	0	892229	944173	0	267091	135145	0	167346	300343	0	58535	102071	205409
28484	0	0	0	0	0	0	0	0	0	0	0	0	0	0	0	0	0	0	0	0	0	0	0	0	0	0	0	0	0	0	0	0	0	0	0	0	0	0	0	0	0	0	0	0	0	0	0	0	0
28557	0	0	0	0	0	0	0	0	0	0	0	0	0	257443	0	386669	0	443453	0	0	0	0	198623	0	0	0	0	0	0	0	0	0	102371	0	0	0	0	0	0	0	0	0	0	0	0	0	0	0	0
28560	0	0	0	0	0	0	0	0	0	0	0	0	0	0	0	0	0	0	0	0	0	0	0	0	0	0	0	0	0	0	0	0	621028	0	0	0	0	0	0	0	0	0	0	0	0	0	0	0	0
28561	0	0	6707,85	0	0	0	0	0	4608,94	0	8594,83	0	0	0	0	0	0	2367,82	0	3152,38	0	2329,09	5666,84	940263	2256,04	3905,66	1852,16	0	0	288007	0	0	16506,2	0	0	0	0	806221	0	1105,61	2809,39	0	0	2875,97	1608,92	0	0	0	1536,05
28562	0	0	0	0	0	0	0	0	0	0	0	0	0	0	0	668733	0	0	0	0	0	0	0	0	0	0	0	0	0	0	0	0	2794922	0	0	0	0	0	0	0	0	0	0	0	0	5932,36	0	0	0
28565	0	0	0	0	0	0	0	0	0	0	0	0	0	0	0	0	0	0	0	0	0	0	0	0	0	0	0	0	0	0	0	0	0	0	0	0	0	0	0	0	0	0	0	0	0	0	0	0	0
28571	0	0	0	0	0	0	0	0	0	0	0	0	0	0	0	0	0	0	0	0	0	0	0	0	0	0	0	0	0	0	0	0	0	0	0	0	0	0	0	0	0	0	0	0	0	0	0	0	0
28596	0	0	0	0	0	0	0	0	298257	0	0	0	0	0	0	0	0	0	0	0	0	0	0	0	0	0	0	0	0	0	286637	0	0	0	0	0	0	0	0	0	0	0	0	0	0	0	0	0	0
28608	0	0	0	0	0	0	0	0	0	0	0	0	0	0	0	0	0	0	0	0	0	0	0	0	115097	0	0	0	0	0	0	0	0	0	0	72476	0	0	0	0	0	0	0	0	0	0	0	0	0
28609	0	0	0	0	0	0	0	0	0	0	0	0	0	0	0	0	0	0	0	0	0	0	0	0	0	0	0	0	0	0	0	0	0	0	0	0	0	0	0	0	0	0	0	0	0	0	107343	0	0
28610	0	0	0	0	0	0	0	0	0	0	0	0	0	0	0	0	0	0	0	0	0	0	0	0	0	0	0	0	0	0	0	0	0	0	0	0	0	0	0	0	0	0	0	0	0	0	0	0	0
28638	0	0	0	0	0	0	0	0	0	0	0	0	0	0	0	0	0	0	0	0	0	0	0	0	0	0	0	0	0	231024	0	0	0	0	0	0	0	0	0	0	0	0	0	0	0	0	0	0	0
28667	0	0	0	0	0	0	0	0	0	0	0	0	786582	0	0	0	0	0	0	0	0	0	0	0	0	0	0	0	0	0	0	0	0	0	0	0	0	0	0	0	0	0	0	0	0	0	0	0	0
28669	0	750578	0	0	0	0	0	0	0	586158	0	0	291517	636051	0	0	911,92	0	126302	0	0	0	230586	944303	0	0	0	0	1187,82	0	103889	351393	0	0	0	186458	0	1130,89	0	0	0	0	0	0	0	0	0	0	0
28677	0	0	0	0	0	0	0	0	0	0	0	0	0	0	0	0	0	0	0	0	132186	0	0	0	0	0	0	0	0	0	0	0	0	0	0	0	0	0	0	0	0	0	0	0	0	0	0	0	0
28719	0	0	0	0	3002463	0	0	0	0	402508	0	1182,92	0	0	0	0	0	0	0	0	1254,15	0	0	883739	0	338578	0	0	0	0	0	0	3162,85	924	0	0	0	496218	0	0	0	0	0	0	0	628754	0	0	0
28723	761248	0	0	0	0	360,55	0	685436	0	0	357604	788995	0	0	1255294	720179	467281	0	113,13	0	311822	395,92	241831	0	224191	0	145673	0	0	0	477145	0	0	0	0	0	0	0	0	0	544,76	122661	0	0	0	0	0	0	0
28725	0	0	0	0	0	0	0	0	0	0	0	0	0	0	0	0	0	0	665854	0	0	0	0	0	0	0	0	0	0	0	0	0	0	0	0	0	0	0	0	0	0	0	0	0	0	0	0	0	0
28734	0	0	369,15	0	0	0	0	144508	0	394621	0	0	0	0	0	0	0	0	0	0	1040,1	106783	683567	0	895077	0	926,42	217614	0	14169,7	0	0	0	513169	0	0	0	39998	0	0	0	0	0	1943638	0	0	0	0	0
28747	16128,4	10203,3	8184,55	37519,4	5666,11	10875,7	38847,2	34735,8	9852,34	15519	2840,57	45609,6	31849,6	14935,1	31476,1	13288,2	14929,2	5648,59	15451,8	2759,78	30220,1	2760,7	8503,5	13658,5	5727,08	16855,2	11611,5	11852,8	8275,11	0	28043,9	29734,3	19123,5	10581,5	5198,15	13363,5	9030,7	4836,06	3243,9	2163,46	4658,18	4566,29	18756,9	3687,41	7669,05	4415,31	18621,5	10676,4	4508
28805	0	0	0	0	0	0	0	0	0	0	0	0	0	0	0	0	0	0	0	0	0	0	0	0	0	0	0	0	0	0	0	0	0	0	0	0	0	0	0	0	0	0	0	0	0	0	0	0	0
28813	0	0	0	0	0	0	0	0	0	0	0	0	0	0	0	0	0	0	0	188427	0	0	0	0	0	0	0	0	0	0	0	0	0	0	0	0	0	0	0	0	0	0	0	0	0	0	0	0	0
28839	0	0	365297	355003	0	587438	253711	257358	103811	0	712918	0	127444	0	0	0	0	0	0	0	0	0	0	640023	0	0	0	0	717636	0	103413	0	0	0	0	244789	180167	0	0	0	890012	0	0	129155	0	0	0	0	62489
28850	0	0	0	0	0	0	0	0	0	0	403326	0	0	0	0	0	0	0	0	0	0	758149	0	0	0	0	0	0	881039	0	0	0	0	0	0	0	0	459317	544694	0	152665	644199	0	0	880582	0	0	0	0
28857	0	0	0	0	0	0	0	0	0	0	0	0	0	0	0	0	0	0	0	0	0	0	0	0	0	0	0	0	0	0	0	0	0	0	0	0	0	0	0	0	0	0	0	0	0	0	0	0	0
28945	0	0	0	0	0	0	0	0	0	0	0	0	0	0	0	0	0	0	0	0	0	0	0	0	0	0	0	0	0	0	0	0	0	0	0	0	0	0	0	0	0	0	0	0	0	0	0	0	0
28957	0	0	0	0	0	0	0	0	0	0	0	0	0	0	0	0	0	0	0	0	0	0	0	0	0	0	0	0	0	0	0	0	0	0	0	0	0	0	0	0	0	0	0	0	0	0	0	0	0
28963	0	0	0	0	0	0	0	0	0	0	0	0	0	0	0	0	0	0	0	0	0	0	0	0	0	0	0	0	0	0	0	0	0	0	0	0	0	0	0	0	0	0	0	0	0	0	0	0	0
28968	0	0	0	0	0	0	0	0	0	0	0	0	0	0	0	0	0	0	0	0	0	0	0	0	0	0	0	0	0	0	0	0	0	0	0	0	0	0	0	0	0	0	0	0	0	0	0	0	0
29001	0	0	0	0	0	0	0	0	0	0	0	0	0	0	0	0	0	0	0	0	0	0	0	0	0	0	0	0	0	0	0	0	0	0	0	0	0	0	0	0	0	0	0	0	0	0	0	0	0
29045	3328784	0	0	0	4239,21	298376	0	0	0	0	0	0	0	0	330514	0	0	0	0	0	0	0	0	241236	0	0	0	677034	0	3745,06	0	553,29	1331,09	0	9660819	0	0	0	0	0	642728	479,08	0	0	0	0	1019799	0	0
29067	0	0	0	0	0	0	0	0	0	573897	0	0	0	0	0	0	0	0	0	0	0	0	0	354927	0	0	0	0	110262	0	0	0	0	0	0	0	0	0	0	0	0	0	0	0	0	0	0	0	0
29068	0	0	0	0	0	0	0	171002	102512	0	0	459352	0	0	0	501199	0	0	0	954329	605501	0	353115	0	5525876	178688	0	0	0	225598	0	0	173827	0	0	0	549758	0	0	0	0	0	0	0	0	0	0	0	0
29069	0	0	0	0	0	0	0	0	0	0	0	0	0	0	0	0	0	0	0	0	0	0	0	0	203227	0	0	0	0	0	0	0	0	0	0	0	0	0	0	0	0	0	0	0	0	0	0	0	0
29107	0	0	0	0	0	0	0	0	0	0	0	0	0	0	0	0	0	0	0	0	0	0	0	0	0	0	0	0	0	0	0	0	0	0	0	0	0	0	0	0	0	0	0	0	0	0	0	0	0
29111	0	0	0	0	0	0	0	0	0	0	0	0	0	0	0	85337	0	0	0	0	0	0	0	0	348939	0	0	0	0	0	0	0	0	0	0	0	0	0	0	0	0	0	0	0	0	0	0	142135	0
29114	0	0	0	0	0	0	0	0	0	0	0	0	0	382203	0	0	0	0	0	0	0	0	0	0	0	0	0	544994	0	0	0	0	0	412163	0	0	0	0	0	0	0	0	0	0	0	0	0	0	0
29116	0	0	0	0	0	0	0	0	0	0	0	0	0	0	0	0	0	0	0	0	0	0	0	0	0	0	0	557757	417,84	0	0	0	560396	0	0	0	0	0	0	0	0	0	0	0	0	0	0	0	0
29118	0	0	0	0	0	130,49	0	0	0	0	0	0	0	0	0	0	0	0	0	0	0	0	0	0	0	0	0	0	0	0	0	0	0	0	0	0	0	0	0	0	0	0	0	0	0	0	0	0	0
29143	0	0	442597	212967	2665,25	509947	0	943921	0	172923	0	0	692349	0	0	0	0	0	0	159959	832002	0	0	0	56759	740912	0	0	0	0	0	0	0	0	0	0	0	0	0	0	0	0	0	0	0	0	0	0	0
29279	4108,33	4135,21	6996,09	5476805	14241,2	13931,9	6395,07	11526,2	2496,22	3929,27	6631,9	3359,19	4614,24	2546,37	11227,4	3779,92	5135,05	3659,79	2049,87	1473,03	13232,54	4943,71	3471,56	7313,27	2500356	9510961	2864,22	3176,03	9157,39	6583	8964,38	8221,41	4125,43	6663,25	8013,68	8686,65	8806,13	3115,52	3172,8	1501,81	2517,38	2588903	983323	3802,1	2447,62	0	2179,49	3758,28	2865,32
29287	0	0	438812	325878	0	0	0	0	0	0	0	0	0	0	0	0	0	925853	0	0	0	0	0	0	0	0	0	0	0	0	0	0	0	0	543527	0	193417	0	0	0	0	0	0	96732	0	0	309756	0	0
29289	0	0	0	0	0	0	0	0	0	0	0	0	0	0	0	0	0	0	0	0	0	0	0	0	0	0	0	0	0	0	0	0	0	0	0	0	0	0	0	0	0	0	0	0	0	0	0	0	0
29308	0	0	0	0	0	0	0	0	0	0	0	0	0	240172	200658	174005	0	0	0	0	0	0	0	144902	0	0	223,18	0	0	0	0	0	0	0	0	0	0	0	0	0	0	0	0	0	0	0	0	0	0
29349	0	0	825532	0	0	0	0	0	745306	0	0	0	0	0	0	0	0	0	0	0	0	0	0	0	0	0	0	0	0	0	0	0	0	0	0	0	0	0	0	0	0	0	0	0	0	0	0	0	0
29376	0	0	0	0	0	0	0	0	0	0	0	0	0	0	0	0	0	0	0	0	0	0	0	0	0	0	0	0	0	0	0	0	0	0	0	0	0	0	0	0	0	0	0	0	0	0	0	0	0
29383	0	0	0	353008	0	0	0	0	0	794192	452806	164483	0	0	311229	0	638894	0	0	0	0	0	0	0	0	0	0	0	0	0	0	0	0	0	0	0	0	0	0	0	0	0	0	0	0	0	0	0	0
29400	0	0	0	0	0	0	0	0	0	0	0	0	0	0	0	0	0	0	0	0	0	0	0	0	0	0	0	0	0	0	0	0	0	0	0	0	0	0	0	0	0	0	0	0	0	0	0	0	0
29411	0	0	0	0	0	0	0	0	0	0	0	0	0	0	0	0	0	0	0	0	0	0	0	0	0	0	0	0	0	0	0	0	0	0	0	0	0	0	0	0	0	0	0	0	0	0	0	0	0
29412	0	0	0	0	0	0	0	0	0	0	0	0	207697	0	0	0	227115	0	0	0	0	0	0	155154	0	0	0	214622	0	0	361134	0	0	0	0	0	0	0	0	0	0	0	0	0	0	0	311446	968434	0
29474	0	0	0	0	0	0	0	0	0	0	0	0	0	0	0	0	0	0	0	0	0	0	0	0	0	0	0	0	0	0	0	0	0	0	0	0	0	0	0	0	0	0	0	0	0	0	0	0	0
29475	0	0	0	0	0	0	0	0	0	0	219053	0	0	0	0	0	0	0	0	0	0	0	0	0	0	0	0	0	0	0	0	0	0	0	0	0	0	0	0	0	0	0	0	0	0	0	0	0	0
29538	0	0	148295	0	0	354479	0	0	1989,65	0	1323,52	970301	0	0	0	552845	0	514263	0	0	0	161026	0	0	0	0	0	0	461735	0	0	0	0	0	628626	2085611	0	534544	192008	0	160,18	0	0	185372	0	0	0	0	390644
29580	0	0	0	0	0	0	0	0	0	0	0	0	0	0	0	0	0	0	0	0	0	0	0	0	0	0	0	0	0	0	0	0	0	0	0	0	0	0	0	0	0	0	0	0	0	0	0	0	0
29595	0	0	0	0	0	0	0	0	0	0	0	0	0	0	0	0	0	0	0	0	0	0	0	0	0	0	0	0	0	0	0	0	0	0	0	0	0	0	0	0	0	0	0	0	0	0	0	0	0
29617	0	0	0	0	0	0	0	0	0	0	0	0	0	0	0	0	0	0	0	0	0	0	0	0	0	0	0	0	0	0	0	0	0	0	0	0	0	0	0	0	0	0	0	0	0	0	0	0	0
29628	0	0	0	0	0	0	0	0	0	0	0	0	0	0	0	0	0	0	0	0	0	0	0	0	0	0	0	0	0	0	0	0	0	0	0	0	0	0	0	0	0	0	0	0	0	0	264916	0	0
29633	0	0	0	0	0	0	0	0	0	0	0	0	0	0	0	588408	0	0	0	0	0	0	241944	0	0	0	0	0	0	0	0	0	0	0	0	0	0	0	0	0	0	0	0	0	0	0	0	0	0
29667	0	0	0	0	0	0	0	0	0	0	0	0	0	0	0	0	0	0	0	0	0	0	0	0	0	0	0	0	0	0	0	0	0	0	0	0	0	0	0	0	0	0	0	0	0	0	0	0	0
29677	0	145928	791978	542,35	1253,17	1415,94	662611	3161,92	331099	550242	2757,1	737,27	607453	377398	1131,6	819457	878577	524318	0	105291	1201,65	374729	443374	451,95	233,56	774047	184158	305669	995124	653181	8068164	1857,59	456	944746	922401	530459	0	261649	710481	0	1120,09	1297,75	555424	319722	553932	0	678011	1511,52	240276
29685	0	0	0	0	0	0	0	0	0	0	0	0	0	469961	0	0	0	0	0	0	0	0	0	0	191477	71,71	0	0	0	0	0	0	202982	0	0	0	0	0	282166	0	686737	0	0	316216	243108	391531	164618	0	0
29707	0	0	0	0	0	0	0	0	0	0	0	0	0	0	0	0	0	0	0	0	0	0	0	0	0	0	0	0	0	0	0	0	0	0	0	0	0	0	0	0	0	0	0	0	0	0	0	0	0
29716	0	0	0	0	0	0	0	0	0	0	0	0	581533	0	0	0	0	0	0	0	0	0	0	0	0	0	0	0	0	0	0	0	0	0	0	0	0	0	0	0	403281	0	0	0	0	0	0	0	0
29728	0	0	0	0	0	0	0	0	0	0	0	0	0	0	0	0	0	0	0	0	0	0	0	0	140681	0	0	0	0	0	0	0	106093	0	0	0	0	0	0	0	0	0	0	0	0	0	0	0	0
29731	102888	0	0	0	0	0	523412	227035	0	0	0	0	168,11	301209	838254	0	125701	0	0	0	1049,52	0	0	802851	0	0	0	0	0	0	479066	157684	0	0	0	0	0	0	0	0	0	0	971204	0	0	0	0	0	0
29737	163562	0	0	0	0	0	0	0	0	0	0	0	0	0	0	0	202913	0	0	0	0	0	0	0	0	0	0	0	0	0	0	125,86	0	0	0	0	0	0	0	0	0	0	0	0	0	0	0	0	0
29779	0	0	0	0	0	0	0	0	0	0	589,68	0	0	0	0	0	0	0	0	0	0	0	0	0	0	0	0	0	0	0	0	0	0	0	0	0	0	0	0	0	0	0	0	0	0	0	0	0	0
29793	0	0	0	0	0	0	0	0	0	0	227451	0	0	0	0	0	0	0	0	0	0	0	0	0	0	0	0	0	0	0	0	0	0	0	0	0	0	0	0	0	0	0	0	0	0	0	0	0	0
29796	0	0	0	0	0	0	0	0	0	0	0	0	0	0	0	0	781555	0	0	0	0	0	0	0	0	0	0	0	0	0	0	492484	0	0	0	0	0	0	0	0	0	0	0	0	0	0	0	0	0
29823	0	0	268293	0	0	0	0	0	0	0	0	0	0	815081	0	0	0	0	0	0	0	0	0	120257	0	0	0	0	0	0	0	0	0	0	0	0	0	0	0	0	141281	0	0	0	0	0	0	450404	0
29827	0	0	0	0	0	0	0	0	0	0	0	0	0	0	0	0	0	0	0	0	0	0	0	0	0	0	0	0	0	0	0	0	0	144648	0	0	0	0	0	0	0	0	0	0	0	0	0	0	0
29840	0	0	856665	0	0	185869	0	0	0	0	386307	0	0	0	0	69258	0	47,26	0	0	0	0	0	0	0	0	0	0	244609	0	0	0	0	0	0	0	0	293924	0	0	0	0	0	0	0	0	0	0	0
29848	0	0	0	0	0	0	0	0	0	0	0	937552	0	0	0	0	0	0	0	0	0	0	0	0	0	0	0	0	0	0	0	0	0	0	0	0	0	0	0	0	0	0	0	0	0	0	0	0	0
29896	348664	466768	0	0	0	0	0	0	0	0	0	116363	0	0	0	0	0	0	144424	0	0	0	0	0	0	0	0	0	103446	0	0	0	0	0	0	0	0	0	0	0	0	0	60064	0	0	0	0	0	0
29906	663061	944413	467235	1219,88	0	0	801957	956484	312456	279224	0	0	893916	941302	1699,19	778462	1322,89	556028	560799	422,78	0	530235	1154,46	263894	479941	132039	445101	0	1707,22	518087	480718	991464	294429	291218	1238,8	0	0	354186	0	0	0	0	0	0	0	0	0	0	0
29946	0	0	0	0	0	0	0	490579	0	0	0	0	0	0	0	445923	0	0	0	0	894761	0	115554	0	0	0	0	0	0	0	0	5340729	0	915052	0	0	0	0	0	0	0	0	0	0	0	0	0	0	0
29953	0	0	0	0	0	0	0	0	0	0	0	0	0	0	0	0	0	0	0	0	0	0	0	0	0	0	0	0	0	0	0	0	0	0	0	0	0	0	0	0	0	0	0	0	0	0	0	0	0
30042	0	0	1907,66	982922	6771,65	0	0	4584,44	209828	1235	5066,45	1169,66	2259,88	1370,62	897777	606347	0	703786	503538	1068,59	260168	0	451235	0	787,44	0	0	0	834751	149489	513632	358888	131759	379645	91532	0	497166	0	0	0	0	0	0	0	0	0	0	0	0
30106	0	0	0	0	0	1048,15	0	0	0	0	0	0	0	0	0	0	0	0	0	0	0	0	0	0	0	0	0	0	0	0	0	0	0	0	0	0	0	0	0	0	0	0	0	0	0	0	0	0	0
30136	0	0	166538	0	0	0	0	0	0	0	276952	0	0	45508	0	0	0	0	0	0	0	0	0	0	0	0	0	0	0	0	0	0	0	0	0	0	244,91	0	0	0	111322	0	0	0	0	0	0	0	0
30145	0	0	0	0	0	0	0	0	0	0	0	0	320015	0	0	0	757224	0	0	0	0	0	0	0	0	0	0	0	0	0	0	0	0	0	0	0	0	0	0	0	0	0	0	0	0	0	0	0	0
30174	0	0	204752	1199,56	2166,61	0	0	979737	271033	0	759786	1149,51	0	0	0	0	0	0	0	2988,02	7133,5	0	0	0	0	0	0	0	0	0	0	0	0	409509	0	0	0	0	464481	0	0	0	331247	0	0	0	0	0	0
30177	0	0	0	0	0	0	0	0	0	0	0	0	0	0	0	0	0	0	0	0	0	0	0	0	0	0	0	0	770735	0	273486	176633	768071	0	0	0	0	0	0	0	674422	0	0	0	0	0	0	0	0
30211	0	0	0	0	0	113104	0	0	868672	0	0	0	0	0	0	0	0	0	0	0	0	0	0	0	0	0	0	0	198316	0	0	0	0	0	0	0	0	0	0	0	0	0	124034	244357	112209	0	0	0	0
30227	484811	0	0	0	0	880073	0	0	0	0	0	0	0	0	0	0	0	0	0	0	0	0	164746	0	0	0	0	132859	0	0	0	0	0	0	0	382484	0	0	0	0	0	0	0	0	0	0	0	0	0
30263	0	0	0	0	0	0	0	0	0	0	0	0	0	0	0	0	0	0	0	0	0	0	0	0	0	0	0	0	0	0	0	0	0	0	0	0	0	0	0	0	0	0	0	0	0	0	0	0	0
30271	0	0	0	0	0	0	0	0	0	0	0	0	0	188222	0	0	0	0	0	0	0	0	0	671592	0	0	0	0	0	0	0	0	0	0	0	0	0	0	0	0	0	0	0	0	0	0	0	0	0
30295	0	0	779376	0	0	0	0	0	0	0	0	0	0	0	0	0	0	0	0	0	0	0	0	0	0	0	204,8	0	0	0	0	0	0	0	0	0	0	0	0	0	0	0	0	0	0	0	0	0	0
30306	0	0	0	0	0	146973	0	0	0	0	0	0	0	0	0	0	0	0	0	0	0	0	0	0	0	0	0	0	0	0	0	0	0	0	0	0	0	0	0	0	0	137784	0	0	0	0	0	0	0
30402	465133	0	247327	151398	0	749604	264576	290634	0	0	0	0	0	0	0	0	1255,27	385748	0	0	0	0	0	0	0	0	0	145001	464076	1725,97	6599516	0	0	0	187423	0	3217174	0	0	0	0	0	1100,61	0	101,76	0	0	0	0
30410	0	0	0	0	0	0	0	0	0	0	0	0	0	0	0	0	0	0	0	0	0	0	0	0	0	0	0	0	0	0	0	0	0	0	0	0	0	0	0	0	0	0	0	0	0	0	0	0	0
30443	0	0	550558	0	0	0	0	0	0	105,34	527201	0	244805	113458	0	0	0	0	0	0	0	0	0	731641	0	0	0	0	101632	0	0	0	0	0	157305	0	0	0	0	0	0	0	0	0	0	0	0	0	0
30467	0	0	0	0	0	0	0	0	0	0	0	0	0	0	0	0	0	0	0	0	0	0	0	0	0	0	0	0	0	0	0	0	0	0	0	0	0	0	0	0	0	0	0	0	0	0	0	0	0
30477	0	0	0	0	313975	0	0	0	205647	0	0	0	0	0	0	0	0	0	0	0	0	198163	0	0	268705	0	383523	0	3165,95	0	242547	0	0	0	0	2129,57	1713,73	0	465325	0	0	0	0	0	0	0	284918	0	0
30500	0	0	180222	827026	0	0	0	0	0	0	498431	0	198517	0	0	119816	0	0	0	0	0	0	0	170,23	0	0	0	0	0	0	0	0	0	0	0	0	0	0	0	0	0	0	0	0	0	0	0	0	0
30509	0	0	0	0	345983	0	0	0	0	0	0	0	0	0	0	0	0	0	0	0	0	0	0	0	0	0	0	0	0	0	0	0	0	0	0	0	0	0	0	0	0	0	0	0	0	0	0	0	0
30524	0	0	0	0	0	0	0	0	370682	0	0	581021	0	0	0	0	0	0	0	0	0	0	0	0	0	0	0	0	267281	0	0	0	0	0	0	0	0	0	0	0	0	0	0	0	0	0	0	0	0
30540	0	0	0	0	0	0	0	0	0	0	0	0	0	0	0	0	0	0	0	0	0	0	620236	0	0	0	0	0	0	0	0	0	0	0	0	0	0	0	0	0	0	0	0	0	0	0	0	0	0
30575	0	0	1362,92	0	0	4378,19	0	0	4754	0	10314,4	0	0	1458,93	0	1443,94	0	1732,12	0	1387,18	0	1429,29	557463	0	0	0	0	0	0	0	0	0	0	0	1240,31	0	0	2041,54	1013,93	397,75	4634249	1500,29	0	1414,83	1492,51	640255	0	0	639595
30593	0	0	0	0	0	0	0	0	0	0	0	0	0	0	0	0	0	0	0	0	0	0	0	0	0	0	0	0	0	0	0	0	0	0	0	0	0	0	0	0	0	0	0	0	0	0	0	0	0
30608	0	0	0	0	0	0	0	0	0	0	0	0	0	0	0	0	0	0	0	0	0	0	0	0	0	0	0	0	0	0	0	0	0	0	0	0	0	0	0	0	0	0	0	0	0	0	0	0	0
30619	0	0	0	1890,69	0	0	4526,99	0	0	0	0	0	0	0	715754	0	0	0	0	0	1191,7	0	0	0	0	0	0	0	0	0	0	0	0	0	0	0	0	0	0	0	0	0	0	0	0	0	0	0	0
30661	0	0	0	0	0	0	0	0	0	0	0	0	0	0	0	0	0	0	0	0	0	0	0	0	0	0	0	0	0	0	0	0	0	0	0	0	941387	0	0	0	0	627119	0	0	0	0	0	0	0
30662	0	0	0	0	0	0	0	0	0	0	0	0	283747	0	0	0	0	0	0	0	0	0	0	192229	0	0	0	0	0	0	0	0	0	0	0	0	0	0	0	0	0	0	0	0	0	0	0	0	0
30693	0	0	0	0	0	0	0	0	0	0	0	0	0	0	0	0	204316	0	0	0	0	0	0	0	0	0	0	0	0	0	0	0	0	0	0	0	0	0	0	0	0	0	0	0	0	0	0	0	0
30699	0	141681	0	0	0	278385	0	0	0	0	1273,17	0	0	0	0	0	0	480224	0	1193,31	0	191263	0	0	0	0	0	0	1052,98	0	0	0	0	0	250718	112567	0	0	425603	321716	430986	988263	0	109,29	158706	0	0	0	618919
30707	0	0	0	0	0	0	0	0	0	0	0	0	0	0	0	0	0	0	0	0	0	0	0	0	0	0	0	0	0	0	0	0	0	0	0	0	0	0	0	0	0	0	0	0	0	0	0	0	0
30716	0	0	0	0	0	0	0	0	0	0	416439	0	0	0	0	0	0	0	0	0	0	0	0	0	0	0	0	0	0	0	0	0	0	0	0	0	0	0	273734	0	0	0	0	0	0	0	0	132,88	646231
30729	949455	0	0	0	0	0	0	0	0	0	0	0	0	101405	0	128267	633044	0	0	0	0	0	124714	0	0	0	0	0	577106	0	823852	0	0	0	0	0	0	0	0	0	282905	0	0	0	0	0	185,11	0	0
30730	0	0	0	0	0	98806	0	0	0	994907	0	0	0	171091	0	430536	450961	161,93	0	0	0	176845	948472	0	468693	0	0	0	654321	0	0	0	0	0	888772	0	0	0	0	0	170803	0	0	110221	0	0	0	0	0
30733	0	0	463468	0	0	0	0	0	0	0	0	883637	0	37569	0	0	0	0	0	0	0	0	0	0	0	0	128448	0	0	0	0	0	0	0	0	0	0	0	0	0	0	0	0	0	0	0	0	0	0
30735	0	0	0	0	0	0	0	0	0	0	0	0	0	0	0	0	0	0	0	0	0	0	0	0	0	0	0	0	0	0	0	0	0	0	0	0	0	0	0	0	0	0	0	0	0	0	0	0	0
30783	0	0	0	0	0	0	0	0	0	0	0	0	0	0	0	0	0	0	0	0	0	0	0	0	0	0	0	0	0	0	0	0	0	0	0	0	0	0	0	0	0	0	0	0	0	0	0	0	0
30800	0	0	0	0	0	0	0	0	0	0	0	0	296821	0	0	0	0	0	0	0	0	0	0	0	0	0	0	0	0	0	0	0	0	0	0	0	0	0	0	0	0	0	0	0	0	0	0	0	0
30825	0	0	0	0	0	0	0	0	0	0	0	0	0	0	0	0	0	0	0	0	0	229765	0	0	0	0	0	0	0	0	0	0	0	0	0	0	0	0	0	0	0	0	0	0	0	0	0	0	0
30878	0	0	0	0	0	0	0	0	0	0	0	0	0	0	0	0	0	0	0	0	0	0	0	0	0	0	0	0	0	0	0	0	0	0	0	0	0	0	0	0	0	0	0	0	0	0	96345	0	0
30882	0	0	0	0	0	0	0	0	0	0	0	0	0	0	0	0	0	0	0	0	0	0	0	0	0	0	0	0	0	0	0	0	0	0	0	0	0	365767	0	0	0	0	0	0	0	0	0	0	0
30891	0	615903	0	0	0	0	0	0	0	0	0	0	0	268565	0	0	0	0	0	974866	0	0	0	0	0	0	0	0	0	127,2	0	870665	0	0	954058	340166	0	846591	0	0	0	0	0	0	0	7514,03	0	0	222908
30895	0	0	0	0	0	0	0	0	0	0	0	0	0	0	0	0	0	0	0	0	0	0	0	0	0	0	0	0	0	0	0	0	0	0	0	0	0	0	0	382151	0	0	0	4213,03	6359,18	0	0	0	490184
30928	0	0	0	0	0	0	0	0	2455,67	0	0	0	0	730,36	0	0	0	0	0	0	0	0	0	0	0	0	0	0	0	0	0	0	0	0	0	0	0	0	0	0	0	0	0	0	0	0	0	0	0
30942	0	0	0	0	0	666012	0	763717	1733,35	474159	394338	0	406525	0	0	0	2798,11	0	0	0	0	0	666438	189342	133902	761855	330299	997862	489816	0	0	852571	776849	570845	522329	0	0	0	0	0	0	0	0	0	0	0	0	0	0
30950	0	0	521084	0	0	0	0	0	0	0	0	0	0	0	0	259786	0	0	0	0	0	0	0	0	0	0	0	0	0	0	0	0	0	0	0	0	0	0	0	0	0	0	0	0	0	0	0	0	0
30952	114035	0	0	0	0	126744	0	0	0	0	0	0	175333	754309	310575	0	709222	0	0	0	0	98523	596175	0	283162	0	0	0	768572	0	187421	0	0	0	626107	0	0	0	0	0	0	0	0	0	0	0	0	0	0
30988	0	0	0	0	0	0	0	0	0	0	0	0	0	0	0	0	0	0	0	0	0	0	0	0	0	0	0	0	0	0	0	0	0	0	0	0	0	0	0	0	314472	0	0	0	0	0	0	0	0
31002	0	0	0	0	0	0	0	0	0	0	0	0	0	0	0	0	0	0	0	0	0	0	0	0	0	0	0	0	0	0	0	0	0	0	0	0	0	0	0	0	0	0	0	0	0	0	0	0	0
31029	0	0	29305	0	0	0	0	0	0	0	0	0	0	919319	0	0	0	0	0	0	0	0	311877	0	0	0	0	0	0	0	0	0	0	0	0	0	0	0	0	0	195939	0	0	0	0	0	0	0	0
31052	0	0	0	0	9444,02	0	0	0	0	0	5548,97	0	0	0	0	0	0	0	0	3593,03	0	0	0	0	0	0	0	0	0	0	0	0	0	0	0	0	0	0	0	0	0	0	0	0	0	0	0	0	0
31070	0	0	0	0	0	0	0	0	0	0	0	0	0	0	0	0	0	0	0	0	0	0	0	0	0	0	0	0	0	0	0	0	0	0	0	0	0	0	0	0	0	0	0	0	0	0	0	0	0
31135	0	0	0	0	0	0	0	0	0	0	0	0	0	0	0	0	0	0	0	0	0	0	0	0	0	0	0	0	0	0	0	0	0	0	0	0	0	0	0	0	0	0	0	0	0	0	0	0	0
31145	0	0	0	0	0	0	0	0	0	0	544355	0	0	0	0	0	0	0	0	0	0	0	0	0	0	0	0	0	0	0	0	0	0	0	0	0	0	0	0	0	0	0	0	0	0	0	0	0	0
31171	0	0	0	0	0	0	0	0	0	0	0	0	0	0	0	0	0	0	0	0	0	0	0	0	0	0	0	0	0	0	0	0	0	0	0	0	0	0	0	0	0	0	0	0	0	0	0	0	0
31173	0	0	0	0	0	0	0	0	0	0	0	0	442456	0	1962978	0	0	0	0	0	0	0	0	0	0	0	0	0	0	0	394736	0	0	0	0	0	0	0	0	0	0	523787	0	0	0	0	0	0	0
31181	0	0	0	0	0	0	0	0	0	0	0	130282	0	0	0	0	0	0	0	0	0	0	0	0	0	0	0	0	0	0	0	0	0	0	0	0	0	0	111,41	0	0	0	1031,06	0	0	0	0	0	0
31227	0	0	13880,6	3270,42	13890,1	147518	698502	0	2416,8	0	8175,64	12811,4	101836	0	0	153285	366202	0	0	4319,68	13377,9	0	0	0	0	0	143641	0	0	0	0	0	0	0	0	0	0	0	258022	0	0	0	194511	0	0	0	0	0	0
31229	0	0	0	0	0	5636,46	0	0	0	0	0	0	0	0	0	0	0	0	0	0	0	0	0	0	0	0	0	0	0	0	0	0	0	0	0	0	0	0	0	0	0	0	0	0	0	0	0	0	0
31247	0	0	0	0	0	0	0	0	0	873108	228326	0	0	0	0	0	0	0	0	0	0	0	0	0	0	0	0	0	0	0	0	0	0	0	0	0	190,33	0	0	0	0	0	0	0	0	0	0	0	0
31270	0	0	0	0	0	0	0	0	0	0	0	0	0	0	0	0	0	0	0	0	0	0	0	0	0	0	0	0	0	0	0	0	0	0	0	0	0	0	0	0	0	0	130346	0	0	0	0	0	0
31271	0	0	0	0	0	0	0	0	0	0	0	2905,29	486266	0	0	0	0	0	306502	0	0	0	0	658849	0	193763	0	464764	0	0	0	1438,88	0	3012,34	0	0	0	0	0	0	0	0	0	0	0	0	1809,44	0	0
31275	784631	73252	0	0	0	0	0	0	0	745641	0	0	0	168,06	358321	0	0	0	0	0	0	0	743345	124442	49,35	0	0	0	158052	0	0	0	0	0	0	0	0	0	0	0	0	0	0	0	0	0	0	0	0
31280	0	0	202225	182144	128817	0	0	0	643729	0	126,92	0	0	0	828428	0	0	0	150843	0	0	0	0	0	0	0	0	0	0	0	0	0	0	0	0	0	0	0	0	0	0	0	0	0	0	0	0	0	0
31336	0	0	0	0	0	0	0	0	0	0	907857	0	0	0	0	66242	0	0	0	0	0	0	0	0	0	0	0	0	0	0	167309	0	0	0	721753	0	0	0	0	0	73748	0	0	0	0	0	0	0	0
31346	0	0	0	0	0	0	0	0	0	0	0	0	0	0	0	0	0	0	0	0	0	0	0	0	0	0	0	0	0	0	0	0	0	0	0	0	0	0	0	0	0	0	0	0	0	0	0	0	0
31422	0	0	0	0	0	0	0	0	0	0	0	0	0	0	0	0	0	0	0	0	0	0	0	0	0	0	0	0	0	0	0	0	0	0	0	0	0	0	0	0	0	0	0	0	0	0	0	0	0
31464	0	0	0	0	0	742127	0	0	442497	0	0	0	0	0	0	0	134762	0	0	0	217175	0	0	0	0	0	0	115193	0	0	0	0	0	0	598845	0	0	0	0	0	0	0	0	0	0	0	0	0	0
31471	0	0	0	0	0	0	0	0	0	0	0	0	0	0	0	0	0	0	0	0	0	0	0	0	0	0	0	0	0	0	0	0	0	0	0	0	0	0	0	0	0	0	0	0	0	0	0	0	0
31480	1950,53	499633	1729,33	1134,19	2115,79	0	3253,43	2854,51	765266	2474,62	1951,03	2214	1929,73	4072,33	2397,87	3442,75	407,13	3178,92	1786,8	1069,19	395853	1398,87	734995	894484	1354,82	1307,81	811796	341,79	5770,36	1431,84	2667,7	3098,22	766525	3026,92	1276,26	1589,22	339916	3252,72	2067,47	1339,13	1525,19	1388867	2753,04	1421,19	1872,98	1751,78	1346,15	829902	1008,23
31517	0	0	0	0	0	0	0	0	0	0	0	0	0	0	0	0	0	0	0	0	0	0	0	0	0	0	0	0	0	0	0	0	0	0	0	0	0	0	0	0	0	0	0	0	0	0	0	0	0
31524	603384	676021	0	0	0	0	0	0	0	0	0	0	0	0	0	251087	0	0	0	0	0	0	0	0	0	0	0	0	0	0	0	0	0	0	0	0	0	0	0	0	105172	0	0	0	0	0	0	123,24	0
31525	477657	0	0	0	0	540166	0	383285	305885	203871	0	232,39	740544	1863,95	1887,2	203756	1819,97	379,87	597506	0	230812	109906	895821	660256	0	0	0	0	2299,76	0	837972	0	435869	401426	143173	0	180127	117016	0	0	219938	49898	324462	610029	323686	437,22	0	855156	0
31595	0	0	0	0	0	0	0	0	0	0	0	0	0	0	0	0	0	0	0	0	0	0	0	0	0	0	0	0	0	0	0	0	0	0	0	0	0	0	0	0	0	0	0	0	0	0	0	0	0
31621	0	0	0	0	0	0	0	0	0	0	0	0	0	0	0	0	0	0	0	0	0	0	0	0	0	0	0	0	0	0	0	0	0	0	0	0	0	0	0	0	0	0	0	0	0	0	0	0	0
31626	998941	0	0	0	0	0	0	0	0	0	0	0	0	0	0	0	0	0	0	0	0	0	0	38111	899102	0	0	0	0	0	0	0	0	0	0	0	0	0	0	293429	0	0	1315,44	0	0	0	671096	0	277367
31647	0	0	0	0	0	0	0	0	0	0	0	0	0	0	0	0	0	0	0	0	0	0	0	0	0	0	0	0	0	0	0	0	0	0	0	0	0	0	0	0	0	0	0	0	0	0	0	0	0
31657	216903	0	0	0	314673	967396	0	0	0	0	0	0	0	0	0	126523	126609	0	0	0	0	431045	0	0	171123	0	0	0	0	164,18	0	0	0	0	0	0	0	209305	0	0	785,6	406768	0	0	0	0	3974368	0	0
31726	0	0	0	0	0	0	0	0	0	0	0	0	0	0	0	337631	0	0	0	0	0	0	0	0	0	0	0	0	0	0	0	0	0	0	0	0	0	0	0	0	0	0	0	0	0	0	0	0	0
31765	0	0	0	0	0	0	0	0	0	0	0	0	0	0	0	0	0	0	0	0	0	0	0	179525	167653	100222	0	0	0	0	0	0	0	0	0	0	0	0	0	0	0	0	0	0	0	0	0	0	0
31833	0	0	0	0	0	0	0	0	0	0	0	0	0	0	966633	0	164437	0	0	0	0	0	0	0	0	0	59078	0	0	0	0	0	0	0	0	0	0	0	401227	0	0	36268	0	0	0	0	0	0	0
31850	0	0	0	0	0	0	0	0	0	0	0	0	0	0	0	0	0	0	0	0	0	0	0	0	0	0	0	0	0	0	0	0	0	0	0	0	0	0	0	0	0	0	0	0	0	0	0	0	0
31992	0	0	0	0	0	0	0	0	0	0	0	0	0	0	0	0	0	0	0	0	0	0	0	0	0	0	0	0	0	0	0	0	0	0	0	0	0	0	0	0	0	0	0	0	0	0	0	0	0
32018	0	0	0	0	0	0	0	0	0	0	0	0	0	0	0	0	0	0	0	0	0	0	0	0	0	0	0	0	499511	0	363949	0	0	0	0	0	0	0	0	0	0	0	0	0	0	0	0	0	0
32022	0	0	0	0	0	0	0	0	0	0	0	0	0	237,47	0	0	0	0	0	0	0	0	0	0	0	0	0	0	474,59	0	0	0	0	0	0	1043401	0	0	0	0	0	0	0	0	0	0	0	0	371638
32100	0	0	0	1298952	121131	0	0	0	0	0	0	182818	0	0	0	0	256884	0	0	0	121,13	0	0	105134	0	0	0	0	0	0	238645	0	0	0	0	0	0	0	0	0	0	0	0	0	0	0	0	0	0
32109	0	0	0	0	0	0	0	0	0	0	0	0	0	0	0	0	0	0	0	0	0	484211	214151	0	795922	0	0	0	0	0	0	0	0	0	0	0	0	0	0	0	0	0	0	0	0	0	0	0	0
32111	0	0	0	0	0	0	0	0	0	0	0	0	0	0	0	0	0	0	0	0	0	119,2	0	0	0	0	0	0	0	0	0	0	0	0	0	0	0	0	0	0	0	0	0	0	0	0	0	0	0
32163	0	0	0	0	0	0	0	0	0	0	0	0	0	0	0	0	0	0	0	0	0	0	0	0	0	0	0	0	0	0	0	0	0	0	0	0	0	0	0	0	0	0	0	0	0	0	0	0	0
32170	0	0	0	0	627928	0	0	0	0	0	0	0	0	816703	1281684	0	0	0	0	0	338246	0	0	0	0	689977	432012	0	416,37	0	0	1152,71	0	0	0	0	583891	0	0	0	0	0	0	539603	156745	0	0	0	0
32171	3906,47	3953,85	22838,6	6538,68	8377,85	5107,74	6873,72	3022,82	3132,51	7725,36	10072,1	5588,38	4039,11	2318,81	4309,46	8104,48	2297,85	5117,25	10089,7	11046	12065,54	15112,6	12431,1	8242,17	18963,7	19190,3	6386,01	1139,37	4080,22	6873,14	1259,2	7158,35	25153,3	7235,16	1493,29	3878,91	3942,51	7520,46	3193,41	8550,77	6178,16	729006	10970,8	12062,8	14275,4	19263,6	9975,27	7217,49	6818,47
32178	0	0	0	0	0	0	0	0	0	0	0	0	286059	0	0	0	0	0	0	0	0	0	0	0	0	0	0	0	0	0	0	0	0	0	0	0	0	0	0	0	0	0	0	0	0	0	0	0	0
32185	0	0	0	0	0	0	0	0	0	0	0	0	0	868283	0	598719	0	0	0	0	0	0	0	0	0	0	0	0	827749	0	0	0	0	0	0	0	0	0	0	0	0	0	0	0	0	0	0	0	0
32220	484,02	0	636388	0	933219	335,29	0	898216	389198	411134	0	752867	667688	287987	0	0	662749	0	730753	335886	1094,84	305,08	637097	606,66	102,8	784858	0	0	0	0	0	0	649,08	0	0	1232,31	0	0	0	898376	1121,98	0	0	562013	102845	0	0	370011	0
32238	0	0	0	0	0	0	0	0	0	0	0	0	0	0	0	0	0	0	0	0	0	0	0	0	0	0	0	0	0	0	0	0	0	0	0	0	0	0	0	0	0	0	0	0	0	0	0	0	0
32243	0	0	0	524104	0	858658	0	0	0	0	0	0	420954	145,52	0	0	0	526221	0	997837	0	0	714711	228105	252,82	804486	736097	0	136653	0	0	0	0	0	0	0	0	0	0	0	0	100706	0	0	0	0	0	0	0
32284	0	0	0	0	0	0	0	0	0	0	0	0	0	0	0	0	0	0	0	0	0	0	0	0	0	0	0	0	0	0	0	0	0	0	0	0	0	0	0	0	0	0	0	0	0	0	0	0	0
32336	0	0	0	0	0	0	0	0	0	673681	0	0	0	252073	128826	0	232299	0	303275	0	0	0	250694	831,88	0	922669	0	0	194097	0	225512	270522	0	0	145279	823803	0	473026	0	0	0	0	0	0	0	0	0	0	0
32340	0	0	0	0	0	0	0	0	0	0	0	0	0	0	0	0	0	0	0	0	0	0	0	350485	631397	0	0	0	0	0	0	0	0	0	0	0	0	0	0	0	0	0	0	0	0	0	0	0	0
32343	108797	0	0	329798	0	0	410116	361579	0	624184	0	456363	1750,89	0	305872	3381,61	180259	461187	264987	0	0	0	159086	0	214217	410,09	1339,08	0	1584,82	592338	1178,69	0	533174	1065,42	1040,02	0	0	502781	260646	919965	0	4396227	443132	0	1337,49	0	277817	0	0
32405	769406	167707	0	0	0	0	0	0	0	0	0	0	0	0	886497	0	0	0	0	0	0	151277	0	314471	274119	0	904809	0	0	0	184358	362027	0	0	0	0	0	991636	0	0	537759	0	0	0	0	0	0	0	0
32432	0	0	0	0	0	0	0	0	0	0	0	0	0	0	156731	0	0	0	0	0	0	0	0	0	0	0	0	0	0	0	0	0	0	0	0	0	0	0	0	0	0	0	0	0	0	0	0	0	0
32463	0	0	0	0	0	0	0	0	0	0	56829	0	0	0	0	0	0	0	0	0	0	0	0	0	0	0	0	0	0	0	0	0	0	0	0	0	0	0	0	0	0	0	0	0	0	0	0	0	0
32470	175014	0	0	394,31	0	0	0	0	0	157526	191024	0	0	0	0	0	0	0	0	0	0	123,08	202379	969163	0	0	109085	0	640383	196978	260892	0	463587	0	0	0	510291	212395	0	0	0	0	0	162929	179961	0	462028	0	0
32471	0	0	0	0	0	1217,14	0	0	0	0	0	0	0	0	0	0	0	0	731178	971246	0	0	0	0	786249	0	0	0	0	0	0	0	0	0	0	0	629358	370606	0	0	0	0	0	0	0	0	0	0	0
32481	213927	472617	0	0	0	308741	0	0	0	0	0	0	0	565658	0	544757	0	0	0	0	0	802979	252748	0	0	0	0	535289	722048	0	0	0	0	0	135,17	224883	0	172195	0	0	181,26	836487	0	0	0	0	0	0	0
32552	234,35	0	566,4	0	0	0	0	0	193807	284517	0	0	0	0	0	0	0	0	0	0	288351	154428	189742	116145	115,2	0	0	0	0	0	814312	0	0	0	0	0	0	877091	0	0	126325	0	0	0	0	0	3003535	0	0
32558	0	0	0	0	0	0	0	0	0	0	0	0	0	0	0	0	0	0	0	0	0	0	0	0	0	0	0	0	0	0	0	0	0	0	0	0	0	0	0	0	0	0	0	0	0	0	0	0	0
32611	0	0	0	0	0	0	0	0	0	0	0	0	0	0	0	0	0	0	0	0	0	0	0	0	0	0	0	0	0	0	0	0	0	0	0	0	0	0	0	0	0	0	0	0	0	0	0	0	0
32637	0	0	0	0	0	0	0	0	0	0	0	0	0	0	0	0	0	0	0	0	0	0	0	0	0	0	0	0	0	0	0	0	0	0	0	0	0	0	0	0	0	0	0	0	0	0	0	0	0
32676	0	0	0	0	0	0	0	0	0	0	0	0	0	0	0	0	0	0	0	0	0	0	0	0	0	0	0	0	0	0	0	0	0	0	0	0	0	0	0	0	0	0	0	0	0	0	0	0	0
32677	0	0	0	0	0	0	0	0	0	0	0	0	0	0	0	0	0	0	0	0	0	0	0	0	0	0	0	0	0	0	0	0	0	0	0	0	0	0	0	0	0	0	0	0	0	0	0	0	0
32679	0	0	0	0	469272	0	0	0	0	0	0	0	0	0	0	0	0	0	0	0	0	0	0	0	0	0	0	0	0	0	0	0	0	0	0	0	0	0	0	0	0	0	0	0	0	0	0	0	0
32696	0	0	0	409,8	0	0	4063,26	0	0	0	629946	0	0	0	0	0	0	0	0	0	1854,41	0	0	0	0	0	489846	0	0	0	0	0	0	0	0	0	0	0	0	0	0	0	0	0	0	0	0	0	0
32705	0	0	0	0	0	0	0	0	1359,65	0	0	0	0	9906053	0	0	0	0	0	0	0	0	0	0	0	207905	0	0	196579	0	193273	0	0	0	214298	969513	373539	0	0	0	0	0	0	0	0	0	0	0	0
32724	0	0	0	0	0	0	0	0	0	0	0	0	0	0	0	0	0	0	0	0	0	0	0	0	0	0	0	0	0	0	0	0	0	0	0	0	0	0	0	0	0	0	0	0	0	0	0	0	0
32726	0	0	892852	0	0	0	0	0	562043	0	0	3004,59	0	0	0	170708	734067	0	0	0	0	0	289068	0	458828	0	92329	0	0	0	0	0	0	0	0	0	0	0	0	0	0	0	0	0	0	0	950849	0	0
32774	0	0	0	0	0	0	0	0	0	0	959649	0	0	0	0	0	0	0	0	0	0	0	0	0	0	0	0	0	0	0	0	0	0	0	0	0	0	0	0	0	0	0	0	0	0	0	0	0	0
32783	0	0	0	0	0	0	0	0	0	0	0	0	0	596743	0	0	0	0	0	0	0	0	0	0	0	0	0	0	0	0	0	0	0	0	0	0	0	0	0	0	0	0	0	0	0	0	0	0	0
32807	0	0	0	0	0	0	0	0	0	0	271152	0	352103	0	0	247613	125587	0	0	0	0	101736	120,85	1619169	223764	0	0	0	0	0	0	0	0	0	0	0	0	0	0	0	638389	0	0	0	0	0	0	0	0
32823	5195,29	0	0	2316,25	0	0	31011,3	32182,3	0	0	0	3187,76	932894	142951	4232,61	0	4984,48	0	335695	0	1145,92	0	0	1522,36	353678	605861	0	865428	0	328557	4839,78	2125,21	1456,13	6943,5	0	0	0	0	0	0	0	0	761211	0	0	0	2225,45	267751	0
32834	0	0	0	0	0	0	0	381506	0	0	0	504873	583523	0	0	0	0	0	0	0	0	0	41,52	0	0	0	0	0	0	0	0	0	0	0	0	0	0	0	0	0	0	0	0	0	0	0	0	0	0
32852	0	0	8933,14	463295	9377,25	0	0	0	1736,58	0	24501,4	16924,4	0	0	0	0	0	0	0	6143,69	2439,66	0	0	0	0	0	0	0	0	0	0	0	0	0	0	0	0	0	0	0	0	0	0	0	0	0	0	0	0
32874	0	0	129195	0	0	219274	0	304865	0	0	0	0	0	0	130502	141,94	0	0	0	0	320298	0	0	0	0	331294	0	0	685062	0	0	0	0	182863	240156	0	296862	779861	0	0	0	0	0	0	0	0	0	0	0
32883	0	0	0	0	0	0	0	0	0	0	0	0	0	0	176629	769047	0	0	0	0	0	0	0	0	0	0	0	0	0	0	0	0	0	0	0	0	0	0	0	0	0	0	0	0	0	0	0	0	0
32944	0	0	0	0	0	0	0	0	0	0	0	0	331201	0	238856	0	0	0	0	0	107287	0	0	57094	0	0	0	0	0	0	226804	0	0	0	0	0	0	0	0	0	0	0	0	0	0	0	0	0	0
32973	345432	0	0	0	593569	0	0	0	0	71867	0	0	0	0	0	0	0	0	0	0	0	0	0	0	0	0	116,13	0	554022	0	0	0	0	0	0	916776	0	0	0	0	0	0	0	0	0	0	0	0	0
32982	0	0	0	0	0	0	0	0	0	0	227773	0	96558	0	0	0	0	0	0	0	0	0	0	0	0	0	0	0	0	0	0	0	0	0	0	0	0	0	0	0	0	0	0	0	0	0	0	0	0
32987	0	0	0	0	0	558354	0	0	0	0	0	0	0	375864	0	400124	0	0	0	0	0	0	0	0	0	0	0	0	0	0	0	257,62	231937	0	0	0	0	0	0	0	0	0	645612	0	0	0	0	0	0
32995	0	0	0	0	0	0	0	0	0	0	0	0	0	0	0	0	0	0	0	0	0	0	0	0	0	0	0	0	0	0	0	0	0	0	0	0	0	0	0	0	0	0	0	0	0	0	0	0	0
33041	0	0	0	0	0	314962	0	0	0	0	0	0	0	0	0	0	0	0	0	0	0	0	0	0	0	0	0	0	0	0	0	0	0	0	0	0	0	0	0	0	0	0	0	0	0	0	0	0	0
33042	0	0	1175,03	0	1227,07	0	0	0	0	0	0	1787,57	0	885697	0	0	948172	109353	0	0	0	0	0	0	0	0	1082,39	181022	665035	0	0	0	0	0	125,45	0	212421	0	0	0	196395	0	0	0	0	0	0	0	0
33047	0	0	672682	842506	0	0	342024	527794	0	0	0	0	0	0	210339	0	287199	0	0	0	1136,9	0	0	177,98	0	0	0	597846	0	0	627391	0	0	0	0	0	0	0	0	0	0	0	832699	0	0	0	491194	119976	0
33082	0	0	0	0	0	0	0	0	0	0	0	0	492797	0	0	0	0	0	0	0	0	0	0	563903	777354	0	0	0	0	0	0	0	0	0	0	0	0	0	0	0	211827	0	0	0	0	0	0	271705	0
33088	0	0	0	0	0	0	0	284251	0	0	0	0	0	1748229	0	0	0	0	0	0	1561,37	0	0	0	0	0	2000,3	0	0	0	0	0	0	0	0	0	0	0	0	0	0	0	0	0	0	0	0	0	0
33095	0	0	0	0	0	0	70060,6	0	0	0	0	299572	0	1623,06	0	0	0	0	0	0	0	0	0	0	0	0	244549	0	0	0	0	0	0	0	0	0	0	0	0	0	0	0	0	0	0	0	0	0	0
33115	0	0	0	0	0	0	0	0	0	0	0	0	0	0	0	0	0	0	0	0	0	0	0	0	0	0	0	0	0	0	0	0	0	0	0	0	0	0	0	0	0	0	0	0	0	0	0	0	0
33133	0	0	0	0	0	122,8	0	0	0	0	0	0	0	0	0	0	0	0	0	0	0	0	575535	0	0	0	0	0	474839	0	0	0	0	0	0	0	0	0	0	0	568565	0	0	0	0	0	0	0	0
33135	331688	308264	0	151,18	0	677409	781471	0	291377	0	475356	0	1068,61	295432	258477	0	2231,27	342106	0	0	0	399717	0	300593	0	0	0	467512	0	0	298,76	96185	585023	0	139472	58058	0	0	0	0	499445	365365	549654	860674	0	492688	250367	130768	209295
33136	0	0	448386	0	0	0	0	0	0	0	765085	0	0	0	0	564591	0	0	0	765238	402657	0	0	0	0	0	552353	0	0	0	0	0	0	0	0	0	0	0	0	0	0	0	0	0	0	0	0	0	0
33209	187999	0	367152	0	0	0	0	0	185177	0	204062	309667	462743	478926	417125	394214	0	164,57	0	143373	233617	227944	100217	154,02	210822	105034	504067	0	322015	0	0	349762	0	0	980027	0	277651	227026	162773	0	194742	96114	0	0	0	0	0	548478	0
33235	0	0	0	0	0	0	0	0	0	0	0	0	0	0	0	0	0	0	0	0	0	0	0	0	0	0	0	0	0	0	0	0	0	0	0	0	0	0	0	0	0	0	0	0	0	0	0	0	0
33238	0	0	200998	0	0	0	0	0	0	0	0	0	0	830358	0	544583	0	0	0	0	0	138639	246658	974189	665413	0	0	0	233512	0	0	0	152,13	0	0	0	0	0	0	139566	0	0	0	0	0	0	110347	0	0
33284	0	0	0	923764	0	0	0	0	0	151491	0	201624	843211	736122	0	0	0	0	662131	0	0	0	0	433945	561396	168001	889748	0	0	0	0	228387	0	545491	0	0	0	102228	0	0	90729	0	0	0	0	0	179404	0	0
33288	0	0	0	0	0	0	0	0	0	0	0	0	0	264494	0	0	0	0	0	0	0	0	0	0	0	0	284891	0	0	0	0	0	0	0	0	0	0	0	0	0	0	0	0	0	0	0	0	0	267315
33322	0	0	0	0	0	0	0	0	0	0	0	0	0	0	0	0	0	0	0	0	0	0	855407	474529	0	0	0	0	0	0	383783	0	0	0	0	0	0	0	0	0	0	0	0	0	0	0	314644	0	0
33326	0	0	0	0	0	0	0	0	0	0	1629,15	0	0	0	389334	647016	0	0	0	0	0	0	0	0	546247	0	0	0	0	0	0	0	0	0	0	0	0	28129	0	0	0	0	0	0	0	0	0	0	0
33339	0	0	0	0	0	0	0	0	0	0	0	0	0	0	0	0	0	0	0	0	0	0	0	0	0	0	0	0	0	0	0	0	0	0	0	0	0	0	0	0	0	0	0	0	0	0	0	0	0
33384	0	0	0	0	0	0	0	0	0	0	549729	0	0	0	0	0	0	0	0	0	0	0	0	0	0	0	0	0	731192	0	0	0	0	0	968672	0	956705	0	0	0	114622	0	0	0	0	0	0	806603	0
33385	0	0	0	0	0	0	0	0	0	0	0	0	0	0	0	0	0	0	0	0	0	0	0	0	0	0	0	0	0	0	0	0	0	0	0	0	0	0	0	0	0	0	0	0	0	0	0	0	0
33430	0	0	0	0	0	0	0	0	0	0	0	0	0	0	0	0	0	0	0	0	0	0	0	0	0	0	0	0	0	0	0	0	0	0	0	0	0	0	0	0	0	0	0	0	0	0	0	0	0
33500	0	0	0	0	0	0	0	0	0	0	0	0	0	0	0	0	0	0	0	0	0	0	0	0	0	0	0	0	0	0	0	0	0	0	0	0	0	0	0	0	0	0	0	0	0	0	0	0	0
33556	0	0	0	0	0	0	0	0	0	0	0	0	0	0	0	0	0	0	0	0	0	0	0	0	0	0	0	0	0	0	0	0	0	0	0	0	0	0	0	0	0	0	0	0	0	0	0	0	0
33561	0	0	0	0	0	136708	0	0	0	0	0	0	0	0	0	0	0	0	0	0	0	0	0	328423	0	0	0	0	0	0	0	0	0	0	0	0	0	0	0	0	0	0	0	0	0	0	0	0	0
33569	0	0	0	0	0	0	0	0	0	0	0	0	0	0	0	0	0	0	0	0	0	0	0	0	0	0	0	0	0	0	0	0	0	0	0	0	0	0	0	0	0	0	0	0	0	0	0	0	0
33602	191423	307711	584734	103652	845846	726169	0	454197	162915	155446	462101	349522	436004	867647	0	165781	426042	128271	0	270934	614172	161972	427643	174576	191707	315523	0	893476	0	0	1425321	279357	0	253273	325554	500,6	447674	270,53	116,37	544465	394419	1777386	0	148861	0	271448	899474	893264	0
33617	0	0	0	0	997955	0	1091,05	0	0	0	338841	0	0	217609	0	0	0	0	0	0	3679,32	0	0	0	0	0	0	0	0	0	0	0	0	0	0	0	0	0	123405	0	0	0	161438	0	0	0	0	0	0
33633	0	0	0	747946	0	0	1197,99	0	0	0	460238	0	0	110805	474439	0	0	0	0	0	964,07	0	0	0	0	0	401,25	0	0	0	0	0	404749	0	0	0	0	0	0	0	0	0	0	0	0	0	0	0	0
33701	0	0	671767	0	0	0	0	0	31198	0	203718	0	0	0	0	0	0	0	0	0	0	0	0	0	0	0	0	0	0	0	74902	0	0	0	0	0	0	0	0	0	338209	0	0	0	0	0	0	0	0
33716	905803	0	0	0	0	0	0	0	0	140054	0	0	0	2166006	0	0	0	0	0	0	0	0	673803	196381	0	0	0	0	846249	0	0	0	0	0	0	422996	0	114507	291932	0	0	0	0	0	0	0	0	0	0
33726	0	0	0	0	326,63	0	0	107767	0	0	559683	934252	0	0	0	0	0	0	0	0	800622	0	0	0	80131	0	167781	0	0	0	0	0	0	0	51151	0	0	0	0	0	0	0	0	0	0	0	1817,16	433549	0
33727	515405	0	164,92	1979,37	426755	0	556842	1352,91	602206	365952	0	1104,06	1240,44	634,34	1297,08	856582	821249	311848	997031	455,7	0	0	858939	680955	384201	0	608,47	412,1	425735	0	1486,26	885057	720994	0	0	0	658067	0	0	0	154298	0	355694	172996	250632	211467	0	0	981113
33776	0	0	332221	758837	0	0	0	0	0	0	457648	0	514734	0	421953	0	0	0	0	0	0	0	0	295733	0	241253	0	0	0	0	957121	0	0	0	920384	0	0	0	0	0	613151	0	0	0	0	0	0	155781	140856
33812	142713	0	125821	169511	362,91	0	0	0	0	239464	0	1224,93	434223	1689654	171555	788063	0	0	228,52	910923	0	601057	0	400881	350226	470,41	823502	0	467995	102225	614104	876782	178932	1213,75	0	0	0	40414	0	494578	0	513126	194277	0	0	0	129253	0	0
33819	0	0	0	0	0	0	0	0	0	253414	0	0	321022	0	0	191822	0	0	0	0	0	0	0	0	0	176666	0	0	0	0	0	0	0	0	0	0	0	0	0	0	0	0	0	0	0	0	0	0	0
33840	259918	0	0	149361	0	0	0	0	134006	358717	259072	0	0	0	635279	0	0	197757	0	0	0	145929	199283	322955	534187	0	0	0	105857	0	157389	0	0	0	0	0	0	121229	0	0	0	0	0	682725	0	0	0	0	0
33845	0	0	0	0	0	0	0	0	0	0	0	0	0	0	0	0	0	0	0	0	0	0	0	0	0	0	0	0	0	0	945117	0	0	0	0	0	0	0	0	0	0	0	0	0	0	0	0	0	0
33901	0	0	0	0	0	0	0	0	0	0	0	0	0	0	0	0	0	0	0	0	0	0	0	0	0	0	0	0	0	0	0	0	0	0	0	0	0	0	0	0	0	0	0	0	0	0	0	0	0
33938	646421	297734	0	0	0	0	0	1438,43	326288	0	706354	0	0	1159,07	532629	0	1344,06	816039	175237	0	1168,13	0	392,57	532927	264371	0	0	294984	1295,06	215642	1001,69	348774	251651	563693	141263	160898	215302	250852	0	0	0	0	0	0	0	0	0	0	0
33971	0	0	0	201063	0	2343,16	217,82	0	0	0	998852	911348	0	0	0	112982	231983	0	0	0	695896	0	0	0	0	0	695284	0	0	0	0	0	0	0	0	0	0	0	0	0	0	0	69834	0	0	0	0	0	0
33973	343595	960421	627,39	177,97	0	0	0	0	864935	0	285739	0	0	110344	0	244993	0	113526	196982	161,06	111823	566941	504293	452399	552138	533489	118239	0	0	0	0	0	762592	0	0	0	108008	177242	0	0	286383	0	0	238569	0	61598	0	0	0
34009	0	0	0	831676	0	0	236505	0	0	0	0	295,57	1400	0	380614	0	0	0	0	0	648787	0	0	440119	0	0	0	0	0	0	0	0	0	750513	0	0	0	0	0	0	0	0	0	0	0	0	0	0	0
34011	0	0	580372	231,85	350491	0	0	0	0	0	176692	588902	0	0	0	0	0	0	0	0	0	0	0	0	0	0	0	0	0	0	0	0	0	0	0	0	0	0	0	0	0	0	0	0	0	0	0	0	0
34017	0	687057	0	0	0	0	0	0	0	0	0	0	346289	0	683958	0	0	0	0	0	0	0	0	0	606113	0	0	0	0	0	316892	0	0	0	0	0	0	0	0	0	0	0	0	0	0	0	872851	0	0
34018	0	0	0	0	0	0	0	0	0	0	0	0	0	0	0	0	0	0	0	0	0	0	0	0	0	0	0	0	0	0	0	0	0	0	0	0	0	0	0	0	0	0	0	0	0	0	0	0	0
34019	0	0	0	0	0	0	0	0	0	0	0	0	0	460321	0	612348	0	0	0	0	0	0	171964	0	0	0	0	0	0	0	0	0	0	0	0	0	0	0	0	0	515998	0	0	0	0	0	0	0	0
34035	0	0	0	0	0	0	0	0	0	0	0	0	0	0	0	0	0	0	0	0	0	0	0	0	0	0	0	0	0	0	0	0	0	0	0	0	0	0	0	0	0	0	0	0	0	0	0	0	0
34068	0	0	0	0	0	0	0	0	0	0	0	0	0	0	0	0	0	0	0	0	0	0	0	0	0	0	0	0	0	0	0	0	0	0	0	0	0	0	0	0	0	0	0	0	0	0	0	0	0
34137	0	0	0	0	0	0	0	0	0	0	0	0	0	0	0	0	0	0	0	0	0	0	0	0	0	0	0	0	0	0	0	0	0	0	0	0	0	0	0	0	0	0	0	0	0	0	0	0	0
34154	106265	0	0	67455	0	0	0	179724	0	171685	0	149832	91001	0	0	0	0	0	223476	0	0	0	0	681589	185647	233448	112804	0	114531	0	105424	307754	0	103,76	0	0	0	123,19	0	0	687345	0	904531	0	0	0	183439	0	0
34160	0	0	0	0	0	0	0	0	0	0	0	0	0	0	0	0	0	0	0	0	0	0	0	1589195	0	0	0	0	0	0	0	0	0	0	0	0	0	0	0	0	0	0	0	0	0	0	0	0	0
34186	3078,21	5015,4	3990,63	1490,76	9298,03	3266,64	1737,84	6181,27	2650,96	2383,4	3922,06	4084,05	3139,68	826524	3619,79	1846,89	2318,02	846,02	0	2362,82	6788,84	1990,84	3726,18	1582,57	1024,57	3210,25	925646	2281,54	2089,68	5730,35	6263,97	2406,45	4276,8	2929,9	5018,01	5948,8	5233,92	3749,1	837803	2507,44	3448,37	4258,88	1396,01	2016,77	316461	1903,56	1586,78	3507,62	2417,04
34211	0	0	0	0	0	0	0	0	0	0	0	0	0	0	0	0	0	0	0	0	0	0	0	0	0	0	0	0	0	0	0	0	0	0	0	0	0	0	0	0	0	0	0	0	0	0	0	0	0
34212	0	0	0	0	0	0	0	0	0	0	0	0	0	0	0	0	0	0	0	0	0	0	0	0	0	0	0	0	0	0	0	0	0	0	0	0	0	0	0	0	0	0	0	0	0	0	0	0	0
34213	0	0	0	0	0	0	0	0	505393	0	0	0	606339	0	0	0	0	0	0	0	0	0	0	0	0	0	0	0	0	0	426292	0	540703	0	0	0	0	129288	0	0	0	0	0	0	0	0	0	0	0
34219	0	0	0	0	0	0	0	0	0	0	0	0	0	0	0	0	0	0	0	0	0	0	0	0	0	0	0	0	0	0	0	0	0	0	0	0	0	0	0	0	0	0	0	0	0	0	0	0	0
34236	0	0	0	0	0	0	0	0	0	0	0	0	0	0	0	0	0	0	0	0	0	0	0	0	0	0	0	0	0	0	0	0	0	0	0	0	0	0	0	0	0	0	0	0	0	0	0	0	0
34256	0	0	0	0	0	275181	0	0	0	0	0	0	0	596615	0	0	0	572483	0	0	0	0	0	0	2460,79	0	0	0	0	2510,38	0	0	0	0	0	0	0	0	0	0	0	0	0	0	0	0	0	0	0
34262	0	0	0	0	0	0	0	0	0	0	624273	0	0	0	0	0	0	0	0	0	0	0	0	0	122,39	0	0	0	0	0	0	0	0	0	0	0	0	0	0	0	0	0	0	0	0	0	0	0	0
34267	0	0	0	169769	0	103494	0	0	0	0	0	0	488325	0	0	0	0	200,67	0	0	0	0	0	717147	0	852678	0	0	173626	0	0	0	0	0	0	0	0	0	0	0	146147	116925	0	0	0	0	0	0	0
34272	0	0	955355	0	235693	14269,6	0	0	0	0	0	0	0	0	0	0	0	0	0	0	0	0	0	0	0	0	0	0	0	0	0	0	0	0	0	0	0	0	0	0	0	0	0	0	0	0	0	0	0
34295	314972	0	0	0	0	0	0	0	0	0	683325	0	0	0	866352	0	0	0	0	0	109389	1123515	308378	616224	0	0	0	0	0	0	0	0	0	0	0	35574	0	0	0	0	0	0	0	0	0	0	0	0	0
34301	0	0	285206	0	0	0	0	0	0	0	0	0	0	0	0	0	0	0	0	0	0	0	0	99,89	0	0	0	0	0	0	0	0	0	0	0	0	0	0	0	0	506192	0	591475	0	0	0	0	0	0
34313	0	0	0	0	0	282596	0	0	0	0	2513,37	1574,04	0	0	0	0	0	0	0	640607	632853	0	0	0	0	0	0	0	0	0	0	0	0	0	0	0	0	0	0	0	0	0	0	0	0	0	0	0	0
34333	0	0	0	0	0	0	0	0	0	0	0	0	0	0	0	602543	0	0	0	0	0	0	0	0	0	0	110022	0	0	0	0	0	0	0	0	0	0	0	0	299425	0	0	0	0	0	0	0	0	0
34339	516686	997387	96536	766885	2103,47	226408	0	0	363882	117553	0	0	426223	1273,07	1432,44	212471	823819	481649	0	0	0	183,39	856135	0	375,59	347188	644,63	720993	1873,9	655689	474526	889567	315038	610751	831992	0	242244	141432	0	0	272832	0	0	231033	0	0	0	0	0
34379	0	0	0	0	0	0	0	0	0	0	0	0	0	0	0	0	0	0	0	0	0	0	0	0	0	0	0	0	0	0	0	0	0	0	0	0	0	0	0	0	0	0	0	0	0	0	0	0	0
34396	0	0	0	0	0	0	0	0	0	0	0	0	0	0	0	0	0	0	0	0	0	0	0	0	0	0	0	0	0	0	0	0	0	0	0	0	0	0	0	0	0	0	0	0	0	0	0	0	0
34399	0	0	0	0	0	0	0	0	0	0	0	0	0	0	0	0	0	0	0	0	0	0	0	0	0	0	0	0	0	0	0	0	0	0	0	0	0	0	0	0	0	0	0	0	0	0	0	0	0
34401	0	0	0	0	0	830644	69263	0	0	0	0	0	0	117421	350364	0	0	0	0	103744	0	0	0	284629	0	0	0	0	0	0	0	0	0	0	0	451,77	0	0	0	0	0	2959,55	0	0	0	0	0	252825	0
34403	0	0	0	0	0	0	0	0	0	0	0	0	0	0	0	0	0	0	0	0	0	0	0	104949	0	0	0	0	0	0	0	0	0	0	0	0	0	0	0	0	0	0	0	0	0	0	0	0	0
34404	0	113519	0	0	0	0	0	0	0	0	0	0	0	0	0	0	0	0	0	0	0	0	0	0	0	0	0	0	0	0	0	0	0	0	0	0	0	640976	0	0	0	0	0	0	0	0	0	0	0
34416	0	0	0	0	0	9941,42	0	0	0	0	0	0	0	0	0	0	0	0	0	0	0	0	0	0	0	0	0	0	0	0	0	0	0	0	0	0	0	0	0	0	0	0	0	0	0	0	0	0	0
34432	2113,42	4369,66	2802,12	3114,69	5119,55	5997,09	3807,87	5321,71	1559,15	3375,92	3940,68	1974,06	2825,8	1433,51	3503,85	1865,21	3570,68	2883,77	0	803264	5388,76	1536,26	2227,28	2889,97	1064,18	3436471	1361,08	1623,79	5411,69	3477,32	2396,55	2505,73	2350,39	2654,74	3438,09	3530,28	7196,66	2245,24	2333,54	3671,49	2396,66	3464,81	2598,11	5326,71	600231	2736,73	791469	2363,83	3305,93
34461	0	0	0	0	0	0	0	0	0	0	0	0	0	0	0	0	0	0	0	0	0	0	0	0	0	0	0	0	0	0	0	0	0	0	0	0	0	0	0	0	0	0	0	0	0	0	0	0	0
34474	0	0	0	268275	0	0	260227	0	0	0	0	0	0	0	2085,9	0	17061	0	0	0	432,58	0	0	521,98	0	0	0	0	0	0	670826	0	758937	322229	0	0	0	0	0	0	0	0	0	0	0	0	0	0	0
34492	0	0	0	0	0	0	0	249,18	0	0	0	0	412003	0	0	0	0	0	0	0	0	0	366598	536177	0	0	0	0	649987	0	154952	0	633938	0	0	118832	0	0	0	0	0	0	0	167009	0	0	380891	0	0
34510	0	0	864534	0	0	0	0	0	0	0	0	0	396207	0	762479	592838	0	0	0	0	265,74	0	0	0	0	0	249522	0	104295	0	0	0	0	0	0	61399	0	0	329677	0	0	0	0	0	0	0	343313	0	0
34569	249605	116,86	0	530097	458999	0	0	0	105314	0	0	208535	0	426113	438315	0	0	0	0	0	0	0	0	316427	0	122,3	368347	130494	0	0	197,47	142378	611133	1082,54	0	0	0	0	0	0	0	0	0	0	0	0	0	0	0
34676	0	0	0	0	0	0	0	0	0	260571	0	0	0	0	0	0	0	0	0	0	0	0	0	0	790925	0	422197	0	0	0	0	0	0	728581	0	0	0	0	0	0	0	0	0	0	0	0	0	0	0
34716	0	0	0	0	0	0	0	0	0	284443	0	0	0	0	0	0	0	0	0	0	0	0	0	0	0	0	0	0	0	0	320139	0	0	0	0	0	0	0	0	0	0	0	0	0	0	0	0	0	0
34724	665269	0	609843	1139,08	546383	0	1120	2146,04	937201	0	122774	0	2168,97	910417	875213	1400,47	776596	488659	1133,55	1117,88	1719,42	536235	716818	709844	0	748,84	0	424732	899111	0	1347,34	1400,43	776303	900383	366735	0	785,54	725512	0	125413	0	326765	457877	0	862852	386481	1135,56	0	213645
34754	0	0	0	0	0	0	0	0	0	0	0	0	0	0	0	0	0	0	0	0	0	0	0	0	379199	0	0	0	0	0	0	0	0	0	0	0	0	0	0	0	0	0	0	0	852813	0	0	0	0
34766	0	104,4	1491,64	555438	753256	698,56	0	0	268995	146626	1251,5	616619	862888	192593	236,87	267407	0	302328	493555	262664	401357	239124	428955	811174	549326	1505,98	0	0	534394	0	146391	238063	848131	799419	310279	0	202526	132949	0	272447	346293	0	725299	1102,29	0	0	259163	392612	1096,5
34795	397404	439169	608005	917224	0	1112,16	670914	0	276847	0	0	0	334455	473367	0	0	473653	0	428306	0	101764	136826	767921	882898	716786	0	102788	208677	547641	0	0	502648	0	0	416,87	0	0	0	0	0	0	0	0	0	0	0	0	0	0
34803	0	0	155468	0	595126	0	0	0	0	0	0	0	0	0	0	405776	0	0	0	0	0	0	0	0	0	0	0	0	0	0	170,54	0	0	0	0	0	0	0	0	0	0	0	734523	0	0	0	0	0	0
34814	0	0	0	0	0	0	0	0	0	116949	0	0	0	0	219325	0	0	368434	0	0	0	0	0	0	0	0	0	0	0	0	0	0	0	0	0	0	0	0	0	0	0	0	0	0	0	0	0	0	0
34837	0	0	0	0	0	0	0	0	0	0	0	1117,61	0	0	0	0	0	0	0	0	498,83	0	0	0	0	0	0	0	0	0	451947	0	258,91	0	0	0	0	0	0	0	0	0	0	0	0	0	654092	0	0
34841	0	0	0	0	0	0	0	0	0	0	0	0	740286	0	0	774156	0	0	0	0	0	0	0	442223	0	0	0	0	0	0	0	0	0	0	0	0	0	0	0	0	0	0	0	0	0	0	0	0	0
34856	0	0	0	0	0	0	0	0	0	0	0	0	0	0	0	0	0	0	0	0	0	0	0	0	0	0	0	0	0	0	0	0	0	0	0	0	0	0	0	0	0	0	0	0	0	0	0	0	0
35007	0	0	0	0	0	0	0	205843	0	0	0	0	0	925058	0	109118	41871	0	0	0	0	872598	0	0	0	0	0	0	129159	0	621965	0	0	0	0	0	0	0	0	0	0	0	0	0	0	0	531722	0	0
35027	0	0	0	0	0	0	0	0	0	0	0	0	0	0	0	0	0	0	0	0	0	0	0	201473	0	0	0	0	0	0	0	0	0	0	0	0	0	0	0	0	0	0	0	0	0	0	0	0	0
35073	0	0	0	0	0	0	0	0	0	0	0	0	0	0	0	0	0	0	0	0	0	0	0	0	0	0	0	0	0	0	0	0	0	0	0	0	0	0	0	0	0	0	0	0	0	0	0	0	0
35087	0	0	0	0	0	0	0	0	0	0	0	0	0	0	0	0	0	0	0	0	0	0	0	0	0	0	0	0	0	0	0	0	0	0	0	0	0	0	0	0	0	0	0	0	0	0	0	0	0
35092	0	0	0	0	0	0	0	0	0	0	0	0	0	0	0	0	0	0	0	0	0	0	0	0	0	0	0	0	0	0	0	0	0	0	0	0	0	0	833483	0	0	0	0	0	0	0	0	0	0
35097	0	0	0	119785	0	0	0	0	0	0	570647	0	0	0	0	0	0	0	0	0	0	0	0	0	0	0	0	0	0	0	0	0	0	0	0	0	0	0	0	0	0	0	0	0	0	0	0	0	0
35135	0	0	0	0	0	0	0	0	0	0	0	0	0	0	0	0	0	0	0	0	0	0	0	0	0	0	0	0	0	0	0	0	0	0	862965	0	0	0	0	0	0	0	0	0	0	0	0	0	0
35140	0	0	0	0	165601	0	0	0	0	0	0	0	0	0	0	0	0	0	0	0	0	0	0	0	0	0	0	0	0	0	140697	0	0	0	0	0	0	0	0	0	0	0	0	0	0	0	0	0	0
35199	0	0	0	0	0	0	0	0	0	0	0	0	0	0	0	0	0	0	0	0	0	0	0	0	0	125636	0	0	0	0	0	142,49	225949	0	0	0	0	0	0	0	0	0	0	0	0	0	0	0	0
35201	0	0	0	0	0	0	0	0	0	0	148,67	0	0	0	0	0	0	0	0	0	0	0	0	590975	0	0	0	0	0	0	0	0	0	0	0	0	0	0	0	0	0	0	0	0	0	0	0	0	0
35204	0	0	0	131405	0	0	0	0	0	175421	223,05	166264	672318	99125	0	0	0	324905	0	0	0	0	962853	183364	0	974588	0	0	213981	0	0	0	158395	0	120274	0	0	0	0	0	178356	136021	0	0	0	0	0	464641	665237
35239	0	0	0	0	0	0	0	0	0	0	0	0	0	0	0	0	0	0	0	0	0	0	0	0	0	0	0	0	0	0	0	0	0	0	0	0	0	0	0	0	0	0	0	0	0	0	0	0	0
35246	0	0	522284	0	0	0	0	0	0	0	0	0	0	0	0	0	0	0	0	0	0	434014	230152	0	0	0	0	0	483032	0	0	0	0	0	0	0	0	0	0	0	0	0	0	0	0	0	0	0	0
35313	0	0	59234	0	0	0	0	0	0	455254	494681	0	453731	0	0	0	0	0	0	0	0	0	0	182443	0	728235	0	0	0	0	0	0	0	0	0	471288	0	0	0	0	0	0	0	0	0	0	0	0	0
35326	0	0	0	0	0	0	0	0	0	0	0	0	0	0	0	0	0	0	0	0	0	0	0	0	0	0	0	0	0	0	0	0	0	0	0	0	0	0	0	0	0	0	0	0	0	0	0	0	0
35327	0	0	0	0	0	0	0	0	0	0	0	0	0	0	0	0	0	0	0	0	0	0	0	0	249317	0	0	0	0	0	0	0	0	0	0	0	0	0	0	0	0	0	0	0	0	0	0	0	0
35334	0	0	0	0	0	0	0	0	0	0	0	0	0	0	0	0	0	0	0	0	0	0	0	0	0	259567	0	0	0	0	116552	0	0	0	0	0	0	0	0	0	0	0	0	0	0	0	0	0	0
35339	2256,82	802555	5494,87	1941,98	1154,73	2524,48	1217,92	1644,05	982345	2878,45	4026,09	2788,87	2407,14	2266,71	4027,08	3463,48	507636	2145,22	2411	2642,98	4060,05	2526,7	2819,88	1759,65	4429,97	3613,75	2904,33	428763	4686,87	1137,47	1857,63	2371,67	3437167	2153,72	1058,16	1487,92	2116,84	2199,24	2202,53	2813,54	1901,93	1582,06	2899,19	629103	3107,27	1136,21	1224,16	1077,73	1109,82
35362	0	0	0	0	0	0	0	0	0	0	0	0	0	0	0	0	0	0	0	0	0	0	0	0	0	0	0	0	0	0	0	0	0	0	0	0	0	0	0	0	0	0	0	0	0	0	0	0	0
35414	0	0	732452	0	0	2310,37	0	0	0	0	0	0	0	0	680405	0	0	0	0	0	0	0	0	0	0	0	0	0	0	0	0	0	0	902855	0	117001	0	0	0	0	0	0	0	0	0	0	129283	0	0
35424	0	0	0	0	0	441789	0	0	129222	0	0	0	306562	1159188	0	0	137,5	0	0	0	0	0	0	0	0	0	0	0	76474	0	80485	0	0	0	107651	0	0	0	0	0	252539	0	134016	147543	0	0	0	0	101682
35426	0	0	0	0	0	9899,32	500861	0	0	0	0	317828	0	0	0	0	864473	0	0	0	0	0	0	0	381349	0	0	0	0	0	912996	0	0	0	0	0	0	0	0	0	0	0	0	0	0	0	0	0	0
35468	584407	0	630358	0	1415,17	0	0	0	1038,81	0	1210,21	127806	0	162,87	0	0	159251	0	0	0	362,89	0	0	0	0	401624	430799	0	0	0	122637	0	0	0	0	365743	0	0	0	0	163365	0	0	0	0	0	0	0	0
35472	0	0	0	0	0	0	0	0	0	0	0	0	0	0	0	0	0	0	0	0	0	0	0	0	0	0	0	0	0	0	0	0	0	0	0	0	0	0	0	0	0	0	0	0	0	0	0	0	0
35506	351473	0	0	0	0	0	0	0	0	0	0	0	0	0	0	0	0	171696	0	0	0	0	0	0	0	0	0	0	0	0	0	0	0	0	0	114965	0	0	0	0	0	0	0	0	0	0	0	0	0
35512	0	0	0	0	0	0	0	0	0	0	0	0	0	174,22	402422	0	978924	0	0	0	0	0	0	0	0	0	0	0	589823	0	0	0	0	0	0	0	0	0	0	0	528104	0	0	0	0	0	0	0	0
35535	0	981049	0	237057	246,18	0	0	159895	0	277755	468897	554061	746819	651627	349524	441977	153593	0	0	233288	513816	264784	136094	130401	165511	199411	0	0	553304	0	326335	281875	165483	0	0	487739	0	227309	662405	873724	613873	0	0	0	232551	0	129109	577893	0
35550	0	0	183417	0	0	0	0	0	0	0	254222	0	859004	0	0	0	0	0	0	0	0	0	0	0	0	0	0	0	0	0	0	0	0	0	0	0	0	0	0	0	0	0	0	0	0	0	0	632959	0
35556	0	0	0	0	0	0	0	0	0	0	0	0	0	0	0	0	0	0	0	0	0	0	0	0	0	0	0	0	0	0	0	0	0	0	0	0	0	0	0	0	0	0	0	0	0	0	0	0	0
35583	0	0	0	0	277394	0	0	0	0	0	0	0	0	0	0	0	0	0	0	0	0	0	103886	496411	0	0	0	0	146828	0	0	0	0	0	0	0	0	0	0	0	0	0	0	0	0	0	0	0	0
35589	0	0	0	0	0	0	0	0	0	0	0	0	0	0	0	0	0	0	0	0	0	0	0	0	0	0	0	0	0	0	0	0	0	0	0	0	0	0	0	0	0	0	0	0	0	0	0	0	0
35612	0	0	0	0	0	0	0	0	0	0	0	0	0	0	0	0	0	0	0	0	0	0	0	0	0	120378	0	0	0	0	0	0	0	0	0	0	0	0	0	0	0	0	0	0	0	0	16806	0	0
35617	0	0	0	0	0	0	0	0	0	0	0	622078	390495	0	0	0	0	0	0	0	0	0	0	971541	0	120746	0	0	0	0	0	0	0	0	0	0	0	0	0	0	0	0	0	0	0	0	222191	756244	0
35646	0	0	0	0	0	0	0	0	0	0	0	0	0	0	0	0	0	0	0	0	0	0	0	0	0	0	0	0	0	0	0	0	0	0	0	0	0	0	0	0	0	0	0	0	0	0	0	0	0
35647	280534	0	0	0	0	0	0	0	0	0	0	0	0	0	0	0	0	0	0	0	0	0	0	0	149417	0	0	0	0	0	0	0	240,45	0	0	0	0	0	0	0	0	0	0	0	0	0	0	0	0
35648	0	0	0	0	0	0	0	0	0	0	0	0	0	0	0	0	0	0	0	0	0	0	0	0	0	0	0	0	0	0	0	0	0	0	0	0	0	0	0	0	0	0	0	0	0	0	0	0	0
35690	0	980086	0	0	0	0	0	0	0	0	2024,56	1439,63	0	0	0	148708	0	0	199151	527381	0	0	2694,76	0	0	0	0	0	0	0	0	0	0	0	0	0	0	0	0	0	0	0	0	0	0	0	0	0	0
35712	325738	0	5426,78	1178,37	0	0	0	381,83	497145	0	1379,8	6884,19	0	749178	0	0	237,1	0	0	1472,33	3042,03	0	0	0	0	0	169563	0	0	0	819697	0	0	104893	0	0	0	0	0	0	0	0	1700149	0	0	0	202,87	0	0
35730	0	0	0	8767,5	6897,53	0	0	5615,14	0	0	0	0	0	0	3111,19	0	0	0	0	547908	7077,23	961959	0	0	0	0	752675	0	0	0	0	0	0	340643	0	0	0	0	0	0	0	0	0	0	0	0	0	0	0
35735	0	0	0	0	0	0	0	0	0	0	0	0	0	0	0	0	0	0	0	0	0	0	0	0	0	0	0	0	0	0	0	0	0	0	0	0	0	0	0	0	0	0	0	0	0	0	0	0	0
35752	0	0	0	0	0	0	0	0	0	0	0	0	0	0	0	0	0	0	0	0	0	0	0	0	0	0	0	0	0	0	0	0	0	0	0	0	0	0	0	0	0	0	0	0	0	0	0	0	0
35877	0	0	236855	0	0	0	0	0	0	0	0	208,51	0	0	0	0	0	0	0	0	0	0	0	0	555172	0	354077	0	0	0	82,63	0	0	918076	0	235021	0	0	1025,18	0	0	452347	743841	0	0	0	0	386762	0
35894	0	0	0	0	0	0	0	0	0	0	0	0	0	0	0	0	0	0	0	0	0	0	0	0	0	0	0	0	0	0	0	0	0	0	0	0	0	0	0	0	0	0	0	0	0	0	0	0	0
35912	0	0	877695	0	0	0	0	0	0	0	2346,04	0	0	0	0	0	0	0	147747	0	0	0	0	0	0	0	460,19	0	0	0	0	0	0	0	0	0	0	0	0	0	0	0	0	0	0	0	0	0	0
35965	0	0	0	0	0	0	686465	2122565	3409481	964832	0	0	0	0	0	0	0	0	0	0	0	0	0	0	1445,62	0	0	0	0	0	0	0	0	0	0	0	0	0	0	0	0	0	0	0	0	0	0	0	0
35979	20728,2	20949,1	466998	47998,6	150200	40083,9	37251,9	68843,64	13197,1	13397,7	3296,84	9034,56	24182,11	17096,8	89228,5	11751,5	30551,6	13502,4	5078,81	16387,2	40532,6	23131,8	32463,9	51690,5	20634,3	70456,5	9514552	9346,01	15792,6	49391,8	43759,1	47373,4	5630,2	17030,4	38975,5	38968,4	30110	40120,9	58980,8	5620,15	19591,9	49386,7	40044,9	10076,1	3705014	5667,02	20413,2	19488,5	22477,1
36156	8458,47	9425,71	7407,72	10064,1	22218,8	16585,7	17739,1	17152,6	5377,64	8277,49	3198,64	6399,8	11062,5	10654,2	9196,58	5129,23	13613,3	4511,77	5237,63	5381,59	4884,04	7303,29	7429,88	4140,05	7057,5	7904,48	6144,86	5057,17	19561,1	7927,58	6203,85	9218,14	4781,53	10566	8263,7	14977,9	5546,79	6769,5	0	0	679,46	0	0	2432,91	0	134107	0	682712	0
36174	0	0	0	0	2627,87	0	0	0	0	0	4691,43	0	0	0	0	487863	0	0	0	0	4344,02	0	0	0	0	0	0	0	95833	0	0	0	0	0	0	0	0	637247	0	0	0	0	0	0	0	0	0	0	0
36177	0	0	0	0	0	0	0	0	0	0	0	0	0	0	0	0	0	0	0	0	0	0	0	0	0	0	0	0	0	0	0	0	0	0	0	0	0	0	0	0	0	0	0	0	0	0	0	0	0
36235	0	0	0	0	0	0	0	0	0	0	0	0	0	0	0	0	0	0	0	0	0	0	0	0	0	0	0	0	0	0	0	0	0	0	0	0	0	0	0	0	0	0	0	0	0	0	0	0	0
36249	0	0	113493	0	0	0	0	0	0	0	445232	0	246661	0	0	0	0	0	0	0	0	0	0	0	0	196526	0	0	0	0	0	0	0	0	0	0	0	0	0	0	0	0	0	0	0	0	0	0	0
36260	0	0	0	0	0	0	0	0	0	0	0	0	0	0	0	0	0	0	0	0	0	0	0	0	0	0	0	0	0	0	0	0	0	0	0	0	0	0	0	0	0	0	0	0	0	0	0	0	0
36296	0	0	0	0	3296,83	0	5563,43	276846	0	0	0	0	0	0	0	0	0	0	0	0	2364,36	0	0	0	0	0	0	0	0	0	0	0	0	0	0	0	0	0	0	0	0	0	0	0	0	0	0	0	0
36303	0	0	0	0	0	0	0	0	0	0	0	0	0	0	0	0	0	0	0	0	0	0	0	0	0	0	0	0	0	0	0	0	0	0	0	0	0	0	0	0	0	0	0	0	0	0	0	0	0
36331	0	0	0	0	0	0	0	0	0	0	0	0	0	0	0	0	0	0	261,65	0	0	0	214791	1134,37	0	0	0	312824	0	0	0	119792	0	0	0	0	0	0	0	0	0	0	0	0	0	0	0	0	0
36344	0	0	0	0	0	0	0	0	0	0	0	0	0	0	0	0	0	0	0	0	0	0	0	0	0	0	0	0	0	0	0	0	0	0	0	0	0	0	0	134757	169232	0	0	0	0	0	259768	0	0
36345	393337	1478054	0	526196	1112,45	1070,74	0	737,61	532995	534326	0	1961,25	1129,59	2290,65	809684	1283,24	2865543	0	420231	1504,34	561364	724347	630841	706756	810	1004467	1948843	0	1876,69	0	1126978	571551	607835	776395	505177	1160,8	1611,07	0	591648	518114	0	276,45	1363,04	1187,65	1296,84	0	0	513349	0
36350	213379	0	218311	658695	273111	0	0	0	775999	952681	0	0	875497	0	618315	284257	0	0	0	294508	229013	255234	329061	277543	390991	112216	0	0	112349	141812	264071	0	0	0	363092	0	280245	184692	0	0	0	0	0	0	0	0	0	0	0
36406	0	0	0	0	0	0	0	0	0	0	0	0	0	0	0	0	0	0	0	0	0	0	0	0	0	0	0	0	0	0	0	0	0	0	0	0	0	0	0	0	0	0	0	0	0	0	0	0	0
36415	0	0	0	0	0	0	0	0	0	0	0	0	0	0	0	0	0	0	0	0	0	0	0	0	0	0	0	0	0	0	0	0	0	0	0	0	0	0	0	0	0	0	0	0	0	0	0	0	0
36444	0	0	0	0	0	0	0	0	0	0	0	0	0	0	0	0	0	0	0	0	0	0	0	0	0	0	0	0	0	0	0	0	0	0	0	0	0	0	0	0	0	0	0	0	0	0	0	0	0
36449	0	0	0	135,31	0	0	109679	0	0	0	0	0	0	0	0	0	0	0	93288	0	0	0	0	122518	0	0	170121	0	0	0	0	0	0	0	0	0	0	0	0	0	0	0	0	0	0	0	0	0	0
36489	0	0	0	0	0	0	0	0	0	0	0	0	0	0	0	0	0	0	0	0	0	0	159714	0	0	0	0	0	0	0	0	0	0	0	0	0	0	0	0	0	0	0	0	0	0	0	0	0	0
36500	291213	0	0	0	0	1224,28	0	0	0	488666	0	0	0	155529	567667	480694	625547	0	0	0	0	0	0	0	168592	0	0	0	397847	808745	0	0	399181	0	0	0	0	168038	0	0	24843	689801	0	0	260258	0	116763	0	0
36522	0	0	0	0	0	0	0	0	0	0	489734	688314	0	0	0	483573	73555	0	0	0	675836	401234	0	0	679035	0	469508	152021	0	1526,21	1342,7	0	0	0	0	0	172811	0	0	0	0	0	0	0	0	0	0	0	0
36532	0	0	0	0	0	102,5	0	0	0	0	0	0	0	0	0	0	0	0	0	0	0	0	0	0	0	0	0	0	0	0	0	0	0	0	0	0	0	0	0	0	0	0	0	0	0	0	0	0	0
36541	232,83	167135	0	242,71	0	0	730996	0	0	715613	0	2747,21	1289,31	0	406322	0	0	0	425912	0	321148	0	0	1919,46	159174	614782	0	0	0	0	414555	0	535817	310457	0	0	0	0	0	0	0	0	78,86	0	0	0	191511	548307	0
36566	344735	0	0	0	0	0	0	0	0	0	0	0	0	0	0	0	0	0	0	0	0	0	0	0	0	0	0	187536	0	859808	0	0	0	0	0	0	153556	0	0	0	0	0	0	790351	833156	0	0	0	0
36575	0	0	0	0	0	0	0	0	0	0	0	0	0	0	0	0	0	0	0	0	0	0	0	0	0	0	0	0	519634	0	0	0	0	0	0	0	0	0	0	0	0	0	0	0	0	0	0	0	0
36581	0	0	0	0	0	0	0	0	0	0	0	0	0	0	0	0	0	0	0	0	0	0	0	0	0	0	0	0	0	0	0	0	0	0	0	0	0	0	0	0	0	0	0	0	0	0	0	0	0
36586	77196	0	0	0	0	0	0	0	360216	108106	0	0	208968	0	238957	769933	0	0	0	0	0	0	0	161017	0	0	0	0	1405943	0	149057	0	0	0	0	0	0	0	109046	604,35	495811	2026,22	183874	0	350214	970963	541012	222307	0
36599	0	0	3468,62	934781	2500,13	0	0	1318,05	4457,48	0	83096,7	26741,4	134828	0	242405	0	0	0	0	5421,39	57683,5	0	0	0	0	0	311048	0	0	0	0	0	0	301343	0	0	0	0	0	0	0	0	0	0	0	0	0	0	0
36614	0	0	0	0	0	0	0	0	0	0	0	0	0	0	0	0	0	0	0	0	0	0	0	0	0	0	0	0	0	0	0	0	0	0	0	0	0	0	0	0	0	0	0	0	0	0	0	0	0
36637	0	0	0	0	0	0	0	0	0	0	0	0	0	0	0	0	0	0	0	0	0	0	0	0	0	0	0	0	0	0	0	0	0	0	0	0	0	0	0	0	0	0	0	0	0	0	0	0	0
36653	0	0	0	0	0	0	0	0	0	0	0	0	0	0	0	0	0	0	0	0	0	0	0	0	0	0	0	0	0	0	0	0	0	0	0	0	0	0	0	0	0	0	0	0	0	0	0	0	0
36672	4293,97	628146	0	1037,47	0	0	14382	10241,9	0	772118	0	0	610478	863538	1860,81	0	1250,59	0	1016,02	0	0	0	0	1089,34	529729	2930,45	0	840739	0	0	1369,23	1371,35	1239,93	2333,49	0	0	0	0	0	0	0	0	492946	0	0	0	469039	150738	0
36716	0	0	0	0	0	0	0	0	0	0	0	0	0	0	0	0	0	0	0	0	0	0	0	0	0	0	0	0	0	0	0	0	0	0	0	0	0	0	0	0	0	0	0	0	0	0	0	0	0
36738	0	0	0	0	0	0	0	0	0	0	0	0	0	0	0	0	0	0	0	0	0	0	0	0	0	0	0	0	0	0	0	0	0	0	0	0	0	0	0	0	0	0	0	0	0	0	0	0	0
36744	0	0	0	0	0	0	0	0	0	0	0	0	726646	0	0	0	0	0	0	0	0	0	0	541086	204779	139916	0	0	0	0	716413	0	0	0	0	0	0	0	0	0	0	0	0	0	0	0	0	0	0
36759	0	0	263206	693803	0	1600,69	0	0	843679	164994	2313,63	0	0	0	0	0	0	0	0	0	0	0	0	174454	0	0	0	0	772358	0	206562	241142	1098,36	0	0	738893	0	148667	0	0	137823	0	0	0	2311523	0	0	578647	0
36761	0	525049	1056,04	0	6195,32	311913	4540,04	931947	0	0	1392,91	0	0	0	0	0	0	0	0	0	5629,87	0	0	0	579367	0	0	0	0	0	0	0	0	0	0	0	0	0	0	785591	0	437332	241484	0	0	0	0	513775	177,2
36769	0	0	0	0	0	0	0	0	0	0	0	0	0	0	0	0	0	0	0	0	0	0	250269	239322	0	0	0	0	0	0	0	0	0	0	0	0	0	0	0	0	110847	0	0	0	0	0	0	0	0
36784	590334	1064,22	106395	1205,89	0	0	194742	395369	0	708775	0	1368,16	831661	612013	2376,87	376925	475752	167509	118947	0	514734	213002	126,87	593199	183092	826091	490539	0	251508	611413	842594	340676	898069	264499	236506	0	128366	0	0	0	917094	740561	391285	0	0	0	286296	3398435	0
36816	0	0	0	0	0	0	0	0	0	0	0	0	0	178274	0	0	0	0	0	0	0	0	0	0	0	0	288521	0	0	0	0	0	0	0	0	0	0	0	0	0	0	0	0	0	0	0	0	420331	0
36819	0	0	333113	1082,31	0	296422	0	580759	0	0	0	0	958681	0	0	1038,62	0	0	143587	0	0	195499	277545	0	298492	0	362332	0	202488	0	1301,64	0	0	0	0	0	0	0	0	0	0	0	0	0	0	0	1258,08	0	0
36827	0	130182	0	0	778502	0	0	0	0	0	0	0	0	0	0	0	0	0	0	0	0	0	0	0	0	0	0	0	0	0	0	0	0	0	0	0	0	0	0	0	0	0	0	0	0	0	0	0	0
36858	1239,4	2260,19	3864,23	2189,72	6729,68	3017,49	2660,2	5862,25	1628,58	1546,19	1419,64	0	1303,74	2182,14	5725,12	949652	2932,14	1104,97	883102	1940,48	1091,36	2293,9	1851,61	2230,64	1298,44	1955,87	1844,61	2431,05	6333,15	1652,7	1652,11	1090,63	1489,01	2680,41	1167,35	1727,44	1283,98	1514,27	0	0	336322	0	140616	698253	0	0	123,44	163234	0
36868	0	0	171506	0	0	0	0	0	0	0	430173	0	0	0	0	0	0	0	0	444559	0	185758	255882	119481	162456	527561	0	0	0	0	0	0	0	0	0	0	0	0	0	0	1499248	0	0	132839	0	292064	710528	364865	0
36880	691495	91068	0	0	308168	118616	1152,55	0	0	0	0	279107	1336,09	910148	548927	0	239074	650006	885766	0	768851	472735	247294	510711	1181,31	282762	496911	406351	0	309252	0	771215	531522	0	103774	0	0	238829	393,53	0	0	435588	424039	0	328341	0	0	69798	0
36891	0	0	5208,94	368867	2702,87	0	3393,9	0	0	0	0	599,43	0	0	0	0	0	0	0	0	9383,74	0	0	0	0	0	4725,54	0	0	0	0	0	0	0	0	0	0	0	33909	0	0	0	0	0	0	0	0	0	0
36940	0	501758	0	0	0	0	0	0	0	0	0	0	0	0	175,18	0	0	0	0	0	0	0	451199	538281	0	0	0	0	0	0	0	0	762173	700,19	0	0	0	0	0	0	0	0	0	0	0	0	0	0	0
36965	0	0	0	0	0	0	0	0	0	0	0	0	0	121105	0	538212	0	0	0	0	0	0	0	0	0	0	0	414742	0	0	0	0	0	0	0	0	0	0	0	0	0	0	0	0	0	0	687891	0	0
36988	684755	0	178,14	143673	0	0	0	0	0	0	0	0	221463	234214	183751	144332	734735	703963	0	0	0	1226,2	132465	0	495043	412711	0	0	0	407192	105442	176558	262558	199365	515877	0	0	0	602369	651679	299101	0	0	687,02	240496	181462	228373	109145	398331
37056	14466,3	21813,5	12890,6	9988,48	18828	19981,5	16107,1	4805,21	9594,73	7012,59	7407,68	5333,59	11439,4	12177	10735,9	7157,01	16478,1	9902,99	10211,6	10756,6	7469,4	13534,3	16666,6	6590,84	7098,58	12650,9	11172,3	5015,72	27521,3	14535,4	9849,53	15410,3	6236,25	10912,6	12579,3	20032,3	8754,33	9031,13	7760,41	0	11172	10087,1	15313,2	18239,8	10659,8	7903,06	15067,4	10329,8	8273,62
37058	0	0	0	0	0	0	0	0	134117	0	0	0	0	0	0	0	0	0	0	0	0	0	221728	0	140115	0	0	0	0	0	0	0	0	0	0	0	0	0	0	0	0	0	0	0	0	0	0	0	0
37061	0	0	0	0	0	0	0	0	0	0	0	0	0	0	0	0	0	0	0	0	0	0	573,2	0	0	0	0	405127	0	0	0	0	0	0	0	0	0	0	0	0	0	0	0	0	0	0	0	0	0
37062	0	0	0	487806	0	0	0	0	0	351063	0	0	0	0	0	0	0	0	0	0	0	0	0	0	0	0	0	0	0	0	456382	0	0	0	0	0	0	0	0	5710,88	0	0	0	0	0	0	456306	0	0
37070	0	0	0	0	0	0	0	0	0	0	0	0	0	0	0	595323	0	0	0	0	0	0	0	0	0	0	0	0	0	0	683586	0	0	0	0	0	0	0	0	0	0	0	83627	0	0	0	0	0	0
37120	0	0	0	0	0	0	0	0	0	0	0	0	0	0	0	0	0	0	0	0	0	0	0	0	0	0	0	0	0	0	0	0	0	0	0	0	0	0	0	0	0	0	0	0	0	0	0	0	0
37124	0	0	0	0	0	0	0	0	0	0	0	0	186339	567428	0	0	0	631111	0	0	0	0	108583	295836	0	0	0	0	0	0	140,18	0	0	0	0	853226	0	0	0	0	0	0	0	0	0	0	0	0	0
37126	0	0	0	0	0	0	0	0	0	0	0	0	0	0	0	0	0	0	0	0	0	0	0	0	0	0	0	0	0	0	0	0	0	0	0	0	0	0	0	0	0	0	0	0	0	0	0	0	0
37127	0	0	0	0	0	0	0	0	0	0	0	0	0	0	0	0	0	0	0	0	0	0	0	0	0	0	0	0	0	0	0	0	0	0	0	0	0	0	0	0	0	0	0	0	0	0	0	0	0
37206	0	0	0	0	0	0	0	0	622756	220204	0	0	0	0	0	0	3307246	340893	0	0	64343	2643,13	0	0	0	312824	0	0	0	0	2348,41	0	0	0	0	0	0	0	0	116487	0	0	1726,63	0	0	0	0	0	0
37220	0	0	0	0	0	0	0	0	0	0	0	0	0	0	0	0	0	0	0	0	0	0	0	0	0	0	0	0	0	0	0	0	0	0	0	0	0	0	0	0	0	0	0	0	0	0	0	0	0
37230	0	0	0	0	0	0	0	0	0	0	0	0	0	0	0	0	0	0	0	0	0	304851	0	0	0	0	201472	0	0	0	0	202152	0	0	0	0	0	0	0	375154	0	0	0	0	0	0	0	0	0
37235	0	0	0	0	0	0	0	0	926649	307,6	0	0	0	275405	589931	0	956614	0	0	154508	0	0	249095	0	0	0	0	0	0	0	794195	0	0	286498	0	0	0	0	0	0	0	29202	0	0	0	808518	0	0	0
37262	0	710963	860538	572894	0	2388,8	0	1400,23	0	561044	0	1521,92	3024,22	0	1047,9	1113,11	0	0	1340,84	165395	1557,64	0	818548	2421,81	669001	783628	607875	718268	0	458945	1375,34	1045,64	964079	1263,78	814974	655877	0	0	58736	0	0	0	0	0	0	0	0	119036	0
37301	0	0	0	0	0	0	0	0	0	0	0	0	0	0	0	0	0	0	0	0	0	0	0	0	0	0	0	0	0	0	0	0	0	0	0	0	0	0	0	0	0	0	0	0	0	0	0	0	0
37332	0	0	0	0	0	0	0	0	0	0	0	0	0	0	0	0	0	0	0	0	0	0	0	0	0	0	0	0	0	0	0	0	0	0	0	0	0	0	0	0	0	0	0	0	0	0	0	0	0
37340	118064	0	0	0	0	0	0	0	0	0	0	0	0	0	413221	0	501953	0	0	0	0	0	0	157643	0	0	0	200478	0	0	217,5	0	0	0	0	0	0	0	0	0	0	0	0	0	0	0	114057	0	0
37344	0	0	0	0	0	0	0	0	0	0	0	0	0	0	0	0	0	0	0	198923	0	0	0	172,53	0	0	0	0	0	0	0	0	0	0	0	0	0	0	0	0	130688	0	0	0	0	0	0	0	0
37371	0	0	0	0	0	0	0	0	0	0	0	0	0	0	0	0	0	0	0	0	0	0	0	0	0	0	0	0	0	0	0	0	0	0	0	0	0	0	0	0	0	0	0	0	0	0	0	0	0
37375	0	0	0	0	0	0	0	125,28	0	0	0	0	0	0	0	0	0	0	0	0	0	0	0	0	0	0	0	0	849172	0	0	0	0	0	0	0	0	0	0	0	0	0	0	0	0	0	351459	0	0
37377	0	0	0	0	0	0	0	0	0	0	0	1262,02	0	0	0	0	208939	574776	0	0	0	0	594148	0	0	0	0	0	0	0	0	0	0	672285	0	0	0	0	0	0	0	0	0	0	0	0	0	0	0
37417	0	0	0	0	0	0	0	0	0	0	0	0	0	0	0	321581	0	0	0	0	0	0	0	148622	0	0	0	0	0	0	0	0	0	0	0	0	0	0	0	0	0	0	0	0	0	0	0	0	0
37420	577419	1044,28	527483	141211	0	789358	512561	905973	454302	364264	516678	0	453866	833075	249046	850443	0	767559	927228	948001	865327	203189	793,93	2308,54	342466	701116	385132	584915	1089,09	507486	991178	0	0	0	190495	734989	0	0	0	0	385791	202836	181233	1012,4	0	309144	185434	387554	192576
37441	282768	0	0	117308	0	0	185634	0	111651	0	0	202093	0	613549	0	0	145057	0	0	0	0	0	39525	0	0	0	0	0	0	0	0	0	0	105344	198808	0	0	0	2886,77	0	769693	0	204056	0	0	0	554549	625406	0
37461	0	0	0	0	0	0	0	0	0	0	0	0	0	0	0	0	0	0	0	0	0	0	0	0	0	0	0	0	0	0	0	0	0	0	0	0	0	0	0	0	0	0	0	0	0	0	0	0	0
37465	0	0	316,02	0	0	0	0	0	0	0	0	0	0	0	0	0	0	0	186864	0	0	0	0	0	0	0	0	0	0	0	0	0	0	0	0	0	0	0	0	0	0	0	0	0	0	0	135332	0	0
37475	0	0	0	446407	0	0	0	0	0	0	0	0	0	0	0	0	0	0	0	0	0	0	0	0	0	0	0	0	0	0	0	0	0	0	0	0	0	0	0	0	0	0	0	0	0	0	0	451037	0
37501	0	0	0	0	0	0	0	0	0	0	0	0	0	0	0	0	0	0	0	0	57637	0	156,6	0	0	0	0	581216	0	0	0	0	0	0	0	0	0	0	0	0	0	0	0	0	0	0	0	0	0
37513	0	0	0	0	0	0	0	0	0	0	0	0	0	0	0	0	0	0	0	0	0	0	0	0	0	0	0	0	0	0	0	0	0	0	0	0	0	0	0	0	0	0	0	0	0	0	0	0	0
37516	0	0	673544	1918,82	4275,14	120969	1572,3	589642	0	0	2091,87	2661,52	484497	0	624371	355644	129003	266542	0	1648,83	4016,69	0	0	428684	0	0	1213,25	0	0	0	122516	0	0	662436	0	0	0	0	591798	0	267758	951304	0	0	0	0	0	0	0
37603	0	0	0	0	0	0	0	0	315146	513962	0	0	196046	0	0	0	0	0	579017	0	0	191277	250938	356893	0	946514	0	0	607866	0	0	0	0	0	0	156811	0	0	0	412182	122107	0	0	0	102067	0	0	0	0
37610	0	0	0	0	0	867438	0	0	0	0	298,32	0	475154	0	0	0	0	0	0	0	0	0	0	0	0	0	0	0	0	0	0	0	644106	0	0	0	0	0	0	0	0	0	0	0	0	0	0	0	0
37623	349784	0	0	190862	0	0	0	0	0	420773	0	0	471748	528781	266983	0	0	0	0	0	0	0	0	451221	0	0	0	0	0	0	102,12	0	156,79	0	0	0	0	0	0	0	0	0	0	0	0	0	0	0	0
37650	404307	717048	1130,68	0	255357	840913	1174,75	0	312,35	0	7294,79	473912	1418,52	0	360231	1040,68	802091	0	233237	0	388209	540948	854378	491095	408112	818392	0	0	1374,16	312285	2106,79	814669	1865,78	0	526456	2514,28	155602	994259	710717	120059	273117	354442	0	922854	0	150006	356087	929222	603792
37662	9124,32	3512,11	0	5371,82	0	12459,8	6517,79	11192,2	0	2182,99	1607,3	0	4185,23	6100,69	3623,51	1751,29	8829,04	3408,41	3886,52	0	14108,6	1945,74	6980,64	3701,39	3433,93	2861,24	3912,56	1124,17	6875,91	4105,41	5668,57	2583,44	2821,65	3800,12	2128,47	1952,32	1009,62	4368,91	950,46	499758	3078,01	2507,98	2807,92	853,6	205549	234687	0	581016	1582,79
37672	0	0	0	0	0	0	0	0	0	0	0	0	0	0	0	0	0	0	0	0	0	0	0	0	0	0	0	0	0	0	0	0	0	0	0	0	0	106509	0	0	0	0	0	0	0	0	403423	0	0
37682	0	0	0	0	0	0	0	0	0	0	0	0	0	0	0	0	0	0	0	0	0	0	0	0	0	0	0	0	0	0	0	0	0	0	0	0	0	0	0	0	0	0	0	0	0	0	0	0	0
37698	0	0	0	0	908521	0	0	3898,38	0	0	0	0	2908,89	0	3292,8	0	2416,46	3292,28	2097,35	0	0	930927	3442,1	1627,02	956541	1652,87	0	0	6850,22	0	1517,71	0	1318,61	0	3823,3	3111,74	0	224411	0	3557,95	0	4182,99	0	0	5737,68	0	2875,7	1945,09	0
37715	0	256097	8582,02	759916	531206	0	27509,4	0	677251	1326,81	2722,99	5257,15	0	8078,22	0	7191,79	0	0	0	2869,31	1729,65	0	0	0	0	0	4835,04	0	0	0	0	0	133198	4445,1	0	0	2367,69	0	180698	0	0	0	1018,44	1088,66	0	630001	0	0	0
37717	0	0	0	0	0	0	0	0	0	0	0	925145	0	0	0	0	0	0	0	0	0	0	0	0	140742	0	0	0	0	0	0	0	0	0	0	0	0	0	0	0	0	0	0	0	0	0	0	0	0
37751	0	5392,01	0	0	0	0	1664,9	0	0	884513	0	0	0	0	8020633	0	0	0	0	3411,94	0	2772,16	0	0	0	0	0	1998,81	6483,01	0	0	4176,48	0	4125,96	2643,56	4440,63	1575,54	0	0	0	0	684711	0	3444,59	1778,23	1525,13	3482,2	1273,95	0
37775	0	0	0	0	0	144743	0	0	0	0	0	0	0	0	0	0	0	0	0	0	0	0	0	0	0	0	0	0	0	0	0	0	0	0	0	0	0	0	0	0	433385	0	0	0	0	0	0	0	0
37785	208,79	406317	0	0	0	0	0	0	0	0	0	0	0	203967	0	0	0	0	0	0	0	0	0	425741	0	0	0	0	153796	0	0	0	0	0	0	0	0	0	391016	0	237491	0	0	0	0	0	0	0	0
37794	0	0	0	0	0	0	0	0	0	0	0	0	0	0	0	0	0	0	0	0	0	807267	0	192912	576877	523958	0	0	0	0	0	0	0	0	0	0	0	0	0	110364	764828	0	0	426596	0	165688	519485	0	0
37796	0	0	0	0	0	0	0	0	0	0	0	0	0	0	0	0	0	0	0	0	0	0	0	0	0	0	0	0	0	0	0	0	699489	247545	0	0	0	0	0	0	0	0	0	0	0	0	0	0	0
37805	0	235718	0	292411	0	711198	0	0	0	198712	546623	0	0	0	0	0	0	0	0	0	0	0	0	0	981129	0	330503	0	0	851121	0	0	0	0	0	0	0	0	0	0	0	0	705,43	175609	0	0	0	0	0
37903	592442	323425	2166,33	1048,34	598024	692812	866827	348301	302002	542578	762405	1122,22	1685,93	1717,53	944344	1348,8	172989	475006	619801	0	2089,36	5706,29	1779,33	610026	6625,81	745965	1089,1	0	256548	2893,36	363948	1499,94	2204,47	1539,09	1189,86	494837	537076	1155,54	510162	4073,21	2589,45	931092	936158	6839,36	1558,87	5640,29	2600,87	2656813	4394,2
37904	0	0	0	0	0	0	0	0	0	0	0	0	0	363249	0	0	0	0	0	0	0	0	0	0	0	0	0	0	0	0	0	0	0	0	0	0	0	0	0	0	0	0	0	0	0	0	257792	0	0
37949	2824,87	7229,34	2279,89	3014,72	3962,35	5894,05	0	0	177041	2665,87	1093,52	0	6274,35	3905,12	2064,49	1262,3	3781,39	4643,22	1338,26	5898,02	1151,83	3268,97	4531,05	3380,84	1482,71	2752,99	3222,84	549195	11338,1	4207,02	2822,71	2832,55	1447,98	3185,32	5539,74	7509,61	2580502	2854,04	1072,98	5745,28	3573,73	1832,33	570195	0	4293,69	2711,39	1343,89	1614,08	2478,92
37963	0	0	0	0	0	0	0	0	0	0	0	0	0	0	0	0	0	0	0	0	0	0	0	0	0	0	0	0	0	0	0	0	0	0	0	0	0	0	0	0	0	0	0	0	0	0	0	0	0
37978	0	0	0	0	0	0	0	0	0	0	0	0	0	0	107604	0	0	0	0	0	0	0	0	0	0	0	0	0	0	0	0	0	0	0	0	0	0	0	0	0	0	0	0	0	0	0	0	0	0
38007	0	0	0	0	0	0	0	0	0	0	0	0	0	0	0	0	0	0	0	0	0	0	0	0	0	0	0	0	0	0	0	0	0	0	0	0	0	0	0	0	0	0	0	0	0	0	0	0	0
38009	0	0	0	0	0	0	0	0	0	0	0	0	0	0	0	0	0	0	0	0	248916	0	0	0	0	0	0	0	0	0	0	0	0	0	0	0	0	0	0	0	0	0	0	0	0	0	0	0	0
38010	0	0	0	0	140,28	0	0	0	0	0	0	0	0	0	0	0	0	0	0	0	0	0	0	0	0	0	0	0	0	0	0	0	0	0	0	0	0	0	0	0	590041	106177	0	0	0	0	0	152148	0
38011	0	0	341547	0	0	0	0	0	0	0	103262	0	0	0	0	0	0	0	0	0	0	0	0	0	0	0	0	0	0	0	0	0	93634	0	0	0	0	0	0	0	0	0	0	0	0	0	0	0	0
38021	0	0	0	0	0	0	0	0	0	0	433721	0	138065	0	0	0	378588	0	0	0	0	0	0	0	0	0	0	0	0	0	0	0	0	0	726305	0	0	0	538316	0	0	0	0	0	0	0	0	0	0
38037	0	0	0	0	0	14511,3	0	0	0	0	7384,55	0	0	0	0	0	0	0	0	603707	0	0	0	0	0	0	0	0	0	0	0	0	0	0	0	0	0	0	0	0	0	0	630694	0	0	0	0	0	0
38063	0	0	0	0	0	0	0	0	0	0	0	0	0	0	0	0	0	0	0	0	0	0	0	0	0	0	0	0	0	0	0	0	0	0	0	0	0	0	0	0	0	0	0	0	0	0	0	136117	0
38087	0	0	0	0	0	0	0	0	0	0	0	0	0	0	0	0	0	0	0	0	0	0	0	0	0	0	0	0	0	0	0	0	0	0	0	0	0	0	0	0	0	0	0	0	0	0	0	0	0
38099	0	0	0	0	0	0	0	0	0	0	0	0	0	0	0	0	0	0	0	0	0	0	0	0	0	0	111968	0	0	0	0	0	0	0	0	0	0	0	0	0	0	0	0	0	0	0	0	0	0
38105	0	0	0	0	0	827414	0	0	0	0	0	0	0	0	0	0	0	0	0	0	0	0	0	0	0	0	0	0	0	0	0	0	0	0	0	0	0	0	0	0	0	0	0	0	0	0	0	1947,46	0
38169	0	0	0	0	0	0	0	0	0	0	0	0	0	0	0	0	0	0	0	0	0	116199	45468	0	0	0	493577	0	0	0	0	0	0	0	0	0	0	372856	0	0	0	0	0	0	0	0	0	0	0
38171	0	0	0	0	0	0	0	532229	0	0	0	0	0	79489	0	0	0	0	0	0	0	0	0	0	0	0	0	0	0	0	0	0	0	0	0	0	0	0	0	0	0	0	0	0	753226	0	0	0	0
38174	0	0	0	0	0	0	0	0	0	0	524282	0	0	0	0	195193	0	0	0	0	1699297	2920,02	0	0	699503	0	0	0	19025,7	0	0	1129,11	0	0	0	0	0	0	0	0	0	0	0	894492	7084,13	0	0	0	0
38191	0	0	409985	0	0	0	0	0	0	719787	0	0	0	0	358733	0	0	0	0	0	598169	0	0	0	0	361297	0	0	0	0	463,85	0	0	0	0	0	0	0	0	0	0	0	0	0	0	0	0	0	0
38217	0	0	0	0	0	0	0	0	0	0	0	0	0	0	0	0	0	0	0	0	0	0	0	0	0	0	0	0	0	0	0	0	0	0	0	0	0	0	0	0	0	0	0	0	0	0	0	0	0
38256	2081,23	1864,22	202347	0	0	8887,25	556,3	0	0	0	0	0	0	0	66,89	0	0	0	0	0	0	1973,06	0	1314,09	0	0	0	0	0	0	0	0	0	0	0	0	0	0	0	0	0	0	0	0	0	0	0	299997	1764,92
38263	0	0	0	0	0	0	0	0	0	0	735117	0	0	0	0	0	0	0	0	0	0	0	0	0	0	0	0	0	0	0	0	0	0	0	0	0	0	0	0	0	0	0	0	0	0	0	0	0	0
38266	341095	0	204677	875744	0	0	0	234,22	953871	228017	113733	540325	0	101001	0	242704	0	0	0	0	0	486008	617909	103722	0	0	875952	0	406764	0	220981	0	95,78	141626	0	0	257263	0	329652	334393	860631	0	231607	340387	257724	0	0	601996	0
38308	0	0	0	0	0	0	0	0	0	0	0	0	0	0	352164	0	0	677573	0	0	0	402007	452437	203815	0	0	0	0	0	0	0	616335	0	0	491032	0	0	0	0	0	0	0	0	133288	0	0	0	0	0
38397	0	0	0	0	0	0	0	0	0	0	0	0	0	0	0	0	0	0	0	0	0	0	0	0	0	0	0	0	0	0	0	0	0	0	0	0	0	0	0	0	0	0	0	0	0	0	0	0	0
38459	0	0	0	0	0	0	0	0	0	0	172777	0	0	0	0	0	0	0	0	0	0	0	0	217994	0	0	0	0	0	0	0	0	0	0	0	0	0	0	0	0	0	0	0	0	0	0	0	0	0
38460	0	0	0	173,69	0	240699	0	0	0	0	0	0	567336	0	0	0	0	0	0	0	0	706526	0	0	0	288681	0	0	0	0	0	0	122791	0	0	0	0	0	0	0	0	0	0	0	0	0	0	0	0
38510	0	0	0	0	0	0	0	159676	0	0	234127	0	0	0	0	177407	397329	0	175,69	0	0	0	174846	0	584908	0	0	0	0	0	250052	576202	0	420,26	358634	0	0	100621	0	0	0	0	0	0	0	0	0	0	0
38555	0	0	0	0	0	0	0	0	0	0	0	0	0	0	0	0	0	0	0	0	0	0	0	0	0	0	0	0	0	0	0	0	0	0	0	0	0	0	0	0	0	0	0	0	0	0	0	0	0
38566	0	0	0	0	0	274578	0	0	0	0	0	0	0	0	0	0	0	0	0	0	0	0	0	0	0	0	0	0	0	0	0	0	0	0	0	0	0	0	0	0	0	0	0	0	0	0	0	0	0
38586	0	0	0	0	0	0	0	0	0	0	762585	0	0	0	0	0	0	0	0	0	0	0	0	873897	0	0	0	0	0	0	0	0	370274	0	0	0	0	0	0	0	627803	0	0	0	0	0	0	0	0
38605	6297,9	1969,43	4847,97	5202,67	3285,13	4916,71	9589,57	6239,66	2854,53	4170,41	5329,82	6801,11	3116,2	6615,83	13048,9	6240,84	5495,42	7147,96	7217,67	2780,25	4739,93	3154,44	3134,21	4234,09	3218,39	3410,01	3349,44	5973,09	12126,1	3094,89	7708,98	8106,55	4239,1	5811,71	3921,5	5826,49	7472,12	6145,05	2609,14	2705,74	2459,45	3241,61	7619,38	1761,47	6206,02	3099,42	6747,77	3417,54	2363,17
38617	133584	739219	0	247451	0	0	0	0	197922	153114	0	0	763021	0	660575	0	321983	198566	0	0	0	195158	145923	428736	0	170,07	253968	0	833418	0	0	0	127325	281654	0	0	0	707786	0	0	253791	607379	0	109276	0	0	0	348474	269,53
38651	0	0	0	0	0	0	0	0	0	0	0	0	0	0	0	0	0	0	0	0	0	0	0	0	0	0	0	0	0	0	0	0	0	0	0	121,95	0	0	0	0	0	0	0	0	0	0	0	0	0
38659	0	0	0	0	0	438054	0	0	0	0	0	0	0	0	0	0	0	0	0	0	0	0	0	0	0	0	0	0	0	0	0	0	0	0	0	0	0	585528	0	0	0	0	0	0	0	0	0	0	0
38666	0	0	0	0	0	0	0	0	0	0	107,73	0	0	0	0	0	0	0	0	0	0	0	0	0	0	0	0	0	0	0	0	0	0	0	0	0	0	0	0	0	0	0	0	0	0	0	0	0	0
38676	0	0	384228	797,11	8391,29	0	16263,4	1538,05	0	0	0	0	0	8529,35	0	0	0	0	0	0	11755,06	0	0	0	0	0	1539449	0	0	0	643918	0	0	0	0	0	0	0	0	0	0	0	0	0	0	0	146,6	0	0
38701	0	0	0	0	0	0	0	0	0	0	421222	0	224596	0	0	0	0	0	0	0	0	0	0	0	0	0	0	0	0	0	0	0	0	0	0	0	0	0	0	0	0	0	0	0	0	0	0	0	0
38708	0	0	0	0	0	0	0	0	0	0	0	0	0	0	0	0	0	0	0	0	0	0	0	0	183394	0	0	0	0	0	0	0	0	0	0	0	0	0	0	0	0	353922	0	0	0	0	0	0	0
38719	0	0	0	586352	140516	0	0	0	0	0	0	0	0	0	0	0	0	0	0	0	968088	0	0	0	0	0	0	0	0	0	0	0	0	0	0	0	0	0	0	0	0	0	0	0	0	0	0	0	0
38743	0	0	0	0	0	0	0	0	0	0	0	0	0	0	0	0	0	0	0	0	0	0	0	0	0	0	0	0	0	0	0	0	0	0	0	0	0	0	0	0	0	0	0	0	0	0	0	0	0
38752	8313,88	5219,33	12750,5	3669,8	18749,2	11054,7	4121,49	12161	7687,62	6371,84	8045,4	4190,38	5228,1	1148,55	18260,7	6495	5864,54	3064,63	2451,35	2959,96	14124,3	7288,64	5204,37	4680,69	3378,3	16625,7	1385,16	4068,36	18339	14745,9	12923,5	5253,96	6254,96	4288,17	2624,55	5015,36	4448,91	9310,34	4153,04	4690,5	6247,79	4076,51	6565,8	7614,01	14824,4	4994,46	3486,71	8428,95	11069
38755	0	0	273889	0	0	0	879479	0	108637	0	0	0	0	0	0	0	0	0	0	0	199061	0	0	0	0	0	0	0	0	0	0	0	0	0	220088	0	601636	0	0	0	0	0	0	0	888907	117353	306735	0	0
38780	430388	0	0	0	0	0	0	0	0	134961	0	0	0	1293,47	0	0	0	0	227292	0	0	102076	241327	0	189585	0	1646,46	0	1855	143752	0	0	0	0	0	0	0	112623	0	0	0	0	0	320351	0	65886	0	0	0
38790	359777	0	0	0	0	0	0	0	0	242585	0	0	731962	294292	202099	0	858572	226051	0	0	0	0	134152	616507	0	0	0	0	1919,54	0	584776	232974	0	646842	197157	314626	0	0	0	0	0	0	0	0	0	0	0	0	0
38798	227441	1199,63	7524,49	0	9189,45	9903,57	0	267928	4129,22	3374,94	9649,04	0	1113,79	5745,39	200795	10096,4	0	6236,39	2568,27	5943,42	2368,32	7448,19	3500,01	163694	1917,3	965109	3027,93	106893	9555,95	1094,72	0	602555	112358	0	6163,68	8603,02	5495,36	5263,01	3868,3	3638,26	2452,06	3653,22	207522	5063,16	10159,6	4932,82	0	286429	4301,51
38879	0	0	7481,48	3007,92	25005,9	1647,27	358176	4507,06	1653,94	414645	7692,48	8466,38	0	0	5934875	0	53145	0	0	7832,82	4766,36	185483	72726	0	760712	343157	0	0	0	0	0	275132	113428	1498,81	0	0	969294	445707	3372,71	2607038	956167	0	129259	0	0	0	108,93	468046	0
38910	160305	0	0	0	0	0	0	0	0	0	226238	0	217214	923477	0	0	0	176801	0	0	0	164176	0	0	0	0	0	0	315028	0	0	0	201835	0	116193	0	0	0	188899	0	613432	339,12	0	0	0	0	0	0	834028
38933	0	0	0	0	0	0	0	0	0	0	0	0	0	0	0	0	0	0	0	0	0	0	0	0	0	0	0	0	0	0	0	0	0	0	0	0	0	0	0	0	0	0	0	0	0	0	0	0	0
38951	0	0	759804	403241	0	0	0	0	0	0	220288	0	227255	0	0	0	0	0	0	0	0	861247	144662	0	816768	0	0	0	0	0	0	275878	274468	0	696996	0	0	0	0	620056	462,62	0	0	287881	548154	713,81	147675	1209,85	536715
38963	0	0	0	0	0	0	0	0	0	0	0	0	0	0	0	0	0	0	0	0	0	0	0	0	0	0	0	0	0	0	0	0	0	0	0	0	0	0	0	0	0	0	0	0	0	0	0	0	0
38991	0	0	0	0	0	0	0	0	0	0	0	0	0	0	0	0	0	0	0	0	0	0	0	0	0	0	0	0	0	0	0	0	0	0	0	0	0	0	0	0	0	0	0	0	0	0	0	0	0
39000	0	0	0	0	0	0	0	0	0	0	0	0	0	0	0	0	0	0	0	0	0	0	0	0	0	0	0	0	0	0	0	0	0	0	0	0	0	0	0	0	0	0	0	0	0	0	0	0	0
39002	0	0	0	0	0	0	0	0	0	0	0	0	0	0	0	0	0	0	0	0	0	0	0	0	0	313576	0	0	0	565611	0	0	209879	126,54	126777	523025	0	280933	0	0	0	0	0	0	0	0	0	0	0
39005	0	0	0	0	0	0	0	0	0	0	0	0	0	0	0	0	0	0	0	0	0	0	0	0	41411	0	0	0	0	0	0	0	0	0	0	0	0	0	0	0	0	0	0	0	0	0	0	0	0
39033	0	884179	0	0	0	0	0	1090,97	0	373932	1341,07	0	0	0	0	0	0	0	0	0	1559,47	575731	0	0	1599,23	0	0	488882	0	0	512297	0	0	0	0	0	0	0	0	0	0	0	0	0	0	0	0	0	0
39047	0	0	0	0	0	0	0	0	0	0	0	0	0	0	0	0	0	0	0	0	0	0	0	0	0	0	0	0	0	0	0	0	0	0	0	0	0	0	0	0	0	0	0	0	0	0	0	0	0
39064	544454	127504	174558	1255,51	0	0	3078,21	1086,52	401488	365131	0	1296,97	1926,2	347633	1414,63	106022	502309	0	637622	0	1771,72	0	675672	353521	423036	473359	238881	184762	0	0	915097	542313	812176	446493	111367	0	0	0	0	0	265078	0	249294	0	0	0	236449	210952	0
39129	0	0	0	1196	0	172723	0	818346	1748,55	491503	0	0	152363	3160,02	0	0	0	0	0	0	0	0	0	0	0	1042,32	0	0	0	0	0	0	0	0	0	197829	0	0	0	0	0	0	0	0	0	0	808164	0	298529
39145	0	0	0	106038	0	0	0	0	0	0	0	0	0	0	0	0	0	0	0	0	0	0	0	202151	0	0	0	0	0	0	0	0	0	0	0	0	0	692616	0	118083	259453	0	0	0	0	0	0	0	0
39163	0	0	0	0	0	0	0	0	0	0	0	0	0	0	0	0	0	0	0	0	0	0	61855	583211	0	0	0	0	0	0	0	0	0	0	0	0	0	0	0	0	0	0	0	0	0	0	0	0	0
39168	0	0	0	117217	0	0	0	0	462651	0	2874603	0	0	0	0	0	115527	0	198031	257131	0	0	0	0	0	0	0	0	0	0	0	0	0	0	0	0	0	0	0	0	0	168815	0	0	0	0	0	167143	0
39275	0	0	0	0	0	0	0	0	0	130484	0	0	0	0	0	0	0	0	0	0	0	0	0	0	0	0	883598	0	0	0	0	0	0	0	0	0	0	0	0	0	0	0	0	0	0	0	863266	0	494461
39276	0	0	680177	134586	0	0	0	0	0	0	0	0	1224,46	0	0	0	0	0	0	0	0	0	0	915557	0	0	0	113624	0	0	373,67	0	158978	119546	0	0	175362	0	0	0	0	0	0	0	0	0	0	0	0
39310	0	0	0	0	0	0	0	0	0	0	0	0	0	0	0	0	0	0	0	0	0	0	0	247044	0	0	0	0	0	0	0	0	0	0	0	0	0	0	0	0	0	0	0	0	0	0	0	0	0
39322	0	354967	0	1354,39	650963	753339	1022,44	0	496626	603469	1325,51	0	0	0	0	0	0	0	0	0	0	0	0	0	0	0	0	0	464929	0	0	0	0	0	0	0	0	0	0	0	0	0	0	0	0	0	0	1398,22	0
39607	578494	141765	926874	963501	330,58	484108	397581	1185,37	1216,76	964745	1732,26	1770,44	1542,69	88691	159,33	159,46	545529	203144	569513	1191,53	0	0	158014	1187,79	218854	324,32	415,67	865893	0	0	695444	498314	406205	683511	819536	739265	194782	338291	0	0	616628	0	0	584853	151137	0	466013	0	0
40075	0	0	0	0	0	0	161,75	0	0	0	3543,58	0	0	138235	0	0	0	0	0	0	0	0	0	0	0	0	269,33	0	0	0	0	0	0	0	0	0	0	0	0	0	0	0	0	0	0	0	0	0	0
40091	9504,07	11104,4	4506,35	11946,6	12238,8	12420,5	14076	11076,3	2671,19	5144,73	3082,2	4522,52	8048,7	7666,83	10670,8	9016,02	8417,76	7741,79	8315,44	5232,99	3547,69	10189,5	12970,2	6679,85	5475,82	4482,06	7174,66	2042,2	14391,9	10492,8	5182,23	10520,1	4417,87	6155,65	11132,8	12611,1	4636,2	3731447	0	0	0	0	0	928224	0	821454	0	0	0
40103	0	0	0	0	0	0	0	0	0	0	0	0	0	0	0	0	0	0	0	0	0	0	0	0	0	0	0	0	0	0	0	0	0	0	0	0	0	0	0	0	0	0	0	0	0	0	0	0	0
40133	0	0	383139	0	0	0	0	0	0	0	379556	0	337101	0	0	0	0	0	0	0	0	0	0	0	0	0	0	0	0	0	0	0	0	0	833925	1263,2	0	0	0	0	0	0	0	0	0	0	0	0	0
40159	0	0	0	0	0	0	0	0	1162,99	0	0	0	0	0	0	0	0	0	0	0	184427	0	0	0	0	0	283482	0	0	0	0	0	0	254,98	0	0	0	0	0	0	0	0	0	0	0	0	0	0	0
40169	0	0	0	0	0	0	0	0	0	0	0	0	0	0	0	0	0	0	0	0	0	0	0	55004	0	0	0	0	391478	0	985099	0	0	0	0	0	0	0	0	363899	241132	0	0	618847	205186	0	0	0	0
40221	0	0	0	0	0	0	395,37	0	0	0	0	257911	0	0	0	0	0	0	239363	0	0	567117	565436	0	1414861	0	372262	809077	0	0	0	0	0	0	0	0	0	0	0	0	0	0	0	0	0	0	0	180496	0
40225	0	728407	0	0	0	0	376,92	0	0	0	0	385,29	0	0	0	0	0	0	0	0	1147,89	0	0	0	0	0	381062	1884879	0	0	0	0	0	0	0	0	0	0	0	0	0	0	0	0	0	0	0	0	0
40243	20094,3	15673,7	37723,1	35622,2	32445,6	32529,6	31334,1	49091	27197,2	28519,1	42878,1	31672,7	29949,4	29689,8	34401,3	25272,2	12938,6	23668,3	24380,9	25911,4	23913	19848,7	22298	13058,9	25034,8	26350,8	23313,2	16156,1	47741,4	19906,3	24667,3	29163,8	21696,6	28847,3	13632,1	22063,1	18078,3	24374,5	19482,6	20197,3	20123,5	25057,2	22674,1	34358,4	24171,8	15193,4	22423,6	21250,9	23773,2
40259	0	0	0	0	0	0	0	0	0	192056	0	0	0	0	115674	0	812584	0	0	0	0	0	267411	274861	0	0	0	0	241,09	0	0	0	0	0	0	0	0	0	0	0	0	0	0	0	0	0	0	0	0
40260	476,02	2641,18	1794,05	1460729	1127726	0	1102,25	0	1023,27	413,47	1997693	0	3235,69	1391,38	3738,53	0	1804904	454,91	372366	1075,7	5809,81	514,49	531,26	1179035	526408	997038	942,36	194,28	1750,72	1010,62	1068,87	125288	1329,58	693332	172994	0	454315	340398	142,19	243938	1319,37	316918	191702	1331545	301851	342795	0	300,94	872909
40277	667722	0	0	0	0	0	0	0	0	0	0	0	0	0	0	0	0	0	0	0	0	0	0	0	0	0	0	603525	0	0	0	0	0	0	0	0	0	0	0	0	0	0	0	0	0	0	0	0	0
40283	0	0	0	0	0	0	0	0	0	0	0	0	0	0	0	0	0	0	0	0	0	0	0	0	0	0	0	0	0	0	0	0	0	0	0	0	0	0	0	0	0	0	0	0	0	0	0	0	0
40291	695736	0	100718	0	0	0	0	0	0	0	0	0	100658	273,78	0	0	0	742851	0	0	0	373393	0	0	0	0	0	0	329482	0	105268	0	0	0	0	0	0	0	0	0	0	0	0	0	0	0	0	0	0
40294	196,81	514477	0	0	0	156898	0	0	0	312611	772202	0	1695,82	362753	677043	0	769892	459208	0	0	0	200502	100644	286695	0	0	0	38486	998217	0	302054	0	114864	0	3307709	0	0	800376	554981	469683	275463	169661	381,1	184641	621359	168244	184878	634997	185905
40336	0	0	0	0	0	0	0	0	0	0	0	0	283706	0	0	0	0	0	0	0	0	0	0	0	0	0	0	0	0	0	0	0	0	0	0	0	0	0	0	0	0	0	0	0	0	0	0	0	0
40344	143646	620676	0	0	0	0	0	0	0	170847	0	0	0	0	0	0	0	0	0	0	0	0	0	241075	338885	183852	0	0	0	0	287858	0	0	0	0	0	0	72286	0	0	666174	0	0	0	0	0	0	0	0
40360	0	0	904043	0	373794	0	0	0	0	0	542768	0	0	0	0	0	0	0	0	0	0	0	0	0	0	0	0	0	0	0	0	0	0	0	0	0	0	0	323943	0	0	0	0	0	0	0	0	0	0
40363	0	0	0	0	0	0	0	0	0	0	0	0	0	0	0	0	0	0	0	0	0	0	0	0	0	0	0	0	0	0	0	0	0	0	0	0	0	0	0	0	0	0	0	0	0	0	0	0	0
40366	0	0	468812	0	0	0	0	0	0	0	0	0	0	0	0	0	0	0	0	0	0	0	0	0	0	0	0	0	0	0	429,22	0	0	0	0	0	0	0	0	0	0	0	0	0	0	0	0	0	0
40409	0	0	2005,29	228411	2315,77	149521	0	686973	132951	0	512741	1375,1	0	241966	0	0	0	0	0	0	278624	0	0	0	0	916203	0	0	0	0	0	0	0	356,21	0	0	0	0	200817	0	0	0	0	0	0	0	0	0	0
40452	0	0	0	0	0	0	0	0	0	0	0	0	0	0	0	0	0	0	0	0	0	0	0	0	750697	0	0	0	0	0	0	0	0	0	0	0	0	0	0	0	0	0	0	0	0	0	0	0	0
40453	0	0	0	0	0	0	0	0	0	0	0	0	0	0	0	0	0	0	0	0	0	0	0	0	0	0	0	0	0	0	0	0	0	0	0	0	0	0	0	0	0	0	0	0	0	0	0	0	0
40461	0	292792	0	0	0	2512,04	0	0	0	0	963316	0	0	0	0	0	0	0	0	0	0	0	0	0	0	0	0	0	0	0	0	0	0	0	0	0	0	0	0	0	0	0	0	0	0	0	0	0	0
40481	0	0	0	0	0	0	0	0	0	0	0	0	0	0	0	0	0	0	0	0	0	0	0	0	0	0	0	0	0	0	0	0	0	0	0	0	0	0	0	0	0	0	0	0	0	0	0	0	0
40484	0	0	0	0	0	0	0	0	0	0	0	0	0	0	0	0	0	0	0	0	0	0	0	0	0	0	0	0	0	0	0	0	0	0	0	0	0	0	0	0	0	0	0	0	0	0	0	0	0
40487	491563	0	0	0	0	0	0	0	0	0	0	0	0	130,48	0	987811	503189	292917	0	0	0	100778	285,36	0	736294	0	0	0	912792	0	0	0	0	0	0	0	0	0	0	0	0	0	0	0	0	0	0	0	0
40493	0	0	0	0	0	0	0	0	0	0	0	0	0	0	0	0	0	0	0	0	0	0	0	0	0	0	0	0	0	0	0	0	0	0	0	0	0	0	0	0	0	0	0	0	0	0	0	0	110221
40495	0	0	0	0	0	0	0	0	0	0	0	0	0	0	0	0	0	0	0	0	0	0	0	0	0	0	0	0	0	0	0	0	0	0	0	0	0	0	0	0	0	486153	0	0	0	0	0	0	1343423
40536	0	0	0	988347	0	0	0	0	0	0	0	0	0	446832	0	0	0	249844	0	0	0	0	0	0	0	0	0	0	0	0	0	0	0	0	0	169925	0	0	0	0	0	0	0	0	0	0	0	0	0
40541	272525	0	0	0	0	0	0	385295	0	0	0	958766	1037,18	520292	646,7	475567	0	422572	423282	0	1483866	0	0	151995	135033	325169	0	151759	0	181434	784589	726957	291296	367142	0	141042	0	445747	0	0	0	0	433668	0	317606	0	2056,86	0	0
40565	0	0	0	0	0	0	0	0	0	0	0	0	0	0	0	0	0	0	0	0	0	0	0	0	0	0	0	0	0	0	0	0	0	0	0	0	0	0	0	0	0	0	0	0	0	0	0	211455	0
40569	0	0	0	0	0	0	0	0	0	0	0	0	0	0	0	0	0	0	0	0	0	0	0	0	0	0	0	0	0	0	0	0	0	0	0	0	0	0	0	0	0	0	0	0	0	0	0	0	0
40572	0	271423	0	0	534673	0	0	0	811521	0	0	0	0	620,88	0	0	0	0	0	243805	0	0	0	976013	960193	0	0	0	0	0	0	0	0	0	0	0	0	472391	0	0	0	0	0	0	0	0	0	0	0
40606	0	0	0	0	0	0	0	0	0	0	0	0	0	0	0	0	0	0	0	0	0	0	0	33938	0	0	575145	0	0	0	0	0	0	0	0	0	0	1805247	0	0	0	179,46	0	186334	0	0	0	0	0
40619	0	0	0	0	0	0	0	385215	0	324513	0	0	3276,9	333447	1219,75	394078	0	119984	350922	0	0	0	213648	1804,44	126,6	0	0	0	0	0	972715	0	0	1776,61	361256	0	0	0	0	0	0	0	0	0	0	0	0	0	0
40627	0	0	0	0	657468	0	0	0	0	0	0	0	0	0	0	0	0	0	0	0	0	0	0	0	0	0	0	0	0	0	0	0	0	0	0	0	0	0	0	0	0	0	0	0	0	0	0	0	0
40645	0	0	0	10998,1	10362,3	0	56361,9	3400,46	284718	0	12095,3	4742,63	0	0	871992	0	0	0	0	4431,24	33391,4	0	0	0	0	0	13220,1	0	0	0	116635	0	0	1484,61	0	0	0	0	0	0	0	165385	0	0	0	0	0	0	0
40677	0	0	0	0	0	0	0	0	0	0	0	0	227944	0	0	0	0	0	0	0	0	0	602447	375223	0	414245	0	0	0	369788	596868	0	0	0	0	0	0	307097	204595	0	0	525704	0	0	0	0	0	0	0
40680	0	0	0	0	0	0	0	0	0	0	0	0	0	0	0	0	0	0	0	0	0	0	0	0	0	0	112,62	0	0	0	0	0	0	0	0	0	0	0	0	0	0	0	0	0	0	0	0	0	0
40737	427339	296957	1550,07	1467405	1247,13	1303,5	1666,57	0	509923	726403	1867	0	0	0	0	0	180578	0	0	0	0	0	0	616497	0	0	0	0	393299	2993064	299589	0	1957,91	2014,34	0	697211	638089	1285,32	113196	0	0	0	762607	794803	2125,2	0	0	1364,63	0
40745	0	0	0	0	0	0	0	0	0	0	0	0	0	0	0	0	0	0	0	0	0	0	0	0	0	0	0	0	0	0	0	0	0	0	0	0	0	0	0	0	0	0	0	0	0	0	0	0	0
40748	0	0	0	0	0	390,79	0	0	0	0	0	0	0	0	97075	0	0	0	0	0	0	0	0	0	0	0	0	0	0	0	0	0	0	0	0	0	0	0	0	0	39146	160,71	0	0	0	0	0	0	0
40759	0	0	0	629975	3167,31	0	7253404	1026,53	0	0	0	562,79	0	1794,36	0	0	109364	0	0	0	4018,1	0	0	0	0	0	3367,08	0	0	0	0	0	0	0	0	0	0	0	0	0	0	0	0	0	0	0	192,16	0	0
40864	0	0	0	0	0	0	0	0	0	343791	0	0	136357	0	0	699495	0	0	0	0	0	0	258767	0	0	0	182045	0	0	0	284833	0	0	0	0	0	0	0	0	0	0	0	0	0	0	0	0	0	0
40997	0	0	231869	0	0	0	0	0	0	0	0	561198	510841	0	0	0	0	0	0	629031	0	0	0	0	222612	0	980313	0	0	0	0	0	0	0	0	0	0	0	0	0	0	0	0	0	0	0	0	0	0
41166	0	0	0	285527	0	0	0	0	293719	290392	529206	0	0	0	0	0	177112	0	0	0	0	0	0	595642	0	109313	0	0	0	0	949573	0	290462	0	152722	0	0	0	0	0	0	0	0	0	0	0	0	0	0
41336	0	0	0	0	0	0	0	0	0	0	0	0	0	0	0	715749	0	0	0	0	0	0	0	0	0	720325	0	0	147306	0	0	0	0	0	0	0	0	0	0	0	0	0	0	0	0	0	0	0	0
41342	0	0	0	0	0	0	0	0	0	0	681828	0	0	0	0	0	0	0	0	0	0	0	0	0	0	0	0	0	0	0	0	0	0	0	0	0	0	0	0	0	0	0	0	0	0	0	0	0	0
41345	245762	0	733907	0	0	523954	1279,01	0	0	0	0	0	562237	379626	0	0	0	0	107333	0	795734	0	0	0	0	0	0	0	0	0	0	110057	0	0	0	0	0	0	0	0	279465	0	0	0	0	0	0	0	0
41425	0	0	0	0	0	0	0	0	0	0	0	0	0	0	0	0	0	0	0	0	0	0	0	0	0	0	0	0	0	0	0	0	0	0	0	0	0	0	0	0	0	0	0	0	0	0	0	0	0
41431	3707,77	5123,39	4032,27	4036,37	9504,32	4634,94	6509,95	6498,84	2346,96	1775,52	2226,08	0	3860,18	10357,3	6013,8	1129,44	9577,57	2340,29	2677,7	4433,44	4086,83	2993,33	7146,05	3536,83	4667,86	3137,98	2799,26	1838,02	8459,25	3183,94	5863,06	4667,53	2054,13	5607,74	3084,69	5632,12	2543,48	1722,69	0	0	0	0	702,7	1384,52	0	899856	243179	0	0
41434	266272	0	1615,95	0	0	0	0	0	0	0	0	0	0	129,65	0	83,92	0	0	0	512,61	0	290723	263437	0	0	0	0	0	1573,25	0	0	0	103997	649244	236332	0	0	411469	0	0	0	0	0	0	0	0	140861	0	0
41471	0	328868	505002	0	0	0	0	0	0	0	0	0	0	622485	0	0	969749	0	118824	0	123613	457405	535142	0	721407	186083	0	0	0	0	0	0	214658	0	0	0	0	219,58	0	0	0	0	0	0	0	0	0	0	0
41476	0	0	0	0	0	0	0	0	0	676286	0	0	0	0	0	0	0	0	0	0	0	0	0	331396	416613	156194	321642	0	0	0	0	0	316917	0	0	0	0	0	0	0	0	0	0	0	0	0	730703	0	0
41485	544319	0	0	394189	219281	0	285091	509212	104403	233913	755385	1199,1	401051	864878	187679	429,78	364214	264402	628563	252375	0	898868	167496	213812	204027	0	536393	194588	0	0	498645	302482	317186	606194	41569	0	133406	249234	229115	301385	160092	446753	211623	537704	349769	218742	2283995	150884	0
41513	0	172248	1940,09	1329,59	3349,21	0	0	2715,75	2936,25	0	2016277	3747,6	0	487196	0	203971	0	0	0	0	359224	0	0	4537,83	4738027	4677403	772949	0	1602,64	0	466464	0	411977	1657,33	775259	0	0	0	0	0	0	0	409527	612982	0	264385	0	0	0
41514	3039,35	535857	748175	1443,93	1725,36	1390,22	0	2181,48	0	5510,88	0	313107	521428	852015	8134,49	578511	3610,71	1785,66	1015,77	3608,46	821268	2326,08	2336,42	0	871886	711152	792959	266923	1447,53	606437	924699	976254	485,03	0	199872	711712	2131,36	1158,95	1992414	269282	281666	646925	165578	5747,15	0	1051603	0	817407	694242
41539	0	0	244455	0	0	0	0	0	0	0	0	0	0	0	400565	0	0	0	0	0	0	0	0	0	0	0	0	0	264598	0	0	0	0	0	0	0	0	0	411253	0	0	0	0	0	0	0	0	0	0
41597	0	0	0	0	0	0	0	0	375451	0	0	0	0	0	0	0	0	0	0	0	0	115169	0	0	0	0	156945	0	0	0	608518	0	0	0	0	0	0	0	0	0	0	0	0	0	0	0	0	0	0
41601	1920,38	4669,12	4546,59	1883,68	4464,52	5401,9	668263	2502,12	2474,06	4095,3	9942,06	2396,56	6148,77	2623,62	2286,94	1192,96	3934,75	3396,23	3442,84	3735,7	1568,32	3319,3	2428,32	2998,27	1537,22	1853,93	2112,81	3197,79	3266,82	3290,97	4505,3	2931,83	2055,68	3047,72	3700,31	2082,16	2005,38	3665,21	2063,29	3359,36	6755,99	6279,63	2811,63	5345,25	6304,18	1818,64	2856,04	3376,73	5322,98
41652	299531	0	310339	292766	0	0	0	0	0	0	0	0	0	0	474919	387734	0	0	0	745513	0	169897	110404	0	0	0	0	0	0	0	1210884	0	0	0	0	86144	0	0	0	0	0	0	365171	0	367273	0	0	0	0
41654	0	0	0	0	0	0	0	0	0	0	0	0	0	0	0	0	0	0	0	0	0	0	0	0	0	0	0	0	0	0	0	0	0	0	0	0	0	0	0	0	0	0	0	0	0	0	0	0	0
41655	623108	0	0	0	0	120492	0	0	0	0	0	0	0	0	0	0	101719	0	0	0	0	0	0	0	0	0	0	116535	0	0	0	0	0	0	0	0	0	0	0	0	0	0	0	0	0	0	0	0	0
41665	0	0	124946	0	0	0	0	0	0	712068	0	0	0	0	0	0	336005	0	0	0	0	759913	860647	179481	152325	0	0	0	0	0	0	0	0	0	0	0	0	0	0	0	0	0	0	0	0	0	0	0	0
41735	0	0	0	0	0	0	0	0	0	0	0	0	0	0	0	0	0	0	0	0	0	0	0	0	0	0	0	0	0	0	0	0	0	0	0	0	0	0	0	0	0	0	0	0	0	0	0	250169	0
41737	0	0	449359	247953	0	0	0	0	843064	258721	0	0	0	0	0	0	0	2649196	0	0	0	267448	0	0	0	0	0	0	0	0	0	0	0	0	0	0	0	0	0	0	0	0	0	0	157342	0	0	0	0
41770	605846	1160,7	0	0	1015,27	487675	0	0	0	578469	0	0	797963	149829	0	0	123437	646473	427723	0	0	618432	273379	2036,8	0	659052	1372,14	0	2607,81	837491	0	1367,4	0	814512	1229,83	1392,18	0	0	0	0	0	0	0	351,79	804058	0	0	0	0
41815	0	0	0	0	0	0	0	0	0	0	0	0	0	0	0	0	0	0	0	0	0	0	0	0	0	0	0	0	0	0	0	0	0	0	0	0	0	0	0	0	0	0	0	0	0	0	0	0	0
41830	0	0	0	0	0	0	0	0	0	0	0	0	0	0	0	0	0	0	0	0	0	0	0	0	0	0	0	167639	0	0	0	0	0	0	0	0	0	0	0	0	0	0	0	0	0	0	0	0	0
41832	0	0	0	0	0	0	0	0	0	0	0	0	0	0	0	968532	0	0	0	0	0	0	0	151876	0	0	0	0	0	0	0	0	0	0	0	0	0	0	0	0	463317	0	0	0	0	0	0	754387	0
41833	342896	1817525	631491	2281,34	2669,38	953894	980752	0	0	0	164619	0	745293	0	1472257	676528	1085,38	0	605952	1075,1	0	0	417344	0	0	0	0	981182	0	409112	551744	0	0	426766	0	0	0	174964	0	0	0	0	244218	321828	281243	365968	0	653734	0
41858	0	0	0	0	0	0	0	0	0	61006	0	0	0	0	0	0	0	0	0	0	0	0	0	0	0	0	0	0	0	0	0	0	0	0	0	0	0	0	0	0	0	0	0	0	0	0	0	0	0
41863	124437	0	0	102867	0	0	0	0	0	0	0	0	609801	0	0	1305,69	140516	0	0	171419	0	0	145,21	479719	0	149647	0	0	0	0	173519	0	0	0	0	0	0	0	0	0	0	0	0	0	0	0	226576	0	0
41869	0	0	0	0	0	0	0	0	0	0	0	0	0	0	0	0	0	0	0	0	0	0	0	0	0	0	0	0	0	0	0	0	0	0	0	0	0	0	0	0	0	0	0	0	0	0	0	0	0
41892	0	0	0	0	0	835027	0	0	0	0	0	0	0	0	0	0	0	0	0	0	0	0	0	0	0	0	0	0	0	0	0	536994	0	0	0	0	0	206136	0	0	0	229374	0	3055058	0	0	0	0	0
41907	127205	0	0	829346	0	0	274,68	727127	0	0	0	339964	1422,93	0	697042	0	322278	0	0	0	966905	0	0	363186	0	0	0	0	0	0	808266	152931	0	467055	0	0	0	0	0	0	0	0	246796	0	0	0	536246	0	0
41908	0	0	0	0	0	0	0	0	0	0	0	0	104062	0	0	0	0	0	0	0	0	0	0	213643	0	0	0	0	0	0	0	0	0	0	0	0	0	0	0	0	0	0	0	0	0	0	0	0	0
41917	0	0	0	0	0	1839,93	0	0	0	0	0	1915,59	0	0	0	204423	0	0	0	0	0	0	0	0	0	0	0	0	0	0	0	0	0	621859	507698	513671	0	230126	0	0	0	0	0	0	0	0	0	0	0
41922	0	0	0	0	0	0	0	0	0	0	0	0	0	0	0	0	0	0	0	0	0	0	0	0	0	0	0	0	0	0	0	0	0	0	0	0	0	0	0	0	0	0	0	0	0	0	0	0	0
41972	0	0	0	479,19	0	0	121613	529486	179,06	204556	387422	0	0	105957	293591	0	460071	0	0	0	0	0	92669	981413	218867	0	0	0	0	227151	0	0	463372	416652	166327	935033	0	202635	409996	0	0	0	0	0	254069	485504	241692	0	0
42033	0	0	0	0	0	0	0	0	0	0	0	0	336517	0	0	0	0	0	0	0	0	0	0	0	0	0	0	0	0	0	0	0	0	0	0	0	0	0	0	0	0	0	0	0	0	0	0	0	0
42064	0	0	0	0	703849	184528	0	0	0	0	0	0	0	143896	0	0	0	0	0	0	0	0	0	0	0	0	0	0	0	0	0	0	0	0	0	0	0	0	0	0	0	0	0	0	0	0	0	0	0
42065	0	0	1690,11	0	10856	0	0	2025,84	0	0	2280,85	0	142767	133085	0	0	0	0	0	0	8094,31	0	0	0	893834	0	218932	0	135139	519626	0	0	0	0	0	0	0	0	0	0	0	0	1784,92	0	0	0	0	380005	0
42102	0	0	0	0	0	0	0	0	0	0	0	0	0	0	0	0	0	0	0	0	0	0	0	0	0	0	0	0	0	0	0	0	0	0	0	0	0	0	0	0	0	0	0	0	0	0	0	0	0
42114	0	0	0	5211,77	1763,21	0	16703,1	2808,57	0	0	0	0	0	0	179794	0	0	0	0	0	4774,58	0	0	0	0	0	740485	0	0	0	0	0	0	0	0	0	0	0	0	0	0	0	0	0	0	0	0	0	0
42146	0	0	0	0	0	1442,4	0	0	870551	0	0	0	0	0	0	0	0	0	0	0	0	0	0	0	0	0	0	0	0	0	965202	0	0	0	0	0	0	0	0	0	0	0	0	0	0	0	0	0	0
42150	0	384718	0	0	157218	0	0	0	0	0	0	0	0	607574	0	0	0	259387	0	1114,41	0	5360572	114316	844675	0	0	0	0	612888	368339	0	0	276842	0	0	0	0	110253	0	0	203621	0	0	0	0	0	0	0	0
42166	0	0	3105,33	177991	0	0	0	321315	1108,64	0	6412,81	6295,62	0	0	0	0	0	0	0	1097,04	20697,7	0	0	0	0	0	0	0	0	0	0	0	0	0	0	0	0	0	0	0	0	0	0	0	0	0	0	0	0
42179	0	0	0	0	0	0	0	0	0	0	0	0	0	0	0	0	0	0	0	0	0	0	0	0	0	0	0	0	0	0	0	0	0	0	0	0	0	0	0	0	0	0	0	0	0	0	0	0	0
42185	0	0	0	0	0	0	0	0	0	0	0	0	0	0	421711	0	0	0	0	0	0	0	0	0	0	0	0	0	0	0	0	0	0	0	0	0	0	0	0	0	0	538827	0	0	0	0	0	0	0
42188	815474	270348	0	0	0	0	0	0	0	0	0	0	0	0	0	0	0	0	0	0	0	0	0	0	143987	0	0	0	0	0	0	0	272662	0	0	0	0	0	0	0	215,21	0	197877	577768	249369	77451	0	330112	156,13
42216	350239	239,33	0	326,8	0	234516	0	0	0	229864	0	0	551315	0	501067	402,24	332017	301045	493214	0	0	0	332851	807856	0	0	0	0	480989	0	0	0	0	0	0	0	0	0	0	0	188269	0	509725	0	0	0	599095	147733	0
42269	0	0	0	0	0	0	0	0	0	0	0	0	0	0	0	0	0	0	0	0	0	0	0	0	0	0	0	0	0	0	0	0	0	0	0	0	0	0	0	0	0	0	0	0	0	0	0	0	0
42273	0	0	0	0	0	0	0	0	0	0	935549	271513	0	0	0	0	0	0	0	0	0	0	0	0	244108	0	139261	0	0	0	0	0	0	0	0	0	0	0	0	0	0	0	0	0	0	0	0	0	0
42304	625735	878792	1957,02	231106	954655	1496,3	0	429851	897034	985307	4481,26	640487	1207,38	749704	478189	222,36	977022	1120,31	0	2106,79	223842	1429,33	878804	1401,64	353126	0	595428	1178,43	631737	1260,83	1068,65	476326	837922	1216,58	1017,8	544848	459016	1516,58	922688	889779	2242,69	1808,13	1294,75	1902,67	3906,74	728939	1122,79	913989	869331
42313	0	0	2103,12	0	0	0	0	0	0	0	0	0	0	0	0	0	0	0	0	0	0	0	0	0	0	0	0	0	0	0	306882	0	0	0	0	0	0	0	0	0	0	0	0	0	0	0	0	0	0
42367	0	0	0	0	202236	0	0	0	0	0	0	0	0	0	0	0	0	0	0	0	0	0	0	0	0	0	0	0	0	0	0	0	0	0	0	0	0	0	0	0	0	0	0	0	0	0	0	0	0
42374	0	0	0	0	0	0	0	0	0	0	0	0	0	0	0	0	0	0	0	0	0	0	0	0	0	0	0	0	0	0	0	0	0	0	0	0	0	0	0	0	0	0	0	0	0	0	0	0	0
42378	0	130326	284256	0	0	0	0	0	0	225,82	0	0	0	0	0	0	387991	0	0	0	0	232402	214,91	0	466638	0	0	0	0	0	0	0	114636	0	0	0	0	0	0	0	0	0	0	0	0	0	0	0	0
42379	0	0	0	0	0	0	0	0	0	0	0	0	0	0	0	0	0	0	0	0	0	0	0	0	0	0	0	0	0	0	0	0	0	0	0	0	0	0	0	0	0	0	0	0	0	0	0	0	0
42382	0	0	0	0	0	0	0	0	0	0	112116	0	0	0	0	0	0	0	0	0	0	0	0	0	0	0	0	0	0	0	0	0	0	0	0	0	0	0	0	0	0	0	0	0	0	0	0	0	0
42404	1637,22	0	0	105516	0	0	0	133078	0	614592	0	157,56	511261	0	573823	463,66	0	343889	342,52	0	0	338076	221036	700249	543527	295312	420889	629869	2018,26	650952	422529	119671	224454	260824	477244	0	0	0	596253	48,98	0	0	295319	396848	570642	244888	0	0	163953
42458	0	0	0	0	0	0	0	0	0	0	0	0	0	0	0	0	0	0	0	0	0	0	0	678597	0	0	0	0	0	0	0	0	0	0	0	0	0	0	0	0	0	0	0	0	0	0	0	0	0
42473	0	0	0	757976	0	403,47	0	0	0	0	0	0	0	0	0	0	596016	0	0	0	0	205421	585483	0	0	0	0	0	437971	0	811362	0	239012	490,24	0	0	0	0	0	0	0	0	0	195539	0	0	0	0	0
42523	0	0	0	0	0	0	0	0	0	0	0	0	0	0	3666,81	0	0	2315,35	0	0	0	0	0	0	0	0	0	0	0	0	0	0	0	0	0	0	0	0	0	0	0	0	0	0	0	0	0	0	281308
42583	0	0	0	0	0	0	0	0	0	0	0	0	0	0	0	0	0	0	0	0	0	0	0	874973	0	0	0	0	0	0	0	0	0	0	0	0	0	0	0	0	0	0	0	0	0	0	0	0	0
42594	0	0	180018	0	0	100476	0	0	109208	577223	261722	912262	161582	0	774582	617,38	0	141611	0	0	0	594446	0	0	0	0	0	0	350793	0	0	0	0	0	347426	159328	176418	211913	483779	664652	448068	116363	0	597404	851223	0	213183	229944	1307,06
42662	0	0	0	0	0	0	0	0	567,75	0	0	0	0	429474	0	0	0	0	0	0	0	0	0	0	0	0	0	0	0	0	0	0	234635	0	0	0	0	0	0	0	0	0	0	0	0	0	0	0	0
42679	0	0	0	0	0	0	0	0	0	0	0	0	0	0	0	0	0	0	0	0	0	0	0	0	0	0	0	0	0	0	0	0	0	0	0	0	0	0	0	0	0	0	0	0	0	0	0	0	0
42680	0	0	0	0	0	0	0	0	0	297607	0	0	426043	0	0	0	0	0	0	0	0	0	0	0	0	787665	0	0	396335	0	541625	0	0	588494	465203	0	0	0	0	0	0	0	0	0	0	0	0	0	0
42683	405281	0	0	0	0	0	0	0	0	0	0	239441	0	0	0	1035,74	0	0	0	0	0	778685	0	0	0	0	268281	0	0	0	0	0	0	0	0	0	0	0	430659	0	0	0	0	0	0	0	0	0	0
42688	0	0	0	0	0	0	0	0	0	0	0	0	0	303896	0	0	0	0	0	0	0	0	0	0	0	0	0	0	0	0	0	0	0	0	0	0	0	0	790311	0	0	0	0	0	0	0	0	0	0
42721	0	0	0	0	0	0	0	0	0	0	0	0	0	0	0	0	0	0	0	0	0	0	0	677708	0	0	0	0	0	0	0	0	0	0	0	0	0	0	133786	0	0	0	0	0	0	0	0	0	0
42722	0	781072	0	0	0	222289	0	503939	0	0	0	0	740306	419844	1346,39	0	794011	357,38	0	0	0	0	456984	0	281747	0	0	0	342008	0	316539	265,29	0	849605	0	191902	0	119122	0	0	0	326639	122068	0	0	0	0	0	0
42750	0	0	0	0	0	26721,5	0	0	0	0	202498	0	0	0	0	0	0	0	0	516636	0	0	0	0	0	0	0	0	0	0	0	0	0	0	0	0	0	0	0	0	0	0	0	0	0	0	0	0	0
42766	0	0	0	259563	0	0	0	0	0	0	0	0	0	0	0	0	0	0	0	0	0	0	0	0	0	0	0	0	197177	0	0	0	0	0	762847	0	0	0	134308	877029	0	0	404427	0	0	0	205015	260243	0
42769	0	0	812306	0	0	0	0	0	0	0	0	0	0	0	0	0	593101	0	0	0	0	0	167905	0	0	0	0	0	305,44	0	286998	104612	0	0	0	100004	0	0	0	0	0	0	0	0	0	0	0	0	0
42776	0	0	0	0	0	0	0	0	0	528094	819242	0	0	0	113437	0	846041	0	0	185805	616283	0	122541	107673	587176	318745	0	0	146397	177974	1973,87	247809	178991	0	0	38447	0	883044	0	417905	0	0	0	292038	0	0	942009	0	0
42779	249,3	0	382817	4317	9938,64	0	0	2068,91	0	0	1708,96	4026,43	0	370882	818,88	0	789624	0	0	6990,51	3724,79	0	0	0	0	0	1371,79	0	0	0	0	0	0	1201,63	0	0	0	0	1213,16	0	0	0	0	0	0	0	701567	0	0
42785	0	455465	0	0	294568	0	0	0	906412	0	0	0	0	125946	0	0	699534	0	0	0	0	0	0	0	0	0	0	0	0	0	0	0	0	0	0	0	0	0	0	0	0	0	822939	0	0	0	0	0	0
42806	127431	0	380755	0	0	0	0	199547	615731	246258	505137	238777	0	0	431868	0	408301	160931	0	0	334,15	178607	0	394375	212349	732066	0	556555	0	0	183357	0	0	0	692026	298,78	0	0	861447	2833435	273142	501594	0	275792	0	0	0	276334	875792
42828	102835	0	0	0	773468	0	826324	0	0	0	0	325,55	0	218,79	0	0	0	0	0	0	0	84818	0	0	0	0	0	0	0	0	0	0	0	942267	355159	0	0	0	100842	0	0	0	69826	0	0	0	0	0	0
42832	0	0	0	0	0	0	0	0	0	0	0	0	529,31	0	0	0	0	0	0	0	0	0	0	23308	0	0	0	0	0	0	0	611722	0	0	0	0	0	0	0	0	137802	494418	0	0	0	0	0	0	248029
42833	155372	0	0	0	0	0	0	0	0	174716	0	0	472316	0	988069	231,16	231507	143839	0	0	0	495129	0	118515	0	0	0	0	115,49	0	485308	0	0	0	808912	0	0	0	0	0	0	0	0	0	0	0	0	0	0
42866	0	0	0	0	0	0	0	0	113603	0	435255	0	0	0	0	0	0	0	0	152039	0	1581241	0	585271	682353	0	0	0	0	0	0	0	0	0	0	0	0	0	0	0	0	0	0	0	0	0	0	0	0
42867	813176	0	0	0	0	0	0	0	714102	201608	0	0	362,75	0	266155	0	411621	105452	0	0	0	0	0	451595	0	0	0	0	923534	115337	613005	0	0	0	0	0	0	0	0	0	1196939	0	0	0	0	0	0	0	604453
42870	863291	0	0	605155	0	0	0	0	0	0	751448	0	0	0	0	0	0	0	0	0	0	0	0	0	789832	529455	0	0	0	0	0	0	0	0	0	242054	0	0	0	0	0	0	1532,92	0	0	0	0	0	0
42937	0	0	0	0	677679	0	0	0	0	0	702328	5024,27	0	0	0	0	0	0	0	933437	0	0	0	0	0	0	0	0	118081	0	0	0	0	0	238097	0	0	0	0	0	0	0	330275	0	0	0	278453	265437	0
42965	0	0	0	0	0	0	0	0	0	0	923424	0	0	0	0	0	0	0	0	0	0	0	0	0	0	0	0	0	0	0	0	0	0	0	0	0	0	0	0	0	0	0	0	0	0	0	0	0	0
42975	0	0	0	0	0	0	0	0	0	0	0	0	0	0	0	0	0	0	0	0	0	0	0	0	143381	0	0	0	0	0	0	0	0	0	0	0	0	411822	0	0	0	0	0	0	0	0	0	0	0
43009	0	0	0	0	0	890784	0	0	0	141881	0	0	0	0	0	0	0	0	0	0	0	0	0	0	0	0	0	0	0	0	0	0	0	0	0	0	0	0	0	0	0	829838	0	0	0	0	0	0	0
43029	0	0	0	19530,9	9488,53	0	71851,3	13088,9	0	0	778766	755172	0	0	1549,04	0	0	0	0	1040,83	23901,1	271589	0	0	0	0	4842,18	0	0	0	0	0	0	147509	0	0	0	0	0	0	0	0	0	0	0	0	0	0	0
43107	0	0	0	0	0	0	0	0	0	0	378935	0	0	0	0	0	0	0	0	0	0	0	0	0	0	0	0	0	0	0	0	0	0	0	0	0	0	0	0	0	157979	0	0	0	102778	0	0	0	0
43114	0	0	0	0	0	0	0	0	0	0	0	0	0	5677,47	0	0	0	0	0	0	0	0	0	0	0	0	227365	0	0	0	0	0	0	0	0	0	0	0	0	0	0	0	0	0	0	0	0	916722	0
43226	0	0	0	0	0	0	0	0	0	0	0	0	0	0	0	0	0	0	0	0	0	0	0	287411	0	108373	0	0	0	0	0	0	0	0	0	0	0	262047	0	0	0	0	0	0	0	0	394324	0	0
43235	0	0	0	0	0	0	0	0	0	791247	326,2	0	0	0	0	686777	0	0	0	0	623977	0	807629	864336	0	0	0	0	0	0	0	0	0	0	0	0	0	0	0	0	0	0	0	0	0	0	0	0	0
43275	0	222004	0	0	0	0	0	0	0	0	0	0	0	0	0	0	0	0	0	0	0	0	0	0	0	0	0	0	0	0	0	0	0	0	0	0	0	0	0	0	0	0	0	0	0	0	0	0	0
43295	0	0	0	0	0	0	0	0	0	0	0	0	0	0	0	0	0	0	0	0	0	0	0	177449	0	0	0	0	0	0	0	0	0	0	0	0	0	0	0	0	0	0	0	0	0	0	0	0	0
43319	0	0	0	0	0	0	0	0	0	0	0	0	0	0	0	0	0	0	0	0	0	0	0	0	0	0	0	0	0	0	0	0	0	0	0	0	0	0	0	0	0	0	0	0	0	0	0	0	0
43339	0	0	130087	221978	0	450192	0	815141	104036	316896	0	0	213068	0	0	0	1692,55	0	0	0	0	0	136836	374517	0	0	170704	729,47	0	0	0	552629	0	0	307612	0	449414	105,02	0	0	703917	133,26	113131	654597	105517	0	0	975011	365332
43341	0	0	0	0	0	0	0	0	0	0	0	0	0	0	0	0	0	0	0	0	0	0	0	0	0	0	0	0	0	0	0	0	0	0	0	0	0	0	0	0	0	0	0	0	0	0	0	0	0
43345	0	0	545685	545434	0	0	0	0	0	0	0	0	0	0	0	0	139804	0	0	443601	0	0	0	0	0	0	0	0	630969	0	209603	0	0	0	0	0	0	0	0	0	0	0	0	0	0	0	0	0	0
43366	0	0	0	0	0	0	0	0	0	0	0	0	0	0	0	0	0	0	0	0	0	0	0	0	0	0	0	0	0	0	0	0	0	0	0	0	0	0	0	0	0	0	0	0	0	0	0	0	0
43368	0	0	0	0	0	0	0	0	0	0	0	0	0	0	0	0	0	0	0	0	0	0	0	162637	0	0	0	0	0	0	0	0	0	0	0	0	0	0	0	0	0	0	0	0	0	0	0	0	0
43395	555234	0	0	0	0	0	0	0	0	0	0	0	0	0	0	0	0	0	0	0	0	0	0	0	0	0	0	0	0	0	139571	0	0	0	0	0	0	0	0	0	0	0	0	0	0	0	0	0	0
43400	0	0	0	0	362,03	0	433355	0	128999	0	0	744315	0	264355	0	0	0	0	0	0	0	0	0	0	0	0	0	0	379582	0	0	0	0	102065	192292	0	0	0	1408,77	0	0	0	156145	0	0	0	512031	938413	519014
43442	457943	1466,63	3164,27	1970,61	2961,51	1143,86	0	806043	634833	2382,43	1539,09	1188,83	2327,01	1573,2	3275,91	7750,61	429956	1438,19	1313,69	0	2053,23	6328,7	1529,73	1029,2	2487,97	0	874564	0	2965,1	1062,14	581354	1403,39	914371	576796	1906399	1293,52	1571,91	1444,26	3224,22	6033,07	3198,49	1810,2	911234	5768,73	4885,13	3801,27	2783,32	2033,62	6946,19
43497	0	0	0	0	0	0	0	0	0	0	0	0	0	0	0	0	0	0	0	0	0	0	0	0	0	0	0	0	0	0	0	0	0	0	0	0	0	0	0	0	0	0	0	0	0	0	0	0	0
43538	0	0	0	0	0	0	0	207997	0	0	0	0	548126	0	0	0	3236041	0	0	0	0	0	0	0	0	0	0	0	0	0	0	0	0	0	0	0	0	0	0	0	0	0	622211	814,04	0	560708	0	0	0
43543	6644557	0	1797,47	2613,17	4253,32	3212,72	0	855185	0	4970,1	0	0	4853,59	1972,21	568232	4261474	1814408	3039,03	3003,4	276578	0	2936,72	729854	2162,55	3690933	2872705	9046,34	271817	3101,43	2763,82	1740,18	1906,24	2859,08	2579,62	232667	3672,54	0	2637,69	2559,91	6300,55	1813,75	3570,93	3757,02	469347	1678,49	323659	3353,83	6951946	2617,41
43563	0	0	0	263853	1407,34	0	1194,3	0	0	0	0	103078	0	912153	0	0	0	0	0	0	253364	0	0	0	0	0	3963,54	0	124122	0	0	0	0	0	0	0	0	0	0	0	0	0	0	0	0	0	0	0	0
43578	0	0	109342	0	0	0	0	0	0	415658	523982	0	870862	0	721422	0	0	0	0	0	0	0	0	107836	0	216696	0	0	0	0	654321	414024	0	0	0	0	0	0	0	0	114452	0	0	0	0	0	0	95029	0
43592	0	0	1559,06	0	0	303072	0	0	0	0	0	0	0	0	0	0	127,43	0	0	0	0	0	0	0	0	1509,87	0	0	0	0	0	0	0	0	0	0	0	566,77	1337,35	0	0	661855	0	0	0	0	0	2504,72	0
43605	0	1414,29	0	0	0	0	27234,1	8674,92	4304,03	0	13680,9	9023,05	0	23470,7	1484,59	35588	0	0	0	3133,32	13003,6	0	1363,99	0	0	0	0	60321	12955,7	0	2950,48	0	714698	1403,63	4324,86	0	0	0	0	0	0	0	0	12143,5	2460,53	3859,41	0	0	0
43642	0	0	0	0	0	0	0	0	0	0	0	0	0	0	0	0	0	0	0	0	0	0	0	0	0	0	0	0	0	0	0	0	0	0	0	0	0	0	0	0	0	0	0	0	0	0	991512	0	105829
43658	0	0	0	800018	349,6	0	0	0	0	0	0	0	0	0	0	0	0	0	0	0	0	105233	101,43	0	0	0	0	0	0	0	0	0	0	0	0	0	0	0	0	0	0	0	0	0	0	0	0	0	0
43659	0	0	0	0	0	0	0	0	0	0	0	0	0	0	0	0	0	0	0	0	0	0	0	0	0	0	0	0	0	0	0	0	0	0	0	0	0	0	0	0	0	0	0	0	0	0	0	0	0
43660	110813	0	638,25	2703,46	3707,75	0	780871	0	0	0	977641	1362,2	0	0	355729	0	0	0	0	2154,15	1166,87	309653	520,58	0	201269	0	1045,38	0	0	0	611232	0	0	1636,31	0	0	0	470502	0	0	0	0	0	0	275367	0	0	0	0
43670	0	0	0	878095	4623,93	0	0	0	184143	0	0	931495	458144	0	309065	403303	2712,01	242,01	0	418531	0	0	0	0	345154	0	0	0	0	4560374	992647	118,07	211,38	769515	100433	0	0	0	0	0	0	0	0	0	0	0	1368567	0	0
43678	0	0	0	0	0	0	0	0	0	0	87036	537677	0	0	0	0	0	0	0	0	0	0	0	0	0	0	236266	0	0	0	0	0	156914	596992	0	0	0	0	0	0	0	0	0	0	0	0	0	0	0
43691	796902	967806	0	0	0	0	0	0	0	142385	0	0	767627	543266	337126	0	0	170,09	0	0	222727	0	327454	892,38	152348	0	280741	0	653519	0	0	0	0	0	0	0	0	0	222678	0	734443	248362	796773	256055	0	0	0	350518	281564
43715	111713	0	0	192123	1048909	0	0	0	0	163613	0	0	0	0	0	0	423225	818598	0	0	0	0	811715	879672	0	0	0	0	0	148318	0	108963	0	0	0	0	879183	0	0	174929	0	0	0	227653	0	0	700794	0	0
43794	0	0	0	0	0	0	0	0	0	211945	0	622346	202933	0	0	109854	0	0	116991	0	0	0	632162	256932	0	0	0	0	0	0	0	118242	0	0	0	0	0	0	0	0	0	0	0	0	0	0	0	0	0
43815	0	0	0	0	0	0	0	0	0	0	0	0	0	0	560388	107,7	458841	0	0	0	0	144045	0	0	0	0	0	0	0	0	0	0	0	0	0	0	0	0	0	0	0	0	0	0	0	0	0	0	0
43822	0	0	0	0	0	0	0	0	0	0	0	0	0	0	0	0	0	0	0	0	0	0	0	0	547694	0	0	214826	0	0	0	0	892411	126281	0	0	0	0	0	0	0	0	0	0	502205	0	0	0	0
43828	593306	0	0	189119	289416	0	0	0	0	0	978734	755502	654601	302461	168519	0	996036	0	0	297896	425356	0	0	176804	0	0	0	359794	0	0	949746	0	0	0	0	0	163648	515693	0	0	0	0	0	0	0	0	0	0	0
43830	0	0	0	0	0	0	0	0	0	0	0	0	197588	0	0	0	0	0	0	0	0	158542	0	0	0	0	0	0	365716	0	0	0	0	0	0	0	0	0	696118	314999	139837	0	0	0	0	0	0	0	0
43851	0	209512	0	276567	0	0	0	308002	0	0	0	0	0	0	0	0	0	0	137003	0	0	0	0	471677	0	0	0	0	0	0	0	470681	0	0	0	585893	0	0	1327,36	0	0	727146	0	0	0	0	0	0	0
43855	0	0	0	0	0	0	0	0	0	0	0	0	0	0	0	0	0	0	0	0	0	0	0	0	0	0	0	0	0	0	0	0	0	0	0	0	0	0	0	0	0	0	0	0	0	0	0	0	0
43863	0	0	131247	0	330881	0	0	0	0	0	0	0	0	0	0	0	0	0	0	117471	0	307286	0	0	178123	0	0	0	0	0	0	0	0	0	0	0	0	0	0	0	0	0	0	0	0	0	0	0	0
43995	988889	0	0	191535	553221	0	0	0	0	1584,03	0	0	422962	217934	701087	0	4144,86	0	140894	0	0	421447	8588094	1262,84	264295	0	0	0	156874	0	0	0	0	0	0	761859	283589	0	7853,21	550854	956886	0	1794,13	1809,1	648556	0	883477	1726,81	10456
44022	0	0	0	0	0	0	0	0	0	0	0	0	0	0	0	0	0	0	0	0	0	0	0	0	0	0	0	0	0	0	0	0	0	0	0	0	0	0	0	0	0	0	0	0	0	0	0	493502	0
44030	0	0	0	186024	0	0	0	0	927242	0	131942	0	0	0	0	0	0	0	0	0	0	0	0	626861	0	0	0	0	0	0	0	0	0	0	0	0	0	0	0	0	0	0	0	0	0	0	0	119,98	0
44034	0	0	0	0	0	0	0	0	0	0	0	0	0	0	0	0	0	0	0	0	0	0	0	0	0	0	0	0	0	0	0	0	0	0	0	0	0	0	0	0	0	0	0	0	0	0	0	0	0
44146	0	0	777134	1271,84	1754,07	0	0	0	184979	707469	590316	211743	0	0	0	671977	0	0	0	205313	0	0	0	595109	414645	0	0	0	0	0	0	0	783386	0	219259	0	0	0	0	0	0	0	0	0	0	0	0	0	0
44345	0	0	0	0	0	0	0	0	0	0	0	0	0	0	0	0	0	0	0	0	0	0	0	345529	0	0	0	0	0	0	177791	0	0	0	0	0	0	0	416067	0	0	0	0	0	0	0	0	0	0
44390	0	0	0	0	0	0	0	0	0	0	0	0	0	0	0	0	0	0	0	0	0	0	0	0	0	0	0	0	0	0	0	0	0	0	0	0	0	0	0	0	0	0	0	0	0	0	0	0	0
44398	0	0	968,32	171806	1377,58	0	0	0	628,98	0	1005,95	1748,05	0	0	0	0	0	0	0	669704	0	0	0	143504	0	0	305171	0	0	0	0	0	0	169163	0	0	0	0	164467	0	0	0	0	0	0	0	0	379131	0
44418	0	0	0	0	0	0	0	0	0	0	0	0	0	0	0	0	0	0	0	0	0	0	0	0	0	0	0	0	0	0	0	0	0	0	0	0	0	0	0	0	0	0	0	0	0	0	0	0	0
44458	0	0	0	0	0	0	0	0	0	0	0	0	0	0	0	0	0	0	0	0	0	134867	0	199331	125999	117952	0	0	0	0	0	0	0	0	0	0	0	115403	0	0	0	0	0	0	0	0	0	0	196282
44464	0	0	114663	0	0	1933,36	0	0	0	0	0	0	192122	731396	198034	451034	678788	722173	0	0	577543	519441	989307	356119	139727	0	0	0	341057	0	0	142416	0	619044	0	0	0	0	0	574399	1291,56	1143,45	371977	0	132723	0	635234	0	0
44524	821833	258041	864903	1578,44	0	0	1558,15	119937	9456106	287727	1309,33	2176,28	276697	1397,11	1415,1	948184	429805	944798	1465,47	461359	320972	501858	389479	283114	1416,47	1098,78	3163,81	1840273	1325,83	269374	287423	1353,48	1613,04	1148714	957169	293736	0	463535	692148	1755,16	0	337135	1356,61	2236,77	1707779	342009	1464,12	2082,64	1913,88
44535	272664	1126688	0	555408	0	0	0	0	0	951721	0	0	255,49	0	715455	0	1026,4	0	0	0	0	268708	120982	134127	306004	118564	0	0	0	0	395624	0	146601	335405	221959	0	0	120976	38424	327672	857,2	1729218	295626	364303	0	0	0	1123572	0
44592	8394,35	15707,5	5546,26	10316,5	18058,1	7852,98	0	3444,57	3523,39	6220,4	101002	3246,51	8283,41	20118,3	20469	4240,92	8700,16	229945	6157,08	9092,81	4589,03	6012,3	13526,1	7525,52	6721,75	6611,22	8310,48	2166,88	2543,44	1280,41	7321,62	12534,2	6077,29	8906,65	10984,4	9836,35	5913,55	7780,94	0	1180,42	0	0	0	4353,39	0	1351,57	0	0	0
44599	0	0	1003,79	943974	3363,38	0	33614,4	1953,62	0	0	0	776631	0	553772	0	0	294546	0	0	0	11676,5	0	0	0	153225	0	3966,05	0	0	0	0	0	0	0	0	0	0	0	0	0	0	202018	894314	0	0	0	123729	0	0
44618	2270,64	4509,23	23446,4	8417,13	13614,5	22728,3	788646	2855,12	1945509	7153,24	5792887	6311,23	11489,1	9776,65	6153,75	17888,6	6312,87	5694,64	5688,08	4893,2	6982,5	16073	8777,58	5416,76	16795,4	0	7063,8	0	12106,6	8035,09	5177,56	2229,58	5819,92	3335,84	5335,73	3570,89	4702453	5889,13	11258,4	24054,7	15510,6	9770,17	11209	46294,1	38945,7	33550,7	20436,4	15463,9	22291,4
44633	202212	150095	848892	176354	0	0	0	1229,7	278808	1105,98	0	0	3614,44	0	591,15	645799	0	0	0	842381	0	196173	168738	1586,49	200133	620538	0	0	1336,64	0	352471	0	0	538721	431938	0	249937	227666	0	0	0	0	0	0	0	153629	0	0	0
44636	0	0	0	0	0	0	0	0	0	0	0	0	0	0	0	0	0	0	0	0	0	0	0	0	0	0	0	0	0	0	0	0	0	0	0	0	0	0	0	0	0	0	0	0	0	0	0	0	0
44676	0	0	0	0	0	0	0	0	0	0	0	0	0	0	0	0	0	0	0	0	0	0	0	0	0	0	0	0	0	0	0	641494	0	0	0	0	0	0	168339	0	0	0	0	0	307761	0	0	0	0
44679	227573	1080,5	0	722675	0	731341	0	1096,45	480066	194026	886466	0	325644	989,35	399846	1473,27	0	638,59	1381,99	1491,07	0	165331	1622,44	2945,16	193,24	631412	576777	246063	673413	486373	1560,92	0	0	381832	294691	797223	277242	0	0	0	295152	0	0	0	0	0	0	529031	0
44718	2655,35	3695,08	3778,01	2852,99	4654,47	3729,8	3059,1	6743,75	2194,53	2670,42	5128,41	1995,14	2875,26	541197	3695,46	2131,09	4698,21	2584,14	1851,33	2663,96	2263,55	2385,66	3218,19	3037,32	2167,18	6980,01	1280,8	1442,32	5115,71	3340,45	2805,01	2813,19	1505,75	2144,38	2523,43	3336,5	4351,58	3399,03	3548,91	8390,64	4450,48	4499,66	1580,73	12914	6809,16	4661,95	1241,72	5074,92	5590,38
44744	417799	221804	1262,79	143713	592528	0	0	0	90006	0	0	0	0	0	0	146701	395592	131292	0	0	209071	9808463	244152	638501	845279	724364	0	324235	141507	203313	0	0	421245	0	0	0	0	0	0	0	625528	0	240601	876224	0	0	3075,22	224953	144765
44750	0	0	0	0	0	169334	0	0	0	0	0	0	0	284169	0	0	0	365784	0	0	0	0	0	0	0	0	0	0	0	114937	0	0	0	0	0	0	0	0	263029	59536	104899	30048	0	0	0	0	269509	0	0
44754	0	0	0	0	0	0	0	0	0	0	0	0	0	0	0	0	0	0	0	0	0	0	0	0	0	0	0	0	0	0	0	0	0	0	0	0	0	0	0	0	0	0	0	0	0	0	0	0	0
44797	525393	0	580369	0	0	0	0	0	0	0	0	0	0	0	0	0	732209	0	0	503097	277627	0	0	0	134581	0	0	0	0	0	0	0	0	52203	0	0	0	0	0	0	0	166477	0	0	0	0	0	0	0
44800	165362	0	0	738753	0	359706	0	0	0	0	0	1166,85	1472,41	0	602736	0	1632,46	0	0	0	0	0	0	1370,92	0	0	0	104445	0	462213	1318	760794	770075	2405,09	0	0	0	0	0	0	0	0	571,13	0	0	0	87344	270195	647779
44802	102,12	0	0	0	0	0	0	0	0	226112	262066	0	452289	0	105977	0	0	648119	0	0	0	100,84	719859	492,03	0	556556	0	0	0	0	334063	0	0	0	0	0	0	0	0	0	242544	906666	0	0	0	0	520998	0	0
44831	0	0	0	0	0	0	0	0	0	0	0	0	0	0	0	0	0	769125	0	0	0	0	0	0	0	0	0	0	0	0	0	0	0	0	0	0	0	0	0	0	300446	0	0	0	0	0	0	0	0
44921	0	0	0	0	0	0	0	0	0	0	0	0	0	0	0	0	0	0	0	0	0	0	0	0	0	0	0	0	0	0	0	0	0	0	0	0	0	0	0	0	0	0	0	0	0	0	0	0	0
44932	0	0	0	0	0	503616	0	0	0	0	0	0	0	0	0	0	0	0	0	0	0	0	0	0	0	0	0	0	0	990837	534749	0	0	0	0	0	0	0	0	0	0	835611	0	0	0	0	0	0	0
44967	0	0	0	0	571028	0	0	0	0	0	0	0	0	0	0	0	0	470894	0	0	0	0	0	0	403901	0	0	0	0	0	0	0	146174	0	0	181124	0	0	0	0	216848	0	130227	0	646855	0	829224	0	546443
44969	65348	175942	0	890029	0	417349	177345	284136	0	577564	0	0	2357,02	6330406	0	656195	359565	410268	258053	0	601395	322,9	432696	187602	221057	0	0	0	242,91	0	0	289683	0	0	306583	195736	0	335205	484057	1336,79	888624	0	393796	720487	670638	734236	905899	404398	667158
45021	137157	0	0	0	0	0	0	0	0	0	0	0	379631	126289	0	105204	248356	126203	163276	0	0	108518	221157	321232	854012	120,78	0	106292	0	0	341244	0	0	581031	0	0	824013	0	0	0	323651	0	0	0	0	0	0	0	0
45024	0	0	0	0	0	0	0	0	0	0	0	0	937049	0	0	0	0	0	0	0	0	0	0	0	0	0	0	0	0	327596	879432	0	122,47	0	0	0	0	0	0	0	0	386719	0	0	0	0	197,15	0	0
45063	0	0	0	0	0	0	0	0	0	0	0	0	0	0	0	0	0	0	0	0	0	0	0	0	0	0	0	0	0	0	0	0	0	0	0	0	0	0	0	0	0	0	0	0	0	0	0	0	0
45130	0	0	675667	104103	0	0	0	0	0	0	0	0	0	0	0	741989	0	0	0	0	0	0	0	0	0	0	0	0	0	0	0	148087	0	0	0	0	0	293961	0	0	0	0	0	0	0	0	0	0	0
45196	0	0	0	0	0	0	0	225,4	0	0	0	0	0	0	0	0	0	0	0	0	0	0	0	0	0	0	0	0	0	0	0	0	0	0	0	0	0	0	128654	0	0	0	0	0	0	0	0	666373	0
45205	0	0	0	0	0	0	0	0	0	123423	0	0	0	0	0	0	0	0	0	0	0	0	0	367499	408403	159934	0	0	0	0	0	0	0	0	0	0	0	0	0	0	0	0	0	0	0	0	196,64	130,93	0
45243	0	2596,31	0	129115	1596,78	0	0	0	0	384899	0	0	0	0	0	0	0	0	0	0	0	0	0	84921	0	0	0	0	273609	0	187225	0	0	469028	149612	0	0	0	0	0	0	0	0	0	0	0	0	0	0
45245	0	0	0	0	0	0	0	0	0	0	0	0	0	0	0	0	0	0	0	0	0	0	0	0	0	0	0	0	0	0	0	0	0	0	0	0	0	0	0	0	225834	0	0	0	0	0	0	0	0
45246	531031	0	0	0	2177,31	0	0	0	114973	0	0	0	0	0	0	0	0	0	0	0	0	0	0	0	102394	0	0	0	0	0	323324	0	0	671772	0	0	0	0	0	0	0	0	0	0	0	0	168,19	0	0
45250	0	0	5992,08	0	0	0	386892	0	0	0	0	0	0	341739	0	0	0	0	0	0	1171,9	0	0	0	0	0	1186,37	0	0	0	0	0	0	0	0	0	0	0	0	0	0	593416	0	0	0	0	626949	0	0
45290	983,26	710626	0	0	0	444478	1301,31	0	0	0	0	680763	1889,13	2213,74	5015,08	377088	1116,08	1000,29	0	0	1269,06	1259,39	395567	0	0	234413	1958,48	0	124395	183494	877056	0	598958	0	0	0	0	0	0	0	0	0	0	0	100544	719912	0	0	0
45295	0	0	0	0	0	0	0	0	0	0	433503	0	0	0	0	0	0	0	0	0	0	0	0	0	0	0	0	0	0	0	0	0	0	0	0	0	0	0	0	0	0	443325	0	0	0	0	0	0	0
45297	0	0	0	0	0	0	0	0	0	0	0	0	276983	151041	189358	0	0	0	252428	0	0	0	107,83	49225	0	0	0	0	0	0	0	0	0	0	0	0	0	0	0	0	0	0	0	0	0	0	0	0	0
45347	0	0	1506,05	0	1676,46	0	30487	738575	0	0	0	2162,02	0	4433,05	0	0	0	0	0	0	3457,68	0	0	0	0	0	4585,73	0	0	0	0	0	0	0	0	0	0	0	0	0	0	0	0	0	0	0	0	0	0
45379	379316	0	0	0	0	907744	0	0	0	0	0	0	44781	0	0	0	470931	111273	0	0	0	0	0	0	0	0	0	0	308134	0	0	0	0	0	0	0	0	192,99	133,73	0	1704,1	1134,13	0	310052	779678	0	287314	274747	690068
45384	0	0	231,73	0	0	0	0	0	747205	317733	740,97	0	320937	106303	923598	0	0	289001	0	331389	0	0	792772	223046	0	297,4	230449	0	492118	0	255,38	259,69	827333	0	0	462418	0	382401	0	360298	1321,21	432263	0	551432	0	0	355763	0	0
45441	216591	0	0	0	0	0	0	0	0	0	0	0	0	0	0	0	0	0	0	0	0	0	321,34	0	0	0	0	0	0	0	0	0	0	0	0	0	0	0	0	0	0	0	188607	0	0	0	3828307	0	0
45445	225,82	234814	2368,03	2509,18	5190,25	5928,15	476655	1096,27	435245	0	1414,64	972838	2944,12	2540,66	1651839	5738,6	2046,58	2051,21	962705	529277	2346,13	7708063	697619	1334,58	2529821	0	743814	0	2647,84	0	227965	0	0	0	0	0	0	0	291685	4570,96	5192,72	3762,16	1837,26	12369,4	8214,54	0	4260,01	4026,49	542588
45463	0	0	0	0	0	0	0	0	0	0	0	0	0	0	0	0	0	0	0	0	0	0	0	0	0	0	0	0	0	0	0	0	0	0	0	0	0	0	0	0	0	0	0	0	0	0	0	0	0
45496	550531	0	0	0	0	0	0	0	0	0	0	679817	158,1	980978	197808	380819	0	182892	0	0	0	0	225251	0	0	0	164947	0	1001,76	659562	225048	223257	104165	0	333258	0	0	142194	0	430481	0	0	0	379416	0	0	0	0	0
45498	0	0	0	0	0	0	0	0	0	0	0	0	0	0	0	0	0	0	0	0	0	0	0	0	0	0	0	0	0	0	317032	0	0	0	993563	0	0	0	0	0	0	0	0	0	0	0	0	0	0
45503	0	437781	645931	183355	201001	0	0	0	0	0	147068	0	0	0	0	0	0	0	0	0	161513	1266,22	0	0	1050,73	0	0	0	0	3642,84	743468	7274345	2370,04	1249,85	2135,58	1194,94	1552,32	1854,14	0	274194	135054	0	0	141,26	152568	900109	674082	0	0
45554	772746	0	0	0	0	0	0	0	0	0	0	0	0	733664	0	0	0	0	0	0	0	0	0	0	0	0	0	0	0	0	0	0	985435	0	0	0	0	0	0	0	0	0	0	0	0	0	0	0	0
45564	0	0	0	0	0	0	0	0	0	0	0	0	0	0	0	0	0	0	0	0	0	0	0	0	0	0	0	0	0	0	0	0	0	0	0	0	0	0	0	0	0	0	0	0	0	0	0	0	0
45594	0	0	0	0	0	255276	0	0	0	0	0	0	0	0	0	0	0	0	0	0	0	0	0	0	0	0	0	0	0	0	0	0	0	0	0	0	0	0	0	0	0	0	0	0	0	0	0	0	0
45597	646663	0	893733	0	0	0	0	0	0	0	0	0	0	0	0	0	0	0	0	0	102096	123209	113063	587995	112685	528071	0	0	1214625	0	0	707337	658722	0	0	0	0	0	0	0	541,98	118089	0	0	176462	0	153048	888531	952166
45654	0	0	0	0	0	0	0	0	0	0	0	0	0	0	0	0	0	0	0	0	0	0	0	0	0	0	0	0	0	0	0	0	0	0	0	0	0	0	0	0	0	0	0	0	0	0	0	0	0
45664	107727	0	0	0	0	0	0	223558	0	0	0	0	0	685859	0	321301	0	0	0	0	0	0	0	0	0	0	408703	0	0	0	0	0	0	0	0	0	0	0	0	0	574438	0	0	0	0	0	0	0	0
45695	0	0	0	0	0	0	0	0	0	0	0	0	0	0	0	0	0	0	0	0	0	0	0	0	0	0	0	0	0	0	0	0	0	0	0	0	0	0	0	0	0	0	0	730583	0	0	0	0	0
45775	0	0	0	0	0	101965	0	0	0	0	0	0	0	0	0	0	0	0	0	0	0	675616	0	0	914237	0	0	0	0	0	0	0	0	0	0	0	0	0	0	0	126813	0	0	0	0	0	0	71619	116184
45820	0	0	0	0	0	0	0	0	0	0	0	0	0	0	0	0	0	0	0	0	0	0	0	0	0	0	0	0	0	0	0	0	0	0	0	0	0	0	0	0	0	0	0	0	0	0	0	0	0
45828	0	0	0	0	0	0	0	0	0	686149	0	0	0	48388	0	0	0	0	0	0	0	0	0	0	0	0	0	0	0	154159	0	0	0	0	276902	0	0	0	0	0	0	0	0	0	0	0	0	0	0
45857	0	707613	0	0	0	0	0	0	0	0	0	0	0	0	0	0	0	0	0	0	0	0	0	0	0	0	0	0	0	0	0	0	0	0	0	0	0	0	0	0	709828	0	0	0	0	0	0	0	0
45863	0	0	537675	0	0	390381	0	0	195375	0	751455	0	136,63	0	0	356777	0	0	0	140224	0	526546	103822	0	0	0	0	0	539665	0	0	0	0	0	249908	132435	149389	319608	813349	637521	3111,53	3069,51	0	2096,48	589165	825266	0	0	1764615
45889	0	0	0	0	0	0	0	0	0	0	0	0	0	0	0	0	0	0	0	0	0	723234	0	0	0	0	0	0	0	0	0	0	0	0	0	0	0	0	0	0	0	0	0	0	0	0	0	0	0
45893	0	0	0	566861	986749	0	0	0	0	228078	0	0	0	0	0	0	0	254406	271872	0	0	0	0	545972	543444	0	426281	0	220049	0	165996	111485	0	0	0	0	0	104249	156117	314039	0	0	0	0	0	0	0	335546	0
45895	245,01	0	0	0	0	0	0	0	0	334555	0	0	0	0	522242	0	0	240515	0	0	0	458,63	795795	501891	0	233974	0	0	350884	0	0	0	0	0	0	144764	0	0	0	0	600742	0	0	766644	0	0	0	0	0
45896	0	0	0	0	0	0	0	0	0	0	0	0	0	0	0	0	0	0	0	0	0	0	0	0	0	0	0	0	0	0	0	0	0	0	0	0	0	0	0	0	0	0	0	0	0	0	0	0	0
45943	0	595935	0	0	0	0	0	0	0	707281	0	0	0	0	0	0	0	0	0	0	0	0	0	484916	0	0	0	0	0	0	316784	0	0	0	0	0	0	0	0	0	118964	0	0	0	0	0	0	177802	0
45944	0	1023,19	292094	0	0	0	0	0	0	0	0	0	779467	217427	0	0	330729	0	0	348335	215122	0	124,71	0	0	0	0	104046	775153	226809	181801	113028	0	177542	285692	414549	0	0	115333	0	0	896716	0	0	0	0	0	0	0
45949	0	0	0	0	0	0	0	0	0	0	0	0	0	0	0	0	0	0	0	0	0	0	0	0	0	0	0	0	49886	0	0	0	0	0	0	0	0	0	0	0	0	0	0	0	0	0	0	0	0
45950	227138	0	0	0	0	0	0	115022	360682	861522	0	561008	146,88	0	485577	0	108989	0	0	0	0	455803	0	245363	0	327586	0	256515	159331	0	268856	113119	2505099	973236	0	0	0	0	0	0	1185992	0	115698	0	0	0	836,59	0	0
45954	390135	0	0	0	0	0	0	0	0	0	0	0	0	0	0	0	0	0	0	0	0	0	0	0	0	0	0	0	0	0	0	0	264588	0	0	0	0	0	0	0	0	0	0	0	0	0	454642	0	0
45980	1846,95	2774,71	2410551	4520,91	8808,13	3493,69	2744,24	4995	1582861	1465,42	2592,31	0	3002,49	5094907	5278,54	2134016	2670982	1280,63	1621,65	2143,41	270227	3445,79	4363,25	3249,22	1906,5	10578,6	1679,53	715745	6490,15	0	2783,3	2613,77	0	0	2579,43	4138,94	2144,23	2799,33	6398,35	5663,67	4110,49	3927904	835802	5192,2	3357,3	1961,17	0	4879,59	3574,31
45983	452177	645142	0	0	0	3530,31	180699	0	0	0	998418	0	0	0	990015	161,38	0	223856	0	0	0	204664	0	1666836	0	724935	0	0	0	0	897275	423932	0	0	0	0	441473	0	0	0	0	0	1800,71	0	401339	0	3209,25	0	0
46001	0	0	0	0	0	0	0	0	0	0	0	0	0	911598	0	0	0	0	0	0	0	0	0	0	0	0	0	0	0	0	0	0	0	0	0	0	0	0	0	0	0	0	0	0	0	0	0	0	931846
46002	0	0	2373,69	3152,19	0	0	493554	4640,74	0	0	885276	4481,25	0	280715	499598	661046	173,09	0	0	5078	820379	102542	0	0	0	0	0	0	0	0	0	0	0	2272,48	0	0	0	0	5570,87	0	0	0	353102	0	0	0	0	0	0
46056	0	0	0	0	0	0	738757	0	0	0	0	0	0	293277	0	0	100242	0	0	0	0	0	0	0	0	0	140146	0	0	0	0	0	0	0	0	0	0	0	0	0	0	0	0	0	0	0	0	0	0
46064	0	0	0	0	0	1033,59	0	0	0	0	0	0	0	0	0	0	0	0	0	0	0	0	0	0	230481	0	0	0	0	0	0	0	0	0	0	0	0	0	0	0	0	0	0	0	0	0	0	0	0
46091	0	0	717754	0	0	0	0	0	0	0	0	0	0	0	0	0	0	0	0	0	0	0	122809	0	242514	0	0	0	603226	0	0	0	0	0	0	0	0	0	0	0	0	0	0	0	0	0	0	0	0
46119	0	0	0	0	0	37839	0	0	0	0	1981,24	0	0	0	0	0	0	0	0	0	0	0	0	0	0	0	0	0	0	0	0	0	0	0	0	0	0	0	0	0	0	0	0	0	0	0	0	0	0
46139	0	0	0	0	0	0	0	0	0	0	0	0	0	0	0	0	0	0	0	0	0	0	0	0	0	0	0	0	31917	0	0	0	0	0	0	0	0	0	229181	0	4694855	0	0	0	0	0	0	0	692,98
46170	168596	0	977864	960842	0	0	0	670656	0	371591	0	521288	399622	939389	101871	932012	120,03	162304	155089	0	0	0	300375	475277	595397	0	0	0	443288	0	0	0	0	0	86085	90858	0	0	168645	216225	123274	0	0	0	370669	0	392069	0	0
46179	0	0	0	0	0	0	0	0	0	0	0	0	0	0	0	0	0	0	0	0	0	0	0	0	0	0	0	0	0	0	0	0	0	0	0	0	0	0	0	0	0	0	0	0	0	0	0	0	0
46184	0	0	111624	0	0	126196	0	0	0	0	0	0	157866	0	0	529078	0	119,83	0	0	0	479768	130008	0	422734	0	0	0	0	249715	791292	182151	143646	957495	390448	110103	184137	277955	0	903727	2585388	0	0	234012	0	189797	376344	388,11	0
46258	0	0	410765	0	999758	0	0	0	0	0	0	0	0	200745	0	126585	0	0	0	0	0	501675	0	0	0	0	0	0	530842	0	0	0	0	0	0	194389	0	0	0	0	0	877801	0	0	0	0	0	0	0
46338	3713388	553769	140587	0	0	0	0	0	0	0	0	0	0	337972	0	0	84521	0	0	0	0	738706	1330,39	0	812491	189565	0	0	103526	287373	0	169465	431512	0	0	0	0	232617	0	0	473619	0	0	0	0	0	621714	0	187476
46369	0	808184	0	0	0	915423	0	0	0	621484	117063	0	0	178765	0	0	91,98	0	0	0	0	0	373798	0	246854	0	0	0	0	0	515246	0	0	0	0	254132	0	0	0	0	0	0	0	0	0	0	0	0	0
46370	0	0	0	0	0	0	0	0	0	0	0	0	0	105849	0	0	0	0	0	0	0	0	0	0	0	0	0	0	0	0	0	0	0	0	0	0	0	0	0	0	280218	0	0	0	0	0	0	0	868741
46384	0	0	0	0	0	0	0	0	0	0	0	0	0	464325	0	0	0	0	0	0	0	0	0	0	0	0	0	0	0	0	0	0	0	0	0	0	0	0	269626	0	0	0	0	0	0	0	0	0	0
46417	0	0	0	0	0	0	0	0	0	0	0	0	0	0	0	0	0	0	0	2463,18	0	0	0	0	0	0	0	0	0	0	0	0	0	0	0	0	0	0	0	0	0	0	0	0	0	0	0	0	0
46542	147846	663,96	1273,63	0	0	0	0	0	0	423206	680923	269257	343469	0	1042,55	744917	298312	310,19	405137	208168	156879	819334	934,32	209891	291353	4306,46	0	304,7	263223	445195	388868	8247577	435,83	190228	0	0	0	0	0	0	410757	514944	129093	350872	449602	191769	0	0	101971
46551	0	7109,53	0	0	11457,5	3236,13	586656	0	0	0	0	0	6501,95	1389,75	3738,84	0	4574,4	2190,92	0	0	0	0	0	0	0	4088,11	3857,36	1030,42	4170,68	3783,67	0	0	0	0	0	0	0	0	0	0	496345	0	0	0	1327,05	0	0	0	0
46554	820254	4158,9	0	5727,38	11841,2	0	2569,22	6017,89	5324,95	4918,91	10153,6	0	0	0	0	0	0	438804	0	0	0	0	0	0	0	0	0	0	0	8567,53	0	2862,45	7440,14	3353,2	5503,59	4905,75	4225,4	6956,12	0	0	0	132052	0	0	0	0	0	0	0
46567	0	0	0	0	0	0	0	0	0	0	0	0	0	0	0	0	0	0	0	0	0	0	0	0	212245	0	0	0	0	0	0	0	0	0	0	0	0	0	0	0	0	0	0	0	0	0	0	0	0
46587	0	0	0	0	0	0	0	104371	0	0	0	0	0	0	0	0	0	446652	0	0	0	0	0	0	0	0	0	121829	1547,91	0	1289,65	410636	155961	0	117759	0	0	0	0	0	0	0	0	0	0	0	324732	0	0
46606	1224,93	507148	3972,26	3101,98	0	787437	1892,89	1359,25	0	2333,67	0	0	513581	3318,17	0	1302,55	476034	0	2553,2	0	0	1648,49	1818,08	2753,75	723812	671234	0	0	948,61	673224	2368,59	0	119665	4342,03	1511,98	4061,48	1547,8	71145	326953	0	0	0	563883	1187,41	203838	3228111	0	547995	164063
46642	0	0	0	0	0	0	0	0	0	0	0	0	0	0	179,56	0	0	0	0	0	0	0	0	0	0	282286	0	0	0	0	932485	0	0	0	0	0	0	0	0	0	0	0	1666,69	0	0	205837	362547	0	0
46649	662104	0	1050,55	782086	0	0	0	640066	442,74	737922	0	0	0	0	951566	0	0	304,79	0	572161	0	1929461	224174	138162	535747	0	276743	0	0	0	0	376488	498502	0	0	506413	0	254875	712701	328312	869202	114153	0	0	0	0	633119	282228	171005
46654	0	0	0	0	0	0	0	0	101642	804489	0	0	0	0	205151	285352	0	0	0	0	0	199703	0	0	158,94	0	0	0	0	0	0	0	0	0	0	0	0	0	0	0	0	0	0	0	166957	1084,39	0	0	0
46679	0	0	0	0	0	0	0	0	0	0	0	0	0	0	104717	0	0	0	0	0	0	0	0	0	0	0	0	0	0	0	0	0	0	0	0	0	0	0	0	0	0	0	0	0	0	0	0	0	0
46717	0	0	0	0	0	0	0	0	0	0	0	0	0	0	0	0	0	0	0	0	0	0	0	0	0	0	0	0	0	0	0	0	0	0	0	0	0	0	0	0	0	0	0	0	0	0	0	0	0
46719	0	0	0	0	0	0	0	0	0	0	0	0	0	0	0	0	0	0	0	0	0	0	0	0	0	0	0	0	0	0	0	0	0	0	0	0	0	0	0	0	0	0	0	0	0	0	0	0	0
46725	695029	0	0	0	0	0	0	0	0	0	330735	0	1435,35	513917	0	102501	0	519333	240205	211955	0	0	829943	103053	0	970479	0	0	795442	0	168438	0	0	804652	0	0	0	0	0	0	0	0	0	0	0	0	0	0	0
46756	471348	0	485003	298176	266692	0	0	161605	447457	276149	510944	485763	157058	394737	295525	483962	207473	269159	0	435731	775743	347,61	429221	228537	112691	314573	139,31	380402	149803	996034	341785	0	653507	0	846478	891302	281142	367346	0	0	0	0	0	0	0	0	0	0	0
46765	0	0	0	0	0	0	0	0	0	0	0	0	0	0	0	0	0	0	0	0	0	0	0	0	0	0	0	0	0	0	0	0	0	0	0	0	0	0	0	0	0	0	0	0	0	0	0	0	0
46783	0	0	0	0	0	0	0	0	0	0	0	0	0	0	0	0	0	0	0	0	0	336567	0	0	0	0	0	0	0	0	0	0	0	0	0	0	0	0	0	0	0	204058	0	0	0	0	0	0	0
46801	0	0	0	0	0	0	0	0	0	0	0	0	0	0	0	0	0	0	0	0	0	0	0	0	0	0	0	0	0	0	0	0	0	0	0	0	0	0	0	0	0	0	0	0	0	0	0	0	0
46812	0	0	979332	0	0	0	0	0	0	0	0	0	0	0	0	0	0	0	0	0	0	0	0	0	0	0	0	0	0	0	0	0	0	0	0	0	0	0	0	0	0	0	0	0	0	0	0	0	0
46826	0	0	0	0	0	0	15860,9	0	0	0	0	0	0	7409,5	0	1918,68	0	0	0	0	0	0	0	0	0	0	0	0	3821,83	0	682546	0	178735	0	0	0	0	0	0	0	0	0	0	0	0	807323	0	0	0
46875	236254	0	0	0	0	0	0	0	0	0	0	0	0	0	0	0	0	0	0	0	0	0	0	0	0	0	0	0	0	0	0	0	0	0	0	0	0	0	0	0	0	0	0	0	0	0	0	0	0
46880	2429,79	3403,24	0	576596	0	159131	563856	0	374419	458516	0	1903,28	893089	1946,53	1519,11	303697	277,47	585,75	114311	441603	0	231453	937429	2628,93	465583	507788	904079	127154	1907,67	121555	231406	0	835032	244716	247327	254533	237359	386387	974316	356,03	2191,88	1049,67	510361	1332,63	968443	542,41	606879	1029,41	932877
46883	499048	0	7641,45	163,57	2245,71	343954	0	241648	0	0	362888	6226,29	0	0	974303	0	0	0	0	0	7723,3	0	0	0	0	0	455965	0	0	0	0	0	0	0	674637	0	0	0	158941	0	153144	0	0	0	145301	0	770396	0	0
46923	0	0	0	0	0	0	0	0	0	0	0	0	0	0	0	0	0	0	0	0	0	0	0	0	0	0	0	0	0	0	0	189761	0	0	0	0	0	0	0	0	0	0	0	0	0	0	0	0	0
46926	0	0	0	0	0	0	0	0	0	0	0	0	0	0	0	0	0	0	0	0	0	0	0	0	0	0	0	0	0	0	0	0	0	0	0	0	0	0	0	0	0	0	0	0	0	0	0	0	0
46928	0	0	938357	0	0	0	0	0	0	0	0	0	0	0	27234	0	247294	422779	0	0	0	0	0	0	785982	0	0	0	0	0	0	0	0	0	0	0	0	541249	1428,23	0	304186	0	0	189685	0	0	2079,86	0	0
46961	0	0	0	0	241586	300366	334483	416266	0	546698	0	0	0	0	0	0	982428	0	0	0	0	0	0	221173	0	0	0	0	0	209958	510505	0	0	388394	523785	668884	230486	556,72	0	0	816958	0	410843	902824	986953	0	0	0	0
46972	0	0	0	617717	0	0	0	0	0	0	0	0	0	0	0	0	0	0	0	0	0	0	335363	0	0	925556	353919	0	0	0	231011	0	0	0	0	0	0	0	0	0	0	351088	0	0	0	0	0	0	0
47005	0	516848	0	0	626962	0	0	0	0	0	0	0	0	0	0	615667	211708	0	0	0	0	195529	0	0	0	0	0	0	0	0	0	0	0	0	0	0	0	0	0	0	0	0	0	0	0	0	0	0	0
47039	0	158843	638446	0	229371	3201,82	0	0	417,97	0	1237,45	0	0	0	0	0	0	0	0	0	0	0	104947	0	0	0	0	0	876793	0	0	0	0	0	0	727177	0	0	573404	734126	0	0	0	0	0	0	0	0	2025,76
47125	0	0	0	0	0	0	196543	297443	0	0	880075	0	0	0	0	0	262686	0	0	3960723	0	0	0	0	0	0	0	0	0	0	353201	0	0	0	0	0	0	812361	0	0	0	0	845653	0	0	0	0	0	0
47200	0	0	0	0	0	0	0	0	0	0	0	0	0	0	0	0	0	0	0	0	0	0	0	0	0	0	0	0	0	0	0	0	0	0	933544	0	0	0	0	0	0	0	0	0	0	0	0	0	0
47215	0	0	0	174698	0	0	357136	0	0	862062	0	0	138328	0	1545787	136	0	0	0	0	0	0	41553	789432	142965	0	0	0	0	615522	0	0	0	0	0	0	0	0	52809	0	0	0	0	0	0	0	0	0	0
47273	0	0	0	0	0	0	0	0	0	0	0	0	0	0	0	0	0	0	0	0	0	0	0	0	0	0	0	0	0	0	0	0	0	0	0	0	0	0	0	0	0	0	0	0	0	0	0	0	0
47285	690354	102817	0	122991	0	0	0	225718	0	227113	0	3488,09	315777	132444	521874	149637	145567	0	435175	926237	640322	0	245394	263939	313979	263694	0	0	0	0	885912	133933	0	743576	0	0	0	0	0	0	0	0	177107	0	0	0	720668	2610197	0
47367	5301,39	1471,39	2555,6	1504,12	5971,45	900809	442258	1532,03	1132,83	1339,08	1448,78	2765,67	4888,48	1945,21	1924,48	2480,59	4064,95	3145,6	3904,27	4525,04	2079,44	3060443	3667,83	4824,06	1488,56	3038,94	1243,03	1830,47	1560,85	1320,42	2533,54	1083,87	2820,76	4137,05	1953,64	4563,02	3595,08	3343,89	3266,72	4675,41	4347,65	4038,06	0	0	0	0	0	1860,38	1737,23
47371	0	0	0	0	0	0	0	0	0	0	0	0	0	0	0	0	0	0	0	0	0	0	0	0	0	0	0	0	0	0	0	0	0	0	0	0	0	0	0	0	0	0	0	0	0	0	108871	0	0
47402	7423,39	0	9387,75	2237,38	4738,29	4663,74	1274,28	4872,5	10614,9	1954,35	538824	2102,99	12801,7	7394,25	11910,2	0	1784,54	4913,58	2344,52	1924,74	0	0	3188,35	0	0	0	530432	0	13918,5	8051,81	0	0	0	0	0	0	11493,8	0	12569,1	2947,29	12172,7	0	20737,3	15097,8	0	0	0	8915,21	2522,1
47855	146889	325805	133065	528881	0	855695	0	340024	853271	582045	0	0	944757	180037	0	193969	371279	303287	138643	0	0	0	0	874318	143389	173794	350364	0	210109	0	495,33	518309	490,72	513614	366284	0	0	741783	738385	0	489435	186776	0	186614	665179	0	191669	738874	308109
48008	0	572204	1890115	0	0	0	586803	2013,01	794612	1243,47	1883,49	0	0	0	0	0	1013,14	0	0	0	0	0	441918	0	0	0	0	0	0	1819,06	654158	440152	1515,27	785709	1172,63	943562	872222	1235,91	0	0	0	0	0	0	0	5963,35	0	0	4585,61
48023	0	0	0	0	0	0	0	0	0	0	0	0	0	0	0	0	0	0	0	0	0	0	0	0	0	0	0	0	0	0	0	0	0	0	0	0	0	0	0	0	0	0	0	0	0	0	0	0	0
48061	0	0	0	0	0	0	0	0	0	0	0	0	0	0	1595,92	556042	0	0	0	0	0	888627	0	0	0	0	0	0	0	0	0	0	0	0	0	0	0	0	0	0	0	0	0	0	0	0	0	0	0
48063	0	0	0	0	0	0	0	0	0	0	0	0	0	352154	0	0	0	0	255808	0	0	0	0	0	0	0	0	0	0	0	0	0	0	0	0	0	0	0	0	0	0	0	0	0	0	0	0	0	0
48089	11762,1	21924	11238,2	9328,19	18324	23407,1	16855,9	22501,8	10966,7	6817,62	16252,4	10263,7	5500,84	15113,9	7326,55	13720,2	2186,15	9699,26	20170,4	21039,2	18274,3	7697,29	17370,6	34525,2	8953,97	14815,4	11986,8	5758,9	15931	12063,9	17033,7	9085,64	2041,05	14635,1	10057,9	18469,4	12074,2	8881,73	3468,83	4910,77	10152,9	7166,06	4976,61	12722,7	3945,08	2830,39	3768,37	7012,75	5019,08
48093	3270,74	3087,85	332587	3396,43	219066	0	0	1312,93	0	1373,58	0	1682,48	7821,92	915607	2465,72	310965	5399,82	685,57	590688	295893	526661	503682	597406	3153,14	569,21	2786,67	310606	772,93	411348	1631,07	2253,89	864913	1767,85	2164,76	658932	294432	0	251,3	355344	498767	919015	540551	3473,23	298648	1003,87	0	2149,33	2240,63	380319
48106	3004,31	1361,45	2540,15	1560,04	2993,93	3217,64	1226,06	6102,46	5138,51	2147,72	5050,58	2537,9	2892,6	2811,1	6803,98	2362,83	1094,27	2496,05	3214,78	4977,27	5079,96	2542,59	1571,76	1989,26	4228,71	3909,71	2221,87	778071	5158,75	1423,69	1718,73	3692,25	1709,81	2513,04	746954	1486,2	163,88	3402,1	6611,68	4371,4	3278,26	1800,91	1653,66	9674,91	2432,8	2022,17	1633,5	3448,84	3508,15
48115	0	0	0	0	0	0	0	0	0	0	0	0	0	0	0	0	0	0	663878	0	0	0	0	0	0	0	0	0	0	0	0	0	0	0	0	0	0	0	0	0	0	0	0	0	0	0	0	0	0
48131	0	0	0	0	0	0	0	0	0	0	0	0	0	0	0	0	0	0	821599	258987	0	0	857532	1479,69	0	0	0	0	0	0	0	4448,57	0	479447	0	0	0	0	0	0	0	0	0	0	0	0	0	0	0
48162	4176,87	1010,87	167687	2139,45	2540,17	2034,81	0	0	0	0	0	0	829681	614697	9871,93	886238	4697,55	2383,54	1465,45	2789,6	0	2007,63	3275,92	0	1306,94	1259,62	990004	430577	0	786612	1341,3	1168,12	728496	250458	316411	919956	0	1392,44	544401	618396	617,36	1487	243206	10442,3	285964	1465115	94525	382206	1173,17
48176	0	994,24	1434,05	1160,87	2477,47	0	0	6545,08	4950922	5766,53	6463,78	4204,5	922928	1098004	0	973632	0	0	0	1398,79	2946,87	687461	0	4481,68	715891	236216	398411	65676	3768,09	0	1591,38	0	509534	1613,39	1845,75	0	5609,12	0	0	0	0	0	452664	685758	0	1406114	0	353612	0
48189	0	0	0	0	0	0	0	0	0	0	0	0	0	0	0	0	0	0	0	0	0	0	0	0	0	0	0	0	0	0	0	0	0	0	0	0	0	0	0	0	0	0	0	0	0	0	0	0	0
48195	0	0	0	0	0	0	0	0	0	0	0	0	0	0	0	0	0	0	0	0	0	0	0	0	0	0	0	0	0	0	0	0	0	0	0	0	0	0	0	0	0	0	0	0	0	0	0	0	0
48224	0	0	0	0	0	0	0	0	0	0	408438	0	1781,65	0	0	0	0	0	0	0	0	0	0	0	0	0	0	0	621068	0	0	0	0	0	0	0	0	0	0	0	0	0	0	219,38	107818	0	0	0	0
48281	0	0	0	0	0	0	0	0	0	0	0	0	0	0	0	0	0	0	0	0	0	0	0	0	0	0	0	0	0	0	0	0	257861	0	0	0	0	0	0	0	0	0	0	0	0	0	0	0	0
48354	0	0	0	0	0	0	0	0	0	0	0	0	0	755333	0	0	0	0	0	0	317961	0	772675	312589	194316	276926	0	0	0	0	0	0	0	0	0	0	0	481368	0	154705	1485218	0	0	0	0	0	0	0	0
48394	182522	1577,14	0	918288	0	0	0	185639	106243	1084,19	0	269378	988666	668024	376976	1150,06	587141	815169	0	0	0	543672	354054	324425	937625	710914	548705	944082	231,44	778696	932548	0	339903	0	823164	0	144991	958319	368,29	537862	1177308	449834	0	0	251137	0	710261	196193	0
48417	0	0	0	0	305967	0	0	5908554	208864	472733	0	367,43	814501	0	933137	253,75	457138	0	0	0	131482	620637	731226	4082708	0	0	0	0	1621,03	0	269607	307334	0	0	793436	711682	834126	546066	1077,98	0	0	1295,45	1814037	1759041	0	0	632936	937626	1643,84
48421	0	0	0	0	0	0	0	0	0	0	0	0	0	0	0	0	0	0	0	0	0	0	0	0	0	280711	0	0	0	0	0	0	0	0	0	0	0	0	0	0	0	0	0	0	0	0	0	0	0
48424	0	0	0	0	0	0	0	0	0	0	0	0	0	0	0	0	0	0	0	0	0	463813	0	709432	0	0	0	786059	0	0	0	0	104688	0	536065	427458	0	0	0	0	338688	0	0	0	0	0	0	0	0
48425	0	0	1178,31	372,6	2099,89	272626	338173	0	433493	913993	1740,76	0	0	116094	0	188999	161001	183121	0	1076,43	0	111353	0	0	445753	0	466784	0	195132	0	378448	0	0	645412	0	130577	0	0	0	0	331519	0	0	0	0	0	2012401	405036	302714
48428	0	0	0	0	0	0	0	0	0	0	0	0	0	0	0	0	0	0	0	0	0	0	0	0	0	0	0	0	0	0	0	0	0	0	0	0	0	0	0	0	0	0	771798	0	168073	0	66912	0	0
48446	0	0	0	6177,07	3264,57	0	11874,7	3562,74	0	0	0	0	0	0	1866,79	0	0	0	0	182448	4684,05	0	0	0	0	0	553666	0	0	0	0	0	0	0	0	0	0	0	0	0	0	0	0	0	0	0	0	0	0
48478	0	0	0	0	0	0	0	0	0	0	0	0	0	0	0	0	0	0	0	0	0	0	0	0	0	846625	0	939898	0	0	0	0	0	0	0	0	0	0	0	0	0	0	0	0	0	0	0	0	0
48480	0	0	0	0	0	0	0	0	0	0	0	0	0	0	0	0	774157	0	0	0	0	0	0	0	0	0	0	0	0	0	0	0	0	0	0	0	0	0	0	0	0	173096	0	0	0	0	0	363988	0
48486	0	0	0	0	747964	0	0	646789	0	0	0	4341,94	0	0	0	329234	0	0	0	0	0	0	0	0	0	0	0	0	0	0	289732	0	0	0	0	0	0	0	0	0	0	0	0	0	0	0	0	438217	0
48505	0	0	0	0	814267	0	0	0	0	0	0	0	79287	0	149044	0	0	0	0	0	0	0	0	0	0	0	0	0	1981369	0	0	0	0	0	0	0	0	0	0	0	0	0	0	2048,2	1488,59	1566,53	0	0	0
48520	230999	777269	0	584812	0	524,75	0	0	321811	342849	0	0	0	336197	446902	235624	0	221395	364579	0	0	175393	297224	229316	872968	143252	1332,39	0	570584	0	0	147451	168,38	384012	605041	0	909489	724476	0	131632	150731	103455	512561	786018	0	0	152871	0	0
48521	0	0	3169,83	0	334369	0	0	0	295026	0	952172	0	0	0	0	0	0	0	0	351383	0	0	0	0	0	0	0	0	0	0	0	0	0	0	0	0	0	0	404507	0	0	0	0	0	0	0	0	0	0
48540	0	149,21	0	0	538505	724334	0	0	429737	270822	753109	0	0	128291	0	355937	0	0	0	0	0	0	129,75	0	0	0	0	0	0	0	0	0	0	0	422115	438136	409466	478902	0	1264413	0	2239,07	0	373386	0	0	0	0	0
48580	1069,4	188114	0	169972	0	1092906	0	166266	0	436465	0	0	4570464	0	597751	0	418689	737967	752697	0	0	3642987	346783	784829	667504	779642	0	191241	1747,06	862306	1971,98	843388	335979	0	206711	715017	0	396563	167794	510872	722639	1564,69	837777	0	1852,63	588928	480075	0	1909,08
48616	0	0	0	0	0	0	0	0	0	0	0	0	0	0	0	0	0	0	0	0	0	0	0	0	0	0	0	0	0	0	0	0	0	0	0	0	0	0	0	0	0	0	0	0	0	0	0	0	0
48625	0	0	0	0	0	0	0	0	0	0	0	0	0	0	0	0	0	0	0	749468	0	0	0	0	161929	0	0	0	0	0	0	0	0	0	0	0	0	0	0	0	0	0	0	0	0	0	0	0	0
48651	0	0	0	1085,74	0	0	0	0	0	0	0	111788	0	0	0	0	0	0	0	0	626127	0	0	0	190761	0	0	0	1055,57	201808	496668	0	0	385398	1335529	0	0	0	0	0	0	0	990481	824333	0	0	650547	0	0
48663	0	0	0	0	0	0	0	0	0	0	0	0	0	0	0	0	0	0	0	0	0	0	0	0	0	0	0	0	0	0	0	0	0	0	0	0	0	0	0	0	0	0	0	0	0	0	0	0	0
48664	0	0	0	216963	0	0	344,66	0	0	0	0	0	0	0	0	0	0	0	0	0	0	0	0	0	0	0	0	0	0	0	309939	0	0	0	0	0	0	0	456939	0	0	0	0	0	0	0	119588	0	187089
48667	0	0	0	0	996635	0	0	0	0	0	0	0	0	0	0	0	0	0	0	0	0	456579	0	0	0	0	0	0	0	0	20319	0	0	0	0	0	0	0	0	0	0	0	0	0	0	0	0	0	0
48686	0	0	0	0	0	0	0	0	0	0	0	0	204787	0	0	0	0	0	0	0	0	0	0	0	0	0	0	0	0	0	0	0	0	0	0	0	0	0	0	0	0	0	0	0	0	0	0	0	0
48699	675227	0	0	0	0	0	0	0	0	0	0	1272,98	401825	512405	532851	0	465726	0	965502	0	632052	0	0	331831	216788	466298	0	0	0	104591	0	293393	346517	238126	0	0	0	0	0	0	0	125926	558997	0	0	0	364839	226187	0
48751	157017	2872,02	0	0	0	0	0	0	0	678111	0	0	1511,55	0	1608,88	255812	0	475785	0	0	0	374392	405015	626176	108,17	899324	0	0	1263,03	330976	260741	404845	0	0	383,96	450382	0	0	0	0	795891	174155	0	0	0	0	385085	481999	0
48898	0	0	0	0	0	0	0	0	0	0	0	0	0	0	0	613787	0	0	0	1168,59	0	0	0	0	0	0	0	0	0	0	313062	0	0	0	0	0	0	0	0	665323	584548	0	0	0	0	0	0	0	0
48979	0	0	0	0	0	0	0	0	0	0	0	0	0	0	0	0	0	0	0	0	0	0	0	0	0	0	0	0	0	0	0	0	0	0	0	0	0	0	0	0	0	0	0	0	514112	0	0	0	0
49122	0	0	702866	0	0	211228	0	0	153819	124839	140856	163129	201442	0	0	0	102195	0	0	0	0	0	0	460287	842072	0	0	0	0	0	89528	0	285427	0	102,47	0	0	199571	0	0	204267	0	0	0	200345	0	320139	0	285673
49243	472867	605474	0	0	0	906674	0	0	0	0	0	0	1188,69	0	732282	0	0	275272	0	0	0	0	177305	0	194974	938871	0	0	0	295739	131327	0	0	0	0	518903	0	0	0	0	0	155027	0	0	155768	0	0	122015	0
49244	0	0	606,34	0	5933206	638746	0	0	0	106542	678273	0	0	0	0	0	0	0	0	0	749153	0	0	0	0	0	0	0	0	462658	0	0	0	0	0	0	0	304189	0	0	0	0	753883	0	0	0	0	0	0
49248	0	0	0	0	0	0	0	0	0	0	301666	0	2585,39	203251	0	0	0	0	0	0	0	0	0	0	0	0	0	0	0	0	0	0	0	0	0	0	0	0	0	0	0	0	0	0	0	0	0	0	0
49273	0	0	0	0	0	0	0	0	0	0	0	0	225328	0	0	0	0	0	700884	753717	0	0	490073	0	0	0	0	0	0	0	0	0	0	0	0	0	0	79039	0	0	0	0	0	0	0	0	0	0	0
49284	196688	0	0	0	0	0	0	0	0	0	0	129855	0	190201	0	145244	0	140,9	782233	0	0	0	0	0	0	0	0	0	554326	0	0	0	0	0	0	257941	0	0	0	0	0	0	0	0	0	0	0	0	0
49295	331195	1213,31	250122	0	0	0	0	276413	146721	1118,01	1520,51	0	683595	0	948841	0	1059,42	409065	0	0	0	297,34	215122	243462	649338	0	0	174823	273299	0	320474	0	727287	0	439833	124735	105,29	416949	0	130173	1321,63	331229	0	591214	252112	0	157743	0	202372
49296	0	0	0	0	0	0	0	0	0	0	0	0	0	0	0	0	0	0	0	0	0	0	0	0	21,06	0	0	0	0	0	0	0	0	0	0	0	0	0	0	0	0	0	0	0	0	0	0	0	0
49303	0	507986	762551	483602	3268,06	0	0	729,53	297832	2022,27	0	875506	0	867054	1631,56	1270,92	1392,25	1218,01	753456	303139	267343	1386	1159,68	783375	1310,4	0	434918	0	1943,95	312965	1010,42	888717	359358	0	1108,46	587882	1126,47	567741	1151,46	3597,15	3008,46	4653,99	738443	3443,69	3974,98	1827,15	2671,35	1686,17	3583,79
49332	385795	662026	716791	313133	530508	0	531451	370151	233082	4054656	0	425,7	414407	785673	375583	172481	235726	376329	641072	465487	497275	331908	190,92	260362	719,33	697893	0	721999	875424	436,23	319596	532175	195708	223656	145425	216785	0	457163	771994	614914	526244	140659	297104	1320,08	418492	308827	555575	484016	4242341
49334	328461	1111,1	168366	150314	0	286726	0	0	132991	273,26	609364	671,07	319715	543156	0	0	0	303889	631755	1170,31	638,65	0	880813	3332,65	197849	0	0	202269	0	0	0	0	0	0	0	368592	0	292489	0	0	0	0	0	552812	0	0	0	0	0
49349	0	0	0	0	0	0	0	0	0	0	0	0	0	0	0	0	0	0	0	0	0	0	0	4054251	0	0	0	0	0	0	0	0	0	0	0	0	0	0	0	0	0	0	0	0	0	0	0	0	0
49381	0	0	0	0	0	0	0	0	0	0	0	0	0	0	0	0	0	194411	0	0	0	190183	0	0	0	0	0	0	0	0	0	0	0	0	156604	0	0	0	0	0	0	413321	0	0	0	0	0	0	0
49390	0	0	2269,4	696918	2250,68	0	0	1616,26	0	0	0	755209	0	0	0	0	0	0	0	0	3429,12	0	0	0	0	0	5817,85	0	0	0	0	0	0	0	0	0	0	0	0	0	0	0	0	0	0	0	0	0	0
49451	0	0	0	0	0	0	0	0	0	0	0	0	0	0	0	0	0	0	0	0	0	0	0	0	0	0	0	0	0	0	0	0	0	0	0	0	0	0	0	0	0	0	0	0	0	0	0	0	0
49464	0	0	982303	0	0	0	0	0	785883	463992	0	0	0	0	0	0	0	0	0	0	0	0	0	0	0	0	0	0	0	0	0	0	0	0	0	0	0	129325	0	0	0	0	146698	0	724081	0	0	87824	245823
49509	496781	0	0	277281	0	0	0	0	562551	0	1130,08	0	731278	0	546335	402496	662624	0	0	0	688066	0	513829	421267	0	670679	0	0	2050,54	0	641611	222529	0	0	491713	839921	258193	792706	0	1689,5	535273	686706	0	0	1373,52	565197	426516	1149,54	1013,62
49524	0	0	0	0	0	0	0	0	0	0	0	0	0	0	0	0	0	0	0	0	0	0	0	0	0	0	0	0	0	0	0	0	0	0	0	0	0	0	0	0	0	0	0	0	0	0	0	0	0
49527	0	0	1060,81	0	0	295,42	0	0	0	111256	1462,89	0	0	0	0	854913	0	350816	0	0	0	0	895638	0	0	727101	0	0	336,69	0	0	186593	0	991147	0	168589	0	246582	0	132,19	550055	620626	0	0	0	0	0	0	0
49530	778482	0	0	396402	0	0	0	0	922197	428691	0	0	461494	0	0	0	0	233405	0	0	0	0	111465	206,92	0	0	0	0	0	0	195002	0	0	0	0	0	0	0	0	0	764807	0	0	0	0	0	0	0	0
49608	945133	491514	281631	536879	0	128572	0	0	0	271109	432111	436454	550158	544169	0	323111	0	278679	446497	0	0	250439	359979	188383	360016	0	779562	0	0	0	177634	124,23	299375	271507	0	0	516915	229906	0	0	241813	110936	194608	183477	0	0	229129	0	0
49696	0	0	0	0	0	0	0	0	0	0	0	0	0	0	0	0	0	0	0	0	0	0	0	0	0	0	0	0	0	0	0	0	0	0	0	0	0	0	0	0	0	0	0	0	0	0	0	0	0
49697	0	0	0	0	0	0	0	0	0	0	0	0	0	0	0	0	0	0	0	0	0	0	0	0	0	0	0	0	0	0	0	0	0	0	0	0	0	0	0	0	0	0	0	0	0	0	0	0	0
49713	0	0	266496	0	0	0	0	0	0	0	0	0	0	0	0	0	931778	0	0	0	0	0	0	0	0	0	0	329192	0	256608	995926	283122	466402	0	0	0	0	196,61	0	0	0	398052	0	0	239015	0	1178517	0	355157
49719	0	0	0	0	0	0	0	0	0	0	0	0	0	0	0	0	0	0	0	0	0	0	0	0	0	0	0	0	0	0	0	0	0	0	0	0	0	0	0	0	0	0	0	0	0	0	0	0	0
49776	0	0	0	0	0	0	0	0	0	0	0	0	62237	0	0	0	0	0	0	0	0	0	0	0	0	0	0	0	0	0	0	0	0	0	0	0	0	0	0	0	0	0	0	0	0	0	0	0	0
49778	0	0	0	0	0	0	0	0	0	0	0	0	0	0	0	0	0	0	0	0	0	0	0	0	0	0	0	0	0	0	0	0	0	0	0	0	0	0	0	0	0	0	0	0	0	0	0	852113	0
49780	0	114906	0	170945	0	0	0	0	0	0	0	0	0	0	0	0	436359	241669	0	0	0	0	0	0	0	0	0	517997	0	0	0	0	0	0	0	0	0	0	0	0	397884	0	0	0	0	0	152101	0	0
49839	0	0	0	0	0	0	0	0	0	0	0	0	269611	0	0	0	0	0	0	0	0	0	0	0	0	0	0	0	0	0	0	0	0	0	0	0	0	0	0	0	953735	358065	0	0	0	0	0	0	0
49901	0	0	0	0	0	0	0	0	0	0	0	0	0	0	0	0	0	0	0	0	0	0	0	0	0	0	0	0	0	0	0	0	0	0	0	0	0	0	0	0	0	0	0	0	0	0	0	0	0
49914	0	0	556887	922406	9023,45	0	0	0	127053	0	0	4002,02	0	0	207626	0	879042	0	0	2062,15	568,5	0	0	0	0	0	1162,08	0	0	483375	560412	825809	0	111552	0	0	0	0	1155,88	0	101734	0	0	0	0	0	84309	0	0
49948	0	733775	0	0	0	0	0	0	0	124499	0	0	364,02	0	0	0	0	103678	0	168321	0	170215	0	114833	181746	376379	0	0	826977	248851	0	0	504253	0	0	0	0	0	0	0	2538881	0	0	0	855436	0	0	654353	82905
49958	70161	0	0	136475	1837,61	0	0	0	931693	1362,81	0	0	890664	377649	373504	564704	0	1557,37	101282	0	0	0	218356	345017	1291,85	0	0	0	700585	1355,43	157898	337339	125478	405064	673425	225588	0	279632	0	620853	1475,23	986257	987267	0	1084,92	0	891412	0	992382
49959	0	0	0	0	0	0	0	0	0	288849	0	0	0	0	0	0	0	0	0	0	0	170252	102274	0	352724	0	0	0	0	0	0	0	0	0	0	0	0	0	0	0	0	0	0	0	0	0	0	0	0
50008	0	0	0	677062	0	3336,38	0	0	120336	0	0	1938,51	704122	787665	389309	3045,88	456,96	0	1140,47	0	0	872512	153854	436376	0	1124,51	2397,69	442295	187454	0	0	494149	180825	0	322013	872295	0	1026,48	1227,83	1330,41	0	932069	1151922	0	649883	0	0	944568	1603,1
50037	0	0	0	0	0	0	0	0	0	0	0	0	198955	0	0	0	0	0	0	0	0	464431	0	0	0	0	0	0	0	0	157234	0	0	0	0	0	0	0	0	0	0	0	0	0	0	0	0	0	0
50056	0	1061,24	0	0	0	0	0	4553,43	933915	0	1129,35	0	1057,02	1172,56	499759	5243,5	0	0	0	746385	1900,48	0	600242	0	0	426386	0	271858	7731,43	0	1989,22	0	915178	267524	2028,15	0	2150,76	0	0	0	0	0	0	8864,48	0	2017,23	0	0	0
50075	0	0	0	127049	872,82	0	0	0	0	136387	0	188686	111811	242758	176718	128093	0	108,06	0	0	0	0	0	0	0	0	701521	0	230407	0	0	0	0	0	0	0	0	0	290526	0	699964	0	0	0	0	0	0	0	0
50087	0	851079	0	750175	615069	0	0	0	0	0	0	0	262619	101027	412357	390741	102974	110528	0	0	0	392554	119883	105279	233232	0	0	0	389641	265122	245624	0	120658	0	328352	211005	257618	324143	0	1159,22	0	1262,36	0	407778	422763	0	467515	0	633152
50103	518301	0	0	0	0	37169,5	0	0	0	0	315325	0	0	0	0	0	0	0	0	0	0	0	0	0	0	0	0	0	0	0	0	0	0	0	0	0	0	0	0	0	0	60747	0	0	0	0	0	0	0
50126	0	0	0	0	0	0	0	0	0	966226	0	0	22898	0	0	0	0	0	0	0	0	0	0	0	0	0	0	0	0	0	230618	0	0	0	0	211248	0	0	0	0	0	0	0	0	0	0	0	0	100251
50172	0	0	0	0	0	0	0	0	0	0	390693	0	0	0	0	0	0	0	0	0	0	184749	0	166613	0	851677	105,51	0	0	0	0	0	0	0	0	0	0	0	0	0	0	0	0	0	0	0	794367	0	0
50174	0	0	0	734422	0	3680895	0	0	0	0	114436	0	0	0	0	0	0	0	0	0	0	0	0	0	0	0	0	0	0	0	0	0	0	0	0	0	0	0	0	0	0	0	0	0	0	0	0	0	0
50202	0	0	0	0	0	0	0	0	0	0	0	0	0	0	0	0	0	0	0	0	0	0	0	0	0	0	0	0	0	0	0	0	0	0	0	0	0	0	0	0	0	0	0	0	0	0	0	0	0
50208	0	0	0	0	0	0	0	0	0	0	0	0	0	0	0	0	0	0	0	0	0	0	0	0	0	0	0	0	0	0	0	0	0	0	0	0	0	0	0	0	0	0	0	0	0	0	0	0	0
50212	598241	379285	124566	302268	0	1403,58	0	0	0	222409	0	0	1731,49	573064	609878	550314	911,13	208098	387531	0	0	276211	58508	689,39	555665	0	0	957723	238,27	0	196879	119,89	587159	147677	210,35	0	0	0	0	197854	475383	715479	280125	288936	0	136426	326408	802438	0
50230	0	0	0	0	0	0	0	0	0	0	0	0	0	0	0	0	0	0	0	0	0	0	0	0	0	0	0	0	0	0	0	0	0	0	0	0	0	0	0	0	0	0	0	0	557681	0	0	0	0
50247	0	0	0	0	0	0	0	0	0	0	0	0	0	0	0	0	0	0	0	0	0	0	0	0	0	0	0	0	0	0	0	0	0	0	0	0	0	0	0	0	0	0	0	0	0	0	0	0	0
50254	0	0	0	0	0	0	0	0	0	0	0	0	0	0	0	0	0	0	0	0	0	0	0	0	0	0	0	0	0	0	0	0	0	0	0	0	0	0	0	0	0	0	0	0	0	0	0	0	0
50285	0	0	0	0	0	0	0	0	0	0	0	0	0	0	0	0	0	0	0	0	0	0	0	0	0	0	367951	0	0	0	0	0	0	0	0	0	0	0	0	0	0	0	0	0	0	0	0	0	0
50338	0	0	0	0	0	0	0	0	0	118096	72666	0	545348	0	0	0	0	0	0	0	510247	0	0	0	0	0	0	0	0	0	0	0	0	0	0	0	0	0	943,69	0	0	0	0	0	0	0	0	0	0
50357	0	0	0	0	0	0	0	0	0	0	0	0	0	0	0	0	0	0	0	0	0	0	0	0	0	0	0	0	0	0	0	0	0	0	0	0	0	0	0	0	0	0	0	0	0	0	0	0	0
50377	0	0	1298,57	0	0	0	0	0	0	0	0	1010,81	0	238048	202725	0	346346	0	0	0	952828	0	318948	0	0	0	0	0	0	0	54,39	0	0	0	0	0	0	0	0	0	0	0	570975	0	0	0	557704	0	0
50383	0	0	0	0	0	0	0	0	0	0	0	0	0	0	0	0	0	0	0	0	0	0	0	0	0	0	0	0	0	0	0	0	0	0	0	0	0	0	0	876886	0	0	0	0	0	0	0	0	0
50384	0	528314	534887	512181	0	838203	0	953347	515,03	0	368157	0	0	0	0	0	0	0	0	0	0	0	0	0	0	0	452284	0	0	0	0	0	0	0	0	0	0	618483	0	0	0	0	0	0	0	0	0	0	0
50418	0	0	0	0	0	0	0	0	0	0	0	0	0	0	0	0	0	0	0	0	0	0	0	0	0	0	0	0	0	0	0	0	0	0	0	0	0	0	0	0	0	0	0	637089	0	0	0	0	0
50425	0	0	0	0	0	0	0	0	0	0	0	0	0	0	0	0	0	0	0	0	0	0	0	0	0	0	0	0	0	0	0	0	0	0	0	0	0	0	0	0	0	189997	0	0	0	0	0	0	0
50431	0	0	0	0	0	205867	0	0	0	0	0	0	0	0	0	715378	0	0	0	0	0	159521	134464	0	108403	0	0	0	0	0	0	0	0	0	0	0	0	0	0	0	0	0	0	0	0	0	0	0	0
50460	0	0	0	0	0	107548	0	0	0	0	0	0	0	0	0	0	0	0	0	0	0	0	0	0	0	0	0	0	0	0	113158	0	0	0	0	0	0	0	0	0	0	0	0	0	0	0	0	0	0
50505	0	0	0	0	0	0	0	0	0	0	138895	0	0	0	0	0	0	0	0	0	0	0	0	0	0	0	0	0	0	0	0	0	0	0	0	0	0	0	0	0	0	0	0	0	0	0	0	0	0
50514	0	0	0	0	0	0	0	0	0	0	0	0	0	0	0	0	0	0	0	0	0	0	0	0	0	0	0	0	0	0	0	0	0	0	0	0	0	0	0	0	0	0	0	0	0	0	0	0	0
50557	0	0	0	0	0	0	0	0	0	0	0	0	0	0	0	0	0	0	0	0	0	0	0	0	0	0	0	0	0	0	0	0	0	0	0	0	0	0	0	0	0	0	0	0	0	0	0	0	0
50574	0	0	0	0	0	0	0	0	0	0	0	0	0	0	0	0	0	0	0	0	0	0	0	0	0	0	0	0	0	0	0	0	0	0	0	0	0	0	0	0	0	0	0	0	0	0	0	0	0
50578	237167	1161,82	0	0	0	835899	0	0	0	0	0	0	501545	0	0	281575	781922	635449	327,17	0	0	470658	0	769752	0	0	0	0	0	0	0	0	0	0	0	0	0	0	0	0	0	0	0	0	0	0	0	0	0
50593	0	286,16	0	890484	0	0	0	0	0	514883	0	198043	768502	76,42	1967,31	186169	278748	616818	181374	0	188552	146635	747815	156355	0	0	195801	0	0	0	168557	189247	0	0	0	0	0	0	0	531634	0	0	0	0	0	0	151939	237234	302881
50633	736736	702692	1522108	2368855	0	136083	0	0	0	1512428	1807,73	155126	929396	397993	473,87	342354	80512	367005	554138	537183	0	425969	306469	1020478	1185169	747516	163475	121454	664408	0	115386	2241629	238759	584973	0	0	76207	2805231	1856,5	642083	336537	0	126789	1054327	0	342879	784739	392392	398293
50638	0	0	0	0	0	0	0	0	0	824846	0	0	0	0	0	0	0	0	0	0	0	0	127645	0	0	0	0	0	1395,74	410452	210011	0	0	0	265627	389,44	0	558932	0	0	0	0	0	0	0	0	0	0	0
50683	0	0	0	0	0	0	0	0	0	0	0	0	0	0	0	0	0	0	0	0	0	0	0	0	0	0	0	0	0	0	0	0	0	0	0	0	0	0	0	0	0	0	0	0	0	0	0	0	101488
50735	0	0	0	0	0	0	0	0	0	0	0	0	0	0	0	0	0	0	0	0	0	0	0	209138	0	0	0	0	0	0	0	0	0	0	0	0	0	0	0	0	0	0	0	0	0	0	0	0	0
50750	0	0	0	0	0	0	0	0	0	0	0	0	0	0	0	0	0	0	0	0	620467	0	0	0	0	0	0	0	748434	0	0	0	0	0	0	0	0	0	0	0	0	0	0	0	0	0	0	0	0
50766	103756	0	0	0	0	0	0	0	0	0	0	0	0	1442288	0	657589	0	0	116499	0	0	0	0	0	270677	325255	0	0	0	0	0	0	0	0	0	0	0	0	0	0	0	621788	0	84303	0	0	0	0	138949
50791	885451	0	396528	0	0	0	0	502651	856448	347484	285028	457693	0	428175	0	348465	212711	220495	568506	522741	1218,33	722948	870248	314882	280923	501853	244814	579,77	215724	0	267199	0	0	0	0	136585	147303	468182	0	0	116231	0	0	0	0	0	0	0	0
50793	0	0	0	0	0	0	0	0	0	0	0	0	133542	0	0	0	0	0	0	0	0	0	0	0	0	0	0	0	0	281112	0	0	0	0	0	0	0	0	0	0	0	0	126226	0	1645,85	187306	0	0	0
50825	0	0	0	0	0	0	0	0	0	0	0	0	0	0	0	0	0	0	0	0	0	0	0	0	0	0	0	0	0	0	0	0	0	0	0	0	0	0	0	0	0	0	0	0	0	0	0	0	0
50833	0	0	0	0	0	0	0	0	0	0	0	0	0	0	0	0	0	0	0	0	0	0	0	0	0	0	0	0	0	0	0	0	0	0	0	0	0	0	0	0	0	0	0	0	0	0	0	0	0
50837	0	0	0	0	0	0	0	0	0	0	0	0	0	0	0	0	0	0	0	0	0	0	0	0	0	0	0	0	0	0	0	0	0	0	0	0	0	0	0	0	0	0	0	0	0	0	0	0	0
50838	0	0	836758	730192	3102,57	178114	0	0	0	522479	0	0	500774	0	0	0	0	481737	428382	128,5	0	0	678049	0	0	0	1052,29	0	0	0	0	0	0	903275	0	0	0	0	0	0	181096	0	0	0	0	0	0	289101	0
50840	7053,99	11537,7	9485,2	6967,51	7743,25	12094,91	8695,52	8884,11	9394,57	6782,15	17527,2	4585,64	26600,3	9229,6	13762,4	1424,4	13842,9	6329,7	6060,08	6668,33	9591,27	5909469	7116,91	14837,9	3845,16	5203,16	0	6214,28	9017,33	3404,77	6139,92	3292,7	5011,06	3553,68	4179,84	6902,85	4145,11	702983	701318	3720558	10339,7	15486,3	6447,31	15480,7	0	6096142	5182,1	4228,22	3831,81
50845	0	0	116386	0	0	0	191447	184732	0	0	379983	231164	0	0	0	0	0	0	0	0	0	255319	0	0	402,06	0	0	226171	0	0	0	0	0	0	0	24824	0	0	0	0	0	0	0	0	0	0	0	0	0
50904	718643	1387,63	813591	558564	182797	1798	0	1253,6	550911	1910,49	1313,23	0	2513,65	0	973488	1284378	1190,12	1140,24	876547	474771	565587	845966	1390591	2784,42	1293185	4831,8	0	0	4388,4	808446	1164773	1329,2	464165	0	527601	741,6	1395,42	2017,41	2042,25	4348,68	2212,44	1007705	1126,83	5015,55	2628,47	874703	148259	2341,37	4202,5
50912	0	0	0	0	0	0	0	0	0	0	0	0	0	0	0	0	0	0	0	0	0	0	0	0	0	0	0	0	0	0	0	0	0	0	0	0	0	0	0	0	0	0	0	0	0	0	0	0	0
50913	0	0	0	0	0	0	0	0	0	598567	0	0	0	0	0	0	0	0	0	0	0	0	0	0	0	0	0	0	0	0	0	0	0	0	0	0	0	0	0	0	0	0	0	0	0	0	0	0	0
50914	0	0	0	0	953989	353824	0	0	363153	737922	0	0	0	162006	0	0	0	0	0	0	0	574998	0	0	513754	0	0	0	0	539324	0	116672	0	0	119893	0	0	0	527968	0	274051	0	301308	209786	151993	0	175095	171969	0
50919	228066	0	252838	0	0	1760012	0	537301	0	69634	258137	0	0	0	0	0	0	0	0	0	0	412344	0	0	0	0	98,06	463012	0	0	126207	0	480415	0	0	0	0	290039	118505	0	0	0	0	0	0	0	0	0	0
50921	740369	914456	513742	186014	0	0	0	823,88	585482	626913	187738	649636	1537,6	0	0	459176	497179	0	519519	544247	0	354865	0	0	610004	221183	601242	0	57619	326401	0	697947	135805	0	0	0	0	501385	245352	0	0	0	0	0	159913	0	1099954	0	0
50970	794218	864941	0	0	0	0	0	0	0	0	0	0	0	0	332217	0	0	0	0	0	0	0	0	0	0	0	0	0	905212	104421	64,93	0	924381	0	0	0	0	0	144361	237637	1318,81	0	0	614159	448133	0	0	0	0
50972	0	0	0	0	0	0	0	0	0	0	0	0	393781	0	671039	3119464	0	0	0	0	0	0	0	0	0	318471	0	0	0	0	0	134537	0	0	747802	0	0	0	0	0	105866	1756,34	0	0	0	0	0	0	0
50974	0	0	763165	651806	2364,19	0	0	0	2121,26	664917	2033,32	7459,91	1930,96	0	0	0	0	0	0	4163,6	2863,56	0	0	0	339039	0	0	0	0	0	0	0	0	0	0	0	0	0	0	0	0	0	0	0	0	0	0	1066,37	0
50984	0	0	0	0	0	495186	0	0	0	0	0	0	0	0	0	0	0	0	0	0	0	0	0	0	0	0	0	0	0	0	0	0	0	0	0	0	0	0	0	0	0	0	0	0	0	0	438696	0	0
51007	345,03	167,54	0	421694	0	567944	0	474643	0	0	0	0	0	1037,11	713,15	610831	0	677371	649839	201099	0	338406	249994	300802	0	632702	1542,25	0	1299,26	0	0	366535	402204	354367	0	152716	0	931339	1173	810386	716303	376124	496678	121054	0	0	477165	0	0
51008	0	479034	0	0	0	0	0	0	0	0	0	0	0	0	0	0	0	0	0	0	0	0	0	0	0	0	0	0	0	0	0	0	0	0	0	0	0	0	0	0	0	0	0	0	0	0	0	0	0
51044	0	0	0	0	0	0	0	0	0	0	0	0	0	0	0	0	0	0	0	0	0	0	0	0	0	0	0	0	0	0	0	0	0	0	0	0	0	0	0	0	0	0	0	0	0	0	0	0	0
51059	0	0	0	0	0	0	0	0	0	0	0	0	0	0	0	0	0	0	0	0	0	0	0	0	0	0	0	0	0	0	0	0	0	0	0	0	0	0	0	0	0	0	0	0	0	0	0	0	0
51065	0	0	0	0	0	0	0	973188	0	0	0	0	0	0	0	0	0	0	0	0	0	0	0	0	0	0	0	0	0	0	0	0	0	0	0	0	0	0	0	0	0	0	0	0	0	0	0	0	0
51095	0	0	0	0	0	0	0	0	0	0	567541	0	0	0	0	0	0	0	0	0	0	0	0	0	0	0	0	0	0	0	0	0	0	0	0	0	0	0	839048	0	0	0	0	0	0	0	0	0	0
51105	0	0	0	0	0	0	0	0	0	0	0	0	0	0	0	0	0	0	0	0	0	0	0	0	0	0	0	0	0	0	0	0	0	0	0	0	0	0	0	0	0	0	0	0	0	0	0	0	0
51117	0	0	770724	0	0	0	0	0	0	0	0	0	0	0	0	0	0	0	0	841858	1508,87	0	0	0	0	0	0	0	0	0	0	0	0	0	0	0	0	0	0	0	0	8175,04	0	0	0	0	0	0	0
51118	516576	0	0	0	0	0	0	0	105245	814457	741703	0	0	0	0	0	447604	0	0	110757	0	0	0	0	0	0	0	0	0	0	0	0	0	0	0	170744	494394	0	295717	0	0	0	636129	0	0	0	0	0	0
51120	0	0	7279,26	3787,39	7539607	0	897256	6236,39	3855,48	0	47279,1	23987,3	0	0	0	0	0	0	0	9855,64	64648,8	0	0	0	0	0	3210,51	0	0	0	0	0	0	155539	0	0	0	0	1474,12	0	0	0	0	0	0	0	0	0	0
51160	0	181328	0	0	0	0	0	0	0	0	0	0	897434	0	218082	0	0	0	0	0	0	0	0	0	0	0	0	0	0	0	0	0	0	0	0	0	0	0	0	0	0	0	0	0	0	0	0	0	0
51175	0	0	0	0	0	0	0	0	0	0	108,95	0	535916	0	0	135597	0	0	0	0	0	0	0	0	0	0	0	0	181604	0	0	0	0	0	0	0	0	0	0	0	112151	0	0	0	0	0	0	0	0
51184	0	70353	0	739588	0	380933	0	0	0	0	0	2067,75	0	153,11	461548	278409	0	0	397713	0	0	449734	578683	528935	389,38	647094	0	0	117619	0	0	217594	128665	588527	128729	0	0	0	0	0	3292843	0	0	0	415656	856077	106,11	970266	0
51264	0	0	0	0	0	0	0	0	0	0	0	0	0	0	0	0	0	0	0	0	0	0	0	0	0	0	0	0	0	0	0	0	0	0	0	0	0	0	0	0	0	0	0	0	0	0	0	0	0
51276	0	0	0	0	0	0	0	0	0	0	0	0	0	0	0	0	0	0	0	0	0	0	0	0	0	0	0	0	0	0	0	0	0	0	565994	0	0	0	0	0	0	0	0	0	0	0	0	0	0
51328	0	0	0	159249	0	505105	0	752772	361625	0	192147	0	262148	0	120837	638341	36159	0	0	0	0	0	0	0	0	0	0	0	0	419214	151455	0	459023	147927	618302	440362	0	809438	0	386542	293291	0	0	0	0	0	0	0	358379
51333	0	0	0	0	0	0	0	0	0	0	0	0	154124	0	0	0	0	0	0	0	728155	0	0	298553	0	0	0	0	0	0	0	0	0	0	0	0	0	0	0	0	221453	0	0	0	0	0	0	0	0
51340	268511	0	0	537552	0	0	0	835778	0	23964	0	0	608,96	0	1335,62	0	507682	0	168235	0	0	576269	0	460,85	0	0	0	236939	0	0	0	162298	0	714689	0	0	0	0	0	0	0	0	302693	0	762868	0	131045	0	0
51368	0	0	0	0	0	0	0	0	0	0	0	0	0	0	0	0	0	0	0	0	0	0	0	0	0	0	0	0	0	0	0	0	0	0	0	0	0	0	0	0	0	0	0	0	0	0	0	0	0
51374	0	0	132722	0	0	0	0	0	0	0	557138	0	0	0	0	0	0	0	0	0	903334	0	109,56	0	341881	0	0	0	0	0	0	0	0	0	0	0	0	0	0	0	0	0	0	0	0	0	0	202862	0
51678	0	0	0	173538	0	0	946663	0	0	0	0	0	625622	0	0	110716	640589	0	0	0	0	0	0	189286	0	0	503892	0	0	0	143077	0	0	0	0	0	0	0	0	0	0	0	0	0	0	0	402245	0	0
51778	0	0	0	0	0	0	0	0	0	0	0	0	0	0	0	0	0	0	0	0	0	0	0	0	0	0	0	0	0	0	0	0	0	0	0	0	0	0	0	0	0	0	0	0	0	0	0	0	0
51779	0	0	527687	0	0	0	0	0	0	0	863489	0	0	0	0	0	0	0	85929	274753	0	0	157149	612156	0	0	0	184388	0	0	0	0	0	0	0	0	0	0	0	0	137938	0	0	0	0	0	0	0	0
51793	290149	0	798289	0	0	0	0	0	0	0	0	0	0	0	0	0	0	0	0	167165	0	0	0	0	0	0	0	0	1125,97	0	284525	0	206824	510181	0	0	0	0	0	0	129084	0	0	0	588631	0	0	0	0
51804	596677	523869	119967	882086	0	0	0	583537	1121,26	424302	166677	991405	148224	1502,8	960379	0	280578	0	596253	373644	771139	255735	218955	643172	224545	1125,56	3979,65	622447	1535,33	232,95	358446	501904	807185	1165,61	310653	4874374	0	356754	0	741015	760493	0	107503	718434	148829	0	604886	0	584855
51838	0	0	0	0	0	0	0	0	0	0	0	0	0	0	0	0	0	0	0	0	0	0	0	350812	345789	0	0	0	0	0	0	0	0	0	0	0	0	0	0	0	0	0	0	227049	0	0	0	390747	0
51862	0	0	0	0	0	0	0	0	0	0	1062,75	0	0	0	0	0	0	0	0	0	0	0	0	0	0	0	0	0	0	0	0	0	0	0	0	0	0	0	0	0	0	0	0	0	0	0	0	0	0
51865	797,99	777362	0	0	2227,78	2527,65	0	0	561824	1090,34	0	2265423	0	1192,93	0	0	797145	0	284235	3067,74	0	372338	1075,73	85786	0	3950,5	0	543,24	3399,92	193,61	0	3081,34	0	0	0	0	437126	0	2764,27	760155	2409,7	3047,04	705785	2202,79	852902	801784	1043,37	1825027	2695,69
51875	720283	0	857106	840662	907823	487099	183305	206819	0	1928,6	0	1481,91	3259,23	771886	5129,25	1867,73	2168,48	1066,2	1191,15	132,09	3155,44	1931,19	947682	903286	837152	0	1156,31	0	995477	1805887	1008,06	900843	396261	261178	551195	230,96	0	0	0	3157,2	1817,22	0	952,44	864042	1210,22	306,98	2188,14	1418,63	4242,3
51885	0	0	1233,96	1354,42	0	10049,7	0	0	0	0	4525,49	5417,28	0	0	0	0	0	0	0	206707	0	0	0	0	0	0	0	0	0	0	0	0	0	0	0	0	0	0	0	0	0	0	0	0	0	0	0	0	0
51906	0	0	0	0	523467	0	0	0	0	0	0	0	0	0	0	161,43	0	0	841329	1152,38	0	0	2828,93	0	249542	480781	0	0	0	0	0	0	0	0	0	0	0	779909	0	0	0	0	0	0	0	0	0	0	0
51916	1683,82	2331,99	2692,3	982395	3082,38	331336	0	362665	652776	1940,09	0	695469	540102	1114,78	1707,18	3579,43	0	888061	3982,58	2326,74	407516	1320,44	1173,85	3884,67	496779	1752,56	2324,28	608288	1726,65	2902,97	1604,96	124356	0	1448,67	1561,45	993774	1798	792322	0	0	2500,84	0	61288	246,97	208252	0	127627	598831	0
51920	0	0	0	2026,11	6902,65	0	0	3812,8	0	505469	0	0	0	660138	0	0	0	0	0	232452	6532,67	0	274555	250854	210822	0	2342,58	0	0	0	0	0	0	471546	0	0	0	0	335441	0	0	0	0	0	0	0	0	0	0
51929	15655,7	37567,5	0	26486,3	0	27664,9	0	0	10052,4	14356,8	21583,4	31651,9	25499,1	0	30550,4	4968,51	33502,1	9262,84	19035,7	21461	2496,07	7846,15	13833,6	29301,8	4709,82	15167	0	5556,21	32068,2	13397,7	20895	7498,85	9566,34	26853,4	10755,3	18341,9	13707,3	13970,5	1438,33	1711,94	10772,4	5668,12	6410,1	10586,88	4636,48	5004,65	515321	3223,26	674448
51930	0	0	0	0	0	0	0	0	0	0	0	0	0	0	0	0	0	0	0	0	0	377804	308469	0	0	0	0	0	0	0	0	0	0	0	0	0	0	0	0	0	0	0	0	0	0	0	0	0	0
51932	0	0	3697,99	1145,37	0	0	0	2457,96	1841,79	0	1761,35	246285	3502,06	0	4616,93	1891,65	0	1517,32	2240,48	0	2690,53	1073,05	0	1632,13	3946,95	0	0	0	0	1878,63	1129405	0	885009	0	697589	665,93	0	2237,09	0	882471	0	913565	1468,13	2821,71	569427	0	0	0	0
51940	0	0	0	0	0	0	0	0	0	0	0	0	0	0	0	0	0	0	0	0	0	0	298452	0	0	0	0	17074	0	0	0	0	0	0	0	0	0	0	0	0	0	0	0	0	0	0	0	0	0
51945	0	0	0	0	0	0	0	0	0	0	0	0	0	0	0	0	0	0	0	0	0	0	427147	0	0	0	0	0	0	0	0	0	0	0	0	0	0	0	0	0	0	0	0	0	0	0	0	0	0
51948	0	0	31126,1	0	104570	0	0	25649,7	0	0	0	0	0	56819,3	0	0	0	0	0	350059	186765	0	0	0	708494	0	102336	0	0	0	290601	0	0	0	0	0	0	0	304297	0	0	0	610047	0	0	0	721529	0	0
51949	0	0	0	0	0	0	0	0	0	0	0	0	0	0	0	0	0	0	85538	0	0	0	0	0	0	0	0	0	0	0	0	0	0	0	0	0	0	0	0	0	0	0	0	0	0	0	0	0	0
52052	0	0	193323	0	0	0	0	764734	0	95948	0	0	0	0	0	0	0	0	0	0	0	0	0	0	0	0	0	0	150976	0	0	0	0	0	0	0	0	0	0	0	0	0	0	0	0	0	0	0	0
52096	0	0	0	0	0	0	0	0	0	0	0	0	0	564747	0	0	0	0	0	0	0	0	0	0	0	0	0	0	0	0	0	0	0	0	0	0	0	0	0	0	0	0	0	0	0	0	0	0	0
52100	2546,47	4415,76	0	355946	0	0	0	0	433,24	488664	844427	2606,3	1576,75	2347,27	1415,52	0	268,74	276887	0	222275	1754,84	0	993214	2439,7	375326	245247	208347	212414	1828,61	0	597392	593791	1259,81	459149	113755	0	394566	809601	1443,19	773349	2207,83	1602,29	1032,31	2414182	1541,91	616967	842936	646113	1272,99
52157	0	0	560848	0	0	0	0	0	0	0	0	257441	0	0	0	0	0	0	0	0	0	0	0	0	0	0	0	0	0	0	0	0	0	0	0	146415	0	0	0	0	0	0	0	0	0	0	0	0	0
52189	2273,2	8804,37	15900,1	3819,05	2839,02	1693,84	0	1250,84	1728,3	3930,88	8923,18	1207,39	2935,91	1237,06	1515,35	2684,16	3718,1	4038,45	1167,23	8362,19	2621,32	8440	6879,18	7414,24	7477,02	9442,75	0	1673,24	2687,48	5165,7	0	1277,09	6988,35	1473,71	1411,03	1525,8	1761503	5898,37	1468,13	2602,14	7027,65	738,55	7606,63	9502687	9727,94	0	3627478	4381,78	3777
52213	679172	0	483002	0	323625	0	0	268801	974395	0	786385	0	261363	435648	200327	0	334461	83956	507059	557613	1028,28	5668354	2537774	276,57	489361	123105	0	23465	948612	0	261451	717762	802517	324349	112673	802196	177409	214678	172144	0	0	0	0	0	0	0	0	0	0
52216	0	0	0	0	0	0	0	0	0	0	0	0	0	0	0	0	0	0	581437	613164	775108	0	0	0	0	0	0	0	365835	0	0	0	0	0	0	289848	0	0	0	0	0	0	0	0	0	0	0	0	0
52219	0	0	0	0	0	0	0	0	0	0	0	0	0	0	0	0	731541	0	0	0	153927	0	0	437662	373702	0	0	0	0	0	0	374579	0	0	0	0	0	0	0	0	33876	0	0	0	0	0	0	22065	0
52252	0	0	0	0	0	0	0	0	341012	0	0	0	176402	0	0	108,24	0	0	0	0	0	719652	317693	206915	0	0	0	983623	0	0	0	447122	0	0	0	0	0	374552	659906	138416	165729	0	0	0	0	0	0	0	0
52256	0	0	0	209026	0	0	0	0	0	0	0	0	0	0	0	0	0	0	0	0	0	0	0	0	0	0	299,69	0	0	0	0	0	0	0	0	0	0	0	0	0	0	0	0	0	0	0	0	108272	0
52279	0	0	0	0	0	0	0	0	0	0	0	0	0	0	0	0	0	0	0	0	0	0	0	0	0	0	0	0	0	0	0	0	0	0	0	0	0	0	0	0	0	0	0	0	0	0	0	0	0
52320	462433	383366	45621	420777	0	0	1197,66	233354	325297	385199	337711	1915,24	488333	1114,09	334,91	540166	0	490793	404767	468174	0	801399	159622	219114	816182	324254	1578,36	0	591461	135872	165138	442359	226102	633904	358135	278427	0	262,49	606,91	734687	264187	275388	241569	438823	0	731418	943,21	809,26	314,95
52367	0	0	0	0	0	0	0	0	0	0	0	0	0	0	0	0	0	0	0	0	0	0	0	0	0	0	0	0	0	0	0	0	0	0	0	0	0	0	0	0	0	0	0	0	0	0	0	0	0
52374	0	0	0	0	0	0	0	0	0	0	0	0	0	0	0	0	0	0	0	0	0	0	0	0	0	0	0	0	0	0	0	0	0	0	0	0	0	0	0	0	0	0	0	0	0	0	0	0	0
52403	0	0	0	173102	0	0	0	247383	0	304094	0	0	238695	439013	1368,48	0	543477	0	0	0	0	0	0	579373	0	0	0	0	0	0	119966	0	0	0	0	0	0	0	0	0	0	0	0	0	0	0	0	0	0
52433	0	0	997951	0	0	1047,87	0	0	0	0	0	0	0	0	0	0	0	0	0	899666	0	0	0	0	0	0	0	0	0	0	0	0	0	0	0	0	0	0	0	0	0	0	0	0	0	0	0	0	0
52446	0	0	0	0	0	0	0	0	0	0	0	0	111687	891738	0	557136	675888	0	0	0	0	0	0	3568175	0	0	0	0	207682	0	0	0	0	0	0	0	0	0	0	0	496176	0	0	0	0	0	0	0	0
52450	0	0	1900,52	414384	629055	0	0	489,69	618,97	0	2852,64	838469	0	0	0	0	0	0	0	613621	4252,36	0	0	0	322363	0	979479	0	0	0	0	0	0	0	0	0	0	0	324586	0	0	0	0	0	0	0	0	0	0
52487	0	0	0	0	0	0	0	0	0	302472	0	897514	0	0	0	0	0	0	0	0	0	0	0	0	0	0	0	0	0	0	0	0	795836	0	0	0	0	0	0	0	0	0	0	0	0	0	0	224124	0
52507	0	0	0	0	0	0	0	0	0	0	0	0	0	0	0	0	133838	0	0	0	0	0	0	0	0	0	0	0	0	0	0	0	0	0	0	0	0	0	0	0	456019	0	0	0	0	0	0	0	0
52541	0	0	0	0	149468	0	0	237125	0	602186	0	0	0	0	0	0	1007117	0	0	0	0	0	0	0	0	0	0	0	0	361488	0	0	322933	0	0	0	0	0	0	135873	291558	0	52865	0	939895	0	343651	0	0
52550	0	0	0	0	0	0	0	0	0	0	0	0	0	0	0	0	0	0	0	0	0	0	0	0	0	0	0	0	0	0	0	0	0	0	0	0	0	0	0	0	0	0	0	0	0	0	0	0	0
52609	921087	0	0	0	0	0	0	0	2113717	0	0	0	0	0	0	0	110055	0	0	0	0	225414	0	0	0	0	0	0	0	0	0	0	0	219031	0	0	0	0	0	428,48	1099,28	788258	0	0	0	0	0	306058	0
52612	284866	0	0	296474	0	0	0	962635	0	0	0	0	0	252,51	497789	0	1214671	2209515	313733	0	0	0	0	0	786371	692297	360397	0	482001	0	0	455759	435639	532056	0	0	0	0	0	0	188814	1412,24	520992	624895	0	0	376,5	0	0
52730	0	0	0	0	0	0	0	0	0	0	0	0	0	0	0	508361	0	0	0	0	0	0	0	345959	0	0	182361	0	0	0	0	0	0	0	0	0	0	0	0	0	218954	0	0	0	0	0	0	0	0
52769	761939	3297	268503	1131,44	357,93	17960	719,53	771503	369441	901078	605517	380215	2420,83	1428,21	1651,32	857284	1262,13	1661,97	604076	577993	908877	627032	449665	1796,9	174897	1030,48	364065	128168	2992,78	722604	663493	421549	681691	1370,18	1550,84	1366,8	733,89	1138,27	0	0	0	0	0	0	0	0	0	0	0
52853	0	0	0	0	0	0	0	0	0	0	0	0	0	0	0	0	0	0	0	0	0	0	0	0	309601	0	0	0	0	0	0	0	0	0	0	0	0	0	0	0	0	0	0	0	0	0	0	0	0
52950	0	0	0	0	0	0	0	0	0	0	0	0	0	0	0	0	0	0	0	0	0	719264	362164	0	0	311487	0	0	0	0	0	0	0	0	0	0	0	0	0	0	0	0	0	0	0	0	0	0	0
52962	146734	0	0	0	165623	7995,5	0	0	0	0	0	0	0	512491	0	656431	0	764783	0	0	247,88	0	0	0	0	0	0	0	1570894	0	0	0	0	0	0	0	0	0	0	0	0	0	0	0	0	0	0	0	0
52968	0	0	0	0	0	0	0	0	0	0	0	0	0	0	0	161377	0	0	0	0	0	0	0	0	0	102873	0	0	0	0	0	0	0	0	0	0	0	0	0	0	151128	0	0	0	0	0	0	0	0
53002	0	0	0	0	0	0	0	0	0	0	207,61	0	0	0	0	0	0	0	0	0	0	0	0	194817	174501	0	0	0	0	0	0	0	0	0	0	0	0	0	0	0	0	0	0	0	0	0	0	0	0
53017	0	0	0	0	0	0	0	0	0	0	0	0	0	0	0	175774	0	0	0	0	0	476569	0	0	111706	0	0	0	0	0	0	0	0	0	0	319199	0	0	0	0	0	0	0	0	0	0	0	0	1873065
53035	4277,95	5003,34	2765,05	5819,93	7939,71	3686,36	2308,84	1538,67	642818	6498,79	580078	5360,1	11071,7	5942,28	9908,29	5501,41	9515,17	2788,05	4020,81	1261,54	6707,96	3337,29	3920,91	3218,52	5298,9	0	2343,13	0	3044,73	3264,13	3207,46	4901,95	2185,23	1636,82	2377,11	695525	2605,9	1291,64	5909,31	11096,8	8324,34	8056,5	7763,8	15084	5593,94	4693,46	10415,7	6899,82	13317,6
53078	0	231936	0	0	0	0	0	0	0	836221	0	0	176715	0	0	0	0	0	103779	0	0	0	0	821792	0	0	0	0	0	0	0	0	0	0	0	0	0	0	0	0	134139	0	0	0	0	0	0	0	0
53094	0	0	0	0	0	0	0	0	0	0	0	0	0	582034	0	0	272317	0	0	0	0	0	0	0	423036	0	0	0	0	0	0	0	0	0	0	0	0	0	0	0	0	743679	0	0	0	0	0	0	0
53101	0	0	0	0	0	0	0	0	0	0	0	0	0	0	0	0	0	0	0	0	0	0	0	0	402454	0	0	0	0	0	30655	0	0	0	0	0	0	0	987358	0	0	0	0	0	0	0	0	0	0
53103	0	0	279434	0	0	0	0	0	0	0	0	0	0	0	0	0	0	0	0	0	0	0	0	0	0	0	0	0	0	0	0	0	0	0	0	0	0	0	0	0	0	0	0	0	0	0	0	0	0
53144	0	0	0	0	0	0	0	0	0	0	0	0	0	0	0	0	0	0	0	0	0	0	0	0	0	0	0	0	0	0	0	0	0	0	0	0	0	0	0	0	0	0	0	0	0	0	0	0	0
53181	2459,91	4161,52	1124,38	4024,66	576223	0	0	10743,9	2163,51	2504,47	0	1329,04	4828,21	29137,9	2069,1	30071,3	679584	309656	1959,72	3399,06	3651,71	1525,18	6017,99	757766	1984	5234,65	8487,11	1332,29	14641	1920,64	6893,46	2935,24	3142,62	2053,45	7417,01	624339	3765,25	1622,51	0	1288,36	3703,92	1377,65	2571,76	12314,3	5228,95	0	1780,32	1260,85	0
53216	402266	305297	0	161989	0	0	1358,42	0	0	0	0	0	0	224201	0	0	291109	0	0	0	0	0	0	0	0	0	449036	0	0	0	0	0	783808	0	0	0	0	0	0	204519	0	0	0	0	0	0	213852	0	744852
53217	0	0	0	0	0	0	0	0	0	0	0	0	0	0	0	0	0	0	0	0	0	0	0	0	0	0	0	0	0	0	0	0	0	0	0	0	0	0	0	0	0	0	0	0	0	0	0	0	0
53279	0	0	0	0	0	0	0	0	828197	309127	0	0	0	0	0	0	0	0	0	0	0	0	58933	0	0	311736	0	0	0	0	0	631667	0	304,58	0	0	0	0	0	0	0	0	0	0	0	0	0	0	0
53280	0	0	0	0	0	0	0	0	0	0	0	0	0	0	0	0	0	0	0	0	0	0	0	0	0	0	0	0	0	0	0	0	0	0	0	0	0	0	0	0	0	0	0	0	0	0	0	0	0
53282	0	0	0	0	0	0	0	0	0	0	0	0	0	0	0	0	0	0	0	0	0	0	0	0	0	0	0	0	0	0	0	0	0	0	0	0	0	0	0	0	0	0	0	0	0	0	0	0	0
53287	0	0	0	0	0	0	0	0	0	0	0	0	0	0	0	0	0	0	0	0	0	693435	0	0	0	0	0	824932	0	0	0	0	0	0	0	0	0	306654	0	0	104,18	0	0	0	0	0	0	0	0
53322	0	0	0	0	625953	0	0	0	0	0	0	0	0	0	0	287	0	0	0	0	0	0	0	0	0	0	0	0	0	0	0	0	0	0	0	0	0	0	0	0	0	0	0	0	0	0	0	0	0
53328	0	226326	0	0	0	0	0	0	0	0	0	0	118736	0	647867	0	161841	202619	0	0	0	892605	0	0	0	0	0	0	2422,22	0	0	0	0	0	0	126804	0	0	0	0	0	0	0	0	0	0	0	0	0
53329	0	0	0	0	0	0	0	0	0	0	0	0	0	0	0	0	0	0	0	0	0	0	0	0	0	0	0	0	0	0	0	0	0	0	0	0	0	0	0	0	0	0	0	0	0	0	0	0	0
53331	0	0	149682	1229,17	0	0	735125	1115,18	186802	0	0	0	0	0	0	0	20159	0	0	0	0	0	0	0	0	0	1370,16	0	0	0	0	0	0	0	0	0	0	850847	0	0	0	0	0	0	0	0	0	0	0
53333	0	0	0	0	0	0	0	0	0	0	0	0	0	0	0	0	0	0	0	0	0	0	91033	0	0	0	698279	0	0	0	177022	0	0	0	0	0	0	0	0	0	0	0	0	0	0	0	0	0	461485
53375	0	0	2537,6	0	0	0	0	0	0	452654	748956	0	0	0	0	0	0	0	0	0	0	335424	176176	1261,93	484434	0	0	0	0	0	0	0	0	0	0	0	0	0	0	0	0	0	0	0	0	0	0	0	0
53386	0	0	0	0	380525	0	0	0	0	0	0	0	0	0	0	0	0	0	0	0	0	0	0	0	0	0	0	0	0	0	0	0	0	0	0	0	0	0	0	0	0	0	0	0	0	0	0	0	0
[truncated: 3,618 more rows]
[truncated: 96 more columns]
