# Supplementary material for: Multicentric Validation of Proteomic Biomarkers in Urine Specific for Diabetic Nephropathy
Source: PLoS One. 2010 Oct 20;5(10):e13421. doi: 10.1371/journal.pone.0013421 (PMC2958112; doi:10.1371/journal.pone.0013421)
Supplement: Table S2 — Patient characteristics. This table lists information of each patient's sample, including clinical center, original ID, gender, age, GFR, and albuminuria. Furthermore, the classification factors of the DN model and the diagnoses are listed. (0.04 MB XLS) [file pone.0013421.s003.xls]

## Sheet: Patient characteristics
Patient ID	Center	Original ID	Age [year]	Gender	Diabetes mellitus since	CrCl [ml/min/1.73m2]	UAE [mg/L]	DN model	Diagnosis
36404	Graz	4	60	female	2000	84.5436	2	-0.461	control
36405	Graz	5	63	male	2001	70.0116	1	0.067	control
36410	Graz	2	51	male	2001	80.8295	3	-0.62	control
36412	Graz	35	56	male	1987	95.6818	3	-0.57	control
36414	Graz	46	55	male	1987	29.7805	835	0.831	case
36416	Graz	53	73	male	1985	68.1469	436	0.971	case
36419	Graz	69	52	male	2000	157.53	3	-0.088	control
36420	Graz	71	69	female	1987	97.6449	3	0.023	control
36421	Graz	72	56	female	1992	123.124	4	-0.603	control
36422	Graz	73	47	male	1993	34.7189	2320	1.091	case
36423	Graz	74	60	male	1985	138.495	8	0.159	control
36424	Graz	76	56	male	1991	84.036	4	-0.658	control
36425	Graz	77	63	male	1987	66.6507	2	0	control
36426	Graz	80	60	female	1978	50.8495	2	-0.309	control
36430	Graz	7	62	male	2001	98.637	7	-0.52	control
36431	Graz	9	63	male	1995	92.3691	15	-1.299	control
36432	Graz	27	67	female	1999	18.8155	1190	0.927	case
36433	Graz	33	58	female	1984	33.1858	193	-0.947	case
36434	Graz	34	58	male	2000	92.3831	6	-1.458	control
36485	Graz	3	64	male	1995	70.8674	5	-0.22	control
36486	Graz	25	74	female	1990	19.6915	1060	0.926	case
36487	Graz	26	75	male	1999	52.4046	156	0.947	case
36488	Graz	30	66	male	1997	74.7956	6	-0.741	control
36489	Graz	32	65	male	2001	47.9135	9	1.076	control
36490	Graz	38	57	male	1999	133.585	1060	0.81	case
36491	Graz	42	56	male	1988	135.634	921	0.844	case
36493	Graz	43	49	male	1998	30.2097	255	1.145	case
36494	Graz	44	66	female	1991	31.0356	2210	0.77	case
36495	Graz	45	55	male	1976	65.9992	564	0.905	case
36496	Graz	49	65	male	2002	47.3299	459	0.883	case
36497	Graz	50	71	female	1973	28.4608	1320	0.898	case
36498	Graz	54	45	male	1994	30.2123	3310	0.766	case
36499	Graz	60	40	female	1987	150.764	2550	0.893	case
36500	Graz	62	62	female	1992	85.0822	11	0.899	control
36501	Graz	66	50	male	2000	68.6834	1970	0.826	case
36502	Graz	67	68	male	2000	40.6881	450	0.924	case
36503	Graz	6	66	male	1990	72.7187	2290	0.828	case
36504	Graz	29	56	male	1982	31.0461	494	1.103	case
36505	Graz	61	74	male	2000	25.4252	327	0.911	case
36506	Graz	40	72	female	1982	33.9395	407	0.817	case
36514	Graz	64	70	female	1987	70.3565	4	0.355	control
36520	Graz	86	59	male	2001	132.85	3	-1.691	control
36521	Graz	87	57	male	1999	91.9357	288	0.989	case
36522	Graz	88	72	male	1986	88.344	5	-0.531	control
36523	Graz	85	73	male	1990	57.2908	2	0.009	control
36547	Graz	81	64	female	1992	60.6762	2	-1.113	control
36548	Graz	82	68	female	1992	48.1386	5	0.369	control
36549	Graz	83	73	male	1989	65.6247	2	0.163	control
36550	Graz	48	55	male	1993	65.9227	1160	0.952	case
36551	Graz	39	69	male	1990	46.1532	120	0.794	case
36553	Graz	92	66	male	1990	68.6759	5	-0.159	control
36554	Graz	93	58	male	1975	94.7996	1470	0.806	case
36555	Graz	95	60	male	1995	147.151	2	0.176	control
36556	Graz	96	70	male	1989	95	1	-0.903	control
36621	Groningen	4027	55	male	1997	179.163	5320	0.824	case
36622	Groningen	4028	72	female	1992	103.021	1056	0.959	case
36623	Groningen	4030	51	female	1988	144.454	521	0.939	case
36624	Groningen	4032	63	male	1993	95.6911	124	0.906	case
36625	Groningen	4033	58	female	1984	79.1603	118	0.017	case
36626	Groningen	4037	56	male	2001	90.4515	900	0.956	case
36627	Groningen	4039	54	female	1992	108.479	506	0.885	case
36628	Groningen	4041	73	male	1982	64.685	135	0.9	case
36633	Groningen	4045	72	female	1989	55.0149	19	0.718	control
36639	Groningen	4048	71	female	1982	30.4437	934	0.926	case
36641	Groningen	4050	67	female	1994	92.032	3	-0.793	control
36642	Groningen	4051	72	female	1995	83.7043	801	0.966	case
36655	Groningen	4002	52	female	1988	120.41	3	-0.513	control
36656	Groningen	4003	65	female	1987	88.6766	3	0.216	control
36657	Groningen	4006	45	male	1998	145.225	3	-0.559	control
36658	Groningen	4007	73	female	1980	70.0943	10	0.042	control
36660	Groningen	4016	72	male	1992	116.546	3	0.145	control
36666	Groningen	4025	67	male	1990	101.336	361	0.845	case
36669	Groningen	4001	51	male	1990	217.073	4	-1.122	control
36671	Groningen	4021	68	female	1979	35.7403	239	0.833	case
36675	Groningen	4022	52	male	2001	135.488	5	-0.158	control
36676	Groningen	4023	68	female	1987	84.8115	4	-0.652	control
36677	Groningen	4024	73	male	1980	104.093	13	-0.227	control
36678	Groningen	4026	50	male	1999	124.129	309	0.524	case
36679	Groningen	4012	60	female	1992	91.7073	3	-0.331	control
36680	Groningen	4013	74	female	1982	116.777	3	-1.098	control
36681	Groningen	4014	72	male	1997	69.3878	3	-0.228	control
36682	Groningen	4015	73	male	1994	89.6511	824	0.824	case
37738	Groningen	4047	64	female	1981	93.8415	3	-0.464	control
37745	Groningen	4009	63	male	1999	111.668	8	-0.308	control
37746	Groningen	4011	73	male	1995	106.777	3	0.042	control
37747	Groningen	4029	70	male	1985	88.8861	11	-0.12	control
37749	Groningen	4053	75	male	1992	80.9371	57	0.991	case
37750	Groningen	4056	70	male	1979	97.3892	3	0.189	control
37751	Groningen	4057	70	female	2001	66.0491	3	-0.698	control
37752	Groningen	4058	75	female	1988	40.8569	752	0.802	case
37753	Groningen	4059	63	female	1986	79.8171	8	-0.242	control
37772	Groningen	4034	65	male	1992	118.233	4	-0.78	control
37773	Groningen	4036	62	female	1994	141.494	3	-0.987	control
37774	Groningen	4052	64	female	1992	180.479	3	-1.161	control
37775	Groningen	4054	70	male	1996	101.822	1302	0.85	case
37776	Groningen	4055	64	male	1991	82.6087	3	-1.274	control
37777	Groningen	4061	62	female	1992	78.5761	3	-1.066	control
37804	Groningen	4060	62	male	1993	97.5	4	-0.819	control
37858	Groningen	4062	67	male	1993	109.652	4	-1.831	control
37861	Groningen	4064	75	female	1985	47.9813	87	0.974	case
37862	Groningen	4070	66	female	1993	80.9688	10	-1.366	control
37863	Groningen	4077	45	male	1992	185.629	314	0.738	case
37864	Groningen	4078	76	male	1990	56.6576	1083	0.758	case
37865	Groningen	4080	46	female	2002	164.428	197	-0.159	case
37871	Groningen	4068	69	male	1968	91.997	723	0.891	case
37872	Groningen	4071	47	male	1986	104.494	2418	0.902	case
37873	Groningen	4075	55	male	1992	124.922	6	0.097	control
37874	Groningen	4076	73	male	2001	57.3523	206	0.954	case
37876	Groningen	4079	75	male	1979	96.6686	708	0.936	case
37877	Groningen	4067	75	male	1996	48.9102	1810	0.837	case
37907	Groningen	4066	53	female	2001	120.244	3	-0.177	control
37908	Groningen	4069	71	female	1995	64.3118	1074	0.866	case
37909	Groningen	4081	49	male	2002	95.6686	1757	0.965	case
37910	Groningen	4082	71	male	1977	54.3715	938	0.887	case
37234	Prague	21	32	female	1993	92	8	-0.868	control
37235	Prague	24	27	female	1985	89.8563	7.6	-0.431	control
37237	Prague	32	65	female	1992	62.4918	15	0.994	control
37238	Prague	34	68	male	1990	79.4715	9.7	0.455	control
37500	Prague	15	67	male	1993	83.4604	225.9	0.828	case
37501	Prague	16	72	male	1985	52.932	548	0.525	case
37502	Prague	17	63	male	1994	32.1764	180	1.004	case
37503	Prague	22	61	male	1981	109.588	10.7	-0.642	control
37504	Prague	23	73	female	1993	84.6734	8.7	-0.547	control
37505	Prague	26	57	male	1997	96.6703	9.4	0.169	control
37506	Prague	27	69	male	1982	116.557	10	-0.282	control
37507	Prague	28	28	female	1993	95	6.7	-1.526	control
37508	Prague	29	63	female	2003	87.4187	6.4	-1.074	control
37519	Prague	14	66	female	1990	55.3627	2763.2	0.949	case
37523	Prague	30	58	male	2000	91.9643	7.8	-0.175	control
37524	Prague	35	76	female	1992	98.0147	6.8	-0.633	control
37525	Prague	36	71	male	1994	184.39	8.3	-0.553	control
37526	Prague	37	32	male	1993	69.9426	8	-1.042	control
37778	Prague	18	68	female	1995	43.1872	683	1.057	case
37835	Prague	19	64	male	1996	60.5014	936	0.043	case
37836	Prague	20	68	male	1998	78.9438	754	0.936	case
37837	Prague	31	75	male	1980	75.1085	2	-0.905	control
37838	Prague	33	75	female	1990	58.5366	5.1	-1.177	control
37840	Prague	38	32	male	1995	79.9401	5	-0.439	control
37841	Prague	39	62	male	1998	79.9295	5	-1.467	control
37842	Prague	40	75	female	1998	72.7191	14	-0.456	control
37843	Prague	41	76	male	1992	36.8489	1266	0.876	case
37844	Prague	42	71	male	1990	39.342	259.5	0.853	case
37845	Prague	44	68	female	1990	86.0366	3	-0.394	control
38009	Prague	25	69	male	1999	44.8961	16.9	-0.541	control
38042	Prague	43	67	male	1984	57.2929	2	-0.358	control
